# Supplementary material for: Transcriptomic and targeted metabolomic insights into carotenoid-mediated color formation in sorghum grains
Source: Front Plant Sci. 2026 Jan 20;16:1724008. doi: 10.3389/fpls.2025.1724008 (PMC12864461; doi:10.3389/fpls.2025.1724008)
Supplement: Supplementary file 1 [file Table1.xlsx]

## Sheet: sheet1
Supplemental table S1 Method validation parameters for carotenoid standards used in the targeted metabolomic analysis
Index	Class	RT	Equation	r	Weighting	LLOQ	ULOQ
Carotenoid_05	carotenes	-	y = 2.26494e5 x - 801.01114	0.99557	1 / x^2	0.1	25
Carotenoid_06	carotenes	4.96	y = 1.03263e5 x + 129.86713	0.99666	1 / x^2	0.5	250
Carotenoid_07	carotenes	5.51	y = 1.21098e6 x - 1467.90989	0.99413	1 / x^2	0.01	25
Carotenoid_01	carotenes	5.90	y = 3.46281e5 x + 1083.99781	0.99458	1 / x^2	0.05	250
Carotenoid_04	carotenes	6.26	y = 6.91386e5 x - 1853.60233	0.99463	1 / x^2	2	250
Carotenoid_03	carotenes	7.38	y = 5.65435e5 x - 18140.05327	0.99127	1 / x^2	0.5	250
Carotenoid_02	carotenes	8.34	y = 1.17062e5 x - 569.47533	0.99160	1 / x^2	1	250
Carotenoid_57	xanthophylls	1.54	y = 3.24166e6 x - 980.48623	0.99438	1 / x^2	0.1	100
Carotenoid_58	xanthophylls	1.93	y = 1.62798e6 x - 189.25861	0.99367	1 / x^2	0.01	50
Carotenoid_68	xanthophylls	2.79	y = 5.43472e6 x - 380.88748	0.99233	1 / x^2	0.01	100
Carotenoid_55	xanthophylls	2.83	y = 5.79200e5 x + 313.49695	0.99392	1 / x^2	0.05	125
Carotenoid_61	xanthophylls	3.41	y = 3.20467e6 x - 566.00547	0.99410	1 / x^2	0.5	25
Carotenoid_59	xanthophylls	4.01	y = 6.99352e5 x + 287.40613	0.99561	1 / x^2	2	250
Carotenoid_65	xanthophylls	4.35	y = 3.13133e6 x - 1466.66991	0.99315	1 / x^2	0.005	125
Carotenoid_63	xanthophylls	4.46	y = 3.28754e6 x - 7.92845e4	0.99208	1 / x^2	0.005	100
Carotenoid_62	xanthophylls	4.51	y = 2.27099e6 x - 3245.46221	0.99226	1 / x^2	0.01	125
Carotenoid_56	xanthophylls	4.61	y = 2.99149e5 x - 731.12382	0.99176	1 / x^2	0.1	50
Carotenoid_66	xanthophylls	4.73	y = 3.77304e7 x - 10.89173	0.99704	1 / x^2	0.005	100
Carotenoid_64	xanthophylls	5.07	y = 6.43021e5 x - 2554.69030	0.99154	1 / x^2	0.05	50
Carotenoid_60	xanthophylls	5.52	y = 4.84221e5 x - 1428.27343	0.99271	1 / x^2	0.1	250
Carotenoid_67	xanthophylls	5.53	y = 1.69030e7 x - 1226.13336	0.99548	1 / x^2	0.005	50
Carotenoid_28	xanthophylls	5.66	y = 1.62798e6 x - 189.25861	0.99367	1 / x^2	N/A	N/A
Carotenoid_09	xanthophylls	5.96	y = 1.62798e6 x - 189.25861	0.99367	1 / x^2	N/A	N/A
Carotenoid_29	xanthophylls	6.10	y = 1.62798e6 x - 189.25861	0.99367	1 / x^2	N/A	N/A
Carotenoid_10	xanthophylls	6.39	y = 1.62798e6 x - 189.25861	0.99367	1 / x^2	N/A	N/A
Carotenoid_21	xanthophylls	6.55	y = 1.62798e6 x - 189.25861	0.99367	1 / x^2	N/A	N/A
Carotenoid_11	xanthophylls	6.57	y = 1.62798e6 x - 189.25861	0.99367	1 / x^2	N/A	N/A
Carotenoid_40	xanthophylls	6.59	y = 1.62798e6 x - 189.25861	0.99367	1 / x^2	N/A	N/A
Carotenoid_32	xanthophylls	6.64	y = 1.62798e6 x - 189.25861	0.99367	1 / x^2	N/A	N/A
Carotenoid_34	xanthophylls	6.81	y = 1.62798e6 x - 189.25861	0.99367	1 / x^2	N/A	N/A
Carotenoid_33	xanthophylls	6.86	y = 1.62798e6 x - 189.25861	0.99367	1 / x^2	N/A	N/A
Carotenoid_12	xanthophylls	6.90	y = 1.62798e6 x - 189.25861	0.99367	1 / x^2	N/A	N/A
Carotenoid_51	xanthophylls	6.96	y = 1.62798e6 x - 189.25861	0.99367	1 / x^2	N/A	N/A
Carotenoid_35	xanthophylls	6.99	y = 1.62798e6 x - 189.25861	0.99367	1 / x^2	N/A	N/A
Carotenoid_16	xanthophylls	7.03	y = 1.62798e6 x - 189.25861	0.99367	1 / x^2	N/A	N/A
Carotenoid_13	xanthophylls	7.07	y = 1.62798e6 x - 189.25861	0.99367	1 / x^2	N/A	N/A
Carotenoid_36	xanthophylls	7.12	y = 1.62798e6 x - 189.25861	0.99367	1 / x^2	N/A	N/A
Carotenoid_15	xanthophylls	7.14	y = 1.62798e6 x - 189.25861	0.99367	1 / x^2	N/A	N/A
Carotenoid_20	xanthophylls	7.28	y = 1.62798e6 x - 189.25861	0.99367	1 / x^2	N/A	N/A
Carotenoid_17	xanthophylls	7.32	y = 1.62798e6 x - 189.25861	0.99367	1 / x^2	N/A	N/A
Carotenoid_43	xanthophylls	7.33	y = 1.62798e6 x - 189.25861	0.99367	1 / x^2	N/A	N/A
Carotenoid_44	xanthophylls	7.49	y = 1.62798e6 x - 189.25861	0.99367	1 / x^2	N/A	N/A
Carotenoid_18	xanthophylls	7.53	y = 1.62798e6 x - 189.25861	0.99367	1 / x^2	N/A	N/A
Carotenoid_45	xanthophylls	7.59	y = 1.62798e6 x - 189.25861	0.99367	1 / x^2	N/A	N/A
Carotenoid_47	xanthophylls	7.78	y = 1.62798e6 x - 189.25861	0.99367	1 / x^2	N/A	N/A
Carotenoid_48	xanthophylls	7.94	y = 2.79747e6 x + 4137.53918	0.99627	1 / x^2	0.5	5
Carotenoid_08	xanthophylls	-	y = 1.62798e6 x - 189.25861	0.99367	1 / x^2	N/A	N/A
Carotenoid_14	xanthophylls	-	y = 1.62798e6 x - 189.25861	0.99367	1 / x^2	N/A	N/A
Carotenoid_19	xanthophylls	-	y = 1.62798e6 x - 189.25861	0.99367	1 / x^2	N/A	N/A
Carotenoid_22	xanthophylls	-	y = 1.62798e6 x - 189.25861	0.99367	1 / x^2	N/A	N/A
Carotenoid_23	xanthophylls	-	y = 1.62798e6 x - 189.25861	0.99367	1 / x^2	N/A	N/A
Carotenoid_24	xanthophylls	-	y = 1.62798e6 x - 189.25861	0.99367	1 / x^2	N/A	N/A
Carotenoid_25	xanthophylls	-	y = 1.62798e6 x - 189.25861	0.99367	1 / x^2	N/A	N/A
Carotenoid_26	xanthophylls	-	y = 1.62798e6 x - 189.25861	0.99367	1 / x^2	N/A	N/A
Carotenoid_27	xanthophylls	-	y = 1.62798e6 x - 189.25861	0.99367	1 / x^2	N/A	N/A
Carotenoid_30	xanthophylls	-	y = 1.62798e6 x - 189.25861	0.99367	1 / x^2	N/A	N/A
Carotenoid_31	xanthophylls	-	y = 1.62798e6 x - 189.25861	0.99367	1 / x^2	N/A	N/A
Carotenoid_37	xanthophylls	-	y = 1.62798e6 x - 189.25861	0.99367	1 / x^2	N/A	N/A
Carotenoid_38	xanthophylls	-	y = 1.62798e6 x - 189.25861	0.99367	1 / x^2	N/A	N/A
Carotenoid_39	xanthophylls	-	y = 1.62798e6 x - 189.25861	0.99367	1 / x^2	N/A	N/A
Carotenoid_41	xanthophylls	-	y = 1.62798e6 x - 189.25861	0.99367	1 / x^2	N/A	N/A
Carotenoid_42	xanthophylls	-	y = 1.62798e6 x - 189.25861	0.99367	1 / x^2	N/A	N/A
Carotenoid_46	xanthophylls	-	y = 1.62798e6 x - 189.25861	0.99367	1 / x^2	N/A	N/A
Carotenoid_49	xanthophylls	-	y = 1.62798e6 x - 189.25861	0.99367	1 / x^2	N/A	N/A
Carotenoid_50	xanthophylls	-	y = 1.62798e6 x - 189.25861	0.99367	1 / x^2	N/A	N/A
Carotenoid_52	xanthophylls	-	y = 1.62798e6 x - 189.25861	0.99367	1 / x^2	N/A	N/A
Carotenoid_53	xanthophylls	-	y = 1.62798e6 x - 189.25861	0.99367	1 / x^2	N/A	N/A
Carotenoid_54	xanthophylls	-	y = 1.62798e6 x - 189.25861	0.99367	1 / x^2	N/A	N/A
