# Supplementary material for: Transcriptomic and targeted metabolomic insights into carotenoid-mediated color formation in sorghum grains
Source: Front Plant Sci. 2026 Jan 20;16:1724008. doi: 10.3389/fpls.2025.1724008 (PMC12864461; doi:10.3389/fpls.2025.1724008)
Supplement: Supplementary file 2 [file Table2.xlsx]

## Sheet: Sheet1
Supplemental Table S1 Transcriptome Sequencing Quality
Sample	Raw Reads	Clean Reads	Clean Base(G)	Q30(%)	GC Content(%)
BYQ-30-1	47091092	46172760	6.93	92.13	56.88
BYQ-30-2	51208686	50288066	7.54	91.53	58.48
BYQ-30-3	52370124	51369900	7.71	91.7	59.03
Tx430-30-1	58368810	56706630	8.51	91.99	57.02
Tx430-30-2	49676802	48344106	7.25	92.33	56.34
Tx430-30-3	48565868	47569370	7.14	92.08	56.45
P898012-30-1	43652224	42766208	6.41	91.69	58.69
P898012-30-2	50737172	49280942	7.39	92.02	59.15
P898012-30-3	43926548	42829850	6.42	91.68	58.84
HYZ-30-1	70292618	65675990	9.85	91.35	57.01
HYZ-30-2	65057052	61019672	9.15	91.73	56.55
HYZ-30-3	64205302	60486984	9.07	91.25	56.65
BTx623-30-1	53040218	52092508	7.81	91.64	56.86
BTx623-30-2	64533914	63548946	9.53	91.97	57.35
BTx623-30-3	49099618	48060790	7.21	91.88	57.2
