# Supplementary material for: Transcriptomic and targeted metabolomic insights into carotenoid-mediated color formation in sorghum grains
Source: Front Plant Sci. 2026 Jan 20;16:1724008. doi: 10.3389/fpls.2025.1724008 (PMC12864461; doi:10.3389/fpls.2025.1724008)
Supplement: Supplementary file 3 [file Table3.xlsx]

## Sheet: Sheet1
Supplementary Table S2. Gene expression profiles and functional annotation of all detected transcripts in sorghum grains with five colors.This supplementary table provides the complete expression dataset generated by RNA-seq, including all detected genes across five sorghum grain pericarp colors, with three biological replicates per color. Gene expression levels are presented as FPKM values. Func…
ID	BYQ-30-1_fpkm	BYQ-30-2_fpkm	BYQ-30-3_fpkm	Tx430-30-1_fpkm	Tx430-30-2_fpkm	Tx430-30-3_fpkm	P898012-30-1_fpkm	P898012-30-2_fpkm	P898012-30-3_fpkm	HYZ-30-1_fpkm	HYZ-30-2_fpkm	HYZ-30-3_fpkm	BTx623-30-1_fpkm	BTx623-30-2_fpkm	BTx623-30-3_fpkm	BYQ-30-1_count	BYQ-30-2_count	BYQ-30-3_count	Tx430-30-1_count	Tx430-30-2_count	Tx430-30-3_count	P898012-30-1_count	P898012-30-2_count	P898012-30-3_count	HYZ-30-1_count	HYZ-30-2_count	HYZ-30-3_count	BTx623-30-1_count	BTx623-30-2_count	BTx623-30-3_count	BYQ-30_vs_Tx430-30.log2FoldChange	BYQ-30_vs_Tx430-30.pvalue	BYQ-30_vs_Tx430-30.padj	BYQ-30_vs_Tx430-30.regulated	BYQ-30_vs_P898012-30.log2FoldChange	BYQ-30_vs_P898012-30.pvalue	BYQ-30_vs_P898012-30.padj	BYQ-30_vs_P898012-30.regulated	BYQ-30_vs_HYZ-30.log2FoldChange	BYQ-30_vs_HYZ-30.pvalue	BYQ-30_vs_HYZ-30.padj	BYQ-30_vs_HYZ-30.regulated	BYQ-30_vs_BTx623-30.log2FoldChange	BYQ-30_vs_BTx623-30.pvalue	BYQ-30_vs_BTx623-30.padj	BYQ-30_vs_BTx623-30.regulated	Tx430-30_vs_P898012-30.log2FoldChange	Tx430-30_vs_P898012-30.pvalue	Tx430-30_vs_P898012-30.padj
SbiHYZ.01G000300	4.4555	1.9961	0.9734	2.7805	2.2139	2.0025	2.0288	2.0131	1.5849	2.1974	1.8086	1.9794	0.3575	0.4483	0.9092	76	41	22	72	48	44	39	45	30	71	54	59	8	12	17	-0.105657	0.87016	0.918213	false	0.00230434	0.99744	0.998555	false	-0.00911571	0.988009	0.991885	false	-2.08784	0.0161037	0.0511819	false	0.128827	0.763345	0.8125
SbiHYZ.01G000400	4.5748	2.6363	2.1856	7.7077	10.1631	7.0972	0.5465	0.6937	0.9117	0.6735	0.6283	0.6755	1.9114	1.8502	2.4279	624	433	395	1596	1762	1247	84	124	138	174	150	161	342	396	363	1.34808	2.14091e-07	1.52687e-06	up	-1.77127	3.53754e-07	3.45218e-06	down	-1.98674	7.11489e-14	7.95022e-13	down	-0.620808	0.0467287	0.119477	false	-3.09742	3.16278e-46	2.48828e-44
SbiHYZ.01G000500	0	0.2257	0.2462	2.0324	2.6947	1.5511	0.1447	0	0.0367	0.2153	0.2407	0.3811	0	0.078	0.0372	0	20	24	227	252	147	12	0	3	30	31	49	0	9	3	3.52422	0.0004127	0.0015781	up	-1.21654	0.575059	0.732967	false	0.934626	0.473501	0.586798	false	-2.20304	0.308745	0.487494	false	-4.73228	1.76827e-14	1.80883e-13
SbiHYZ.01G000700	0	0	0	0.1865	0.1628	0.1945	0.0677	0	0.0393	0.0173	0.0124	0	0.0083	0	0.0199	0	0	0	26	19	23	7	0	4	3	2	0	1	0	2	6.62415	0.000154257	0.000653155	up	NA	NA	NA	NA	NA	NA	NA	NA	NA	NA	NA	NA	-1.96488	0.0544558	0.0877101
SbiHYZ.01G001100	1.0118	0.1236	0.1722	0.4705	0.3278	0.2541	0.044	0.0454	0.295	0.4609	0.4987	0.4258	0.1664	0.2339	0.19	102	15	23	72	42	33	5	6	33	88	88	75	22	37	21	-0.276645	0.752491	0.838969	false	-1.36711	0.243982	0.418743	false	0.440764	0.588024	0.689011	false	-1.07145	0.250913	0.423392	false	-1.06543	0.167128	0.231444
SbiHYZ.01G002500	2.7992	4.5224	3.9755	3.5537	3.6837	1.9557	1.3097	0.5243	0.4357	0.4568	0.5088	0.3786	0.0388	0.0487	0	110	214	207	212	184	99	58	27	19	34	35	26	2	3	0	-0.430433	0.325837	0.462138	false	-2.04084	0.000703658	0.00343129	down	-2.88598	1.08567e-11	9.99271e-11	down	-7.03336	5.66284e-16	1.76196e-14	down	-1.59316	0.000723928	0.00177248
SbiHYZ.01G002600	20.5503	8.9152	8.9122	12.9309	10.8891	11.0423	3.1299	3.9204	3.8351	7.6106	8.1265	7.0212	4.5302	6.3528	6.1912	536	280	308	512	361	371	92	134	111	376	371	320	155	260	177	-0.182399	0.57649	0.700459	false	-1.43878	0.000194607	0.00108826	down	-0.477156	0.133849	0.215538	false	-1.17204	0.00226802	0.00965898	down	-1.23454	4.77168e-08	2.28918e-07
SbiHYZ.01G002800	26.1383	30.1542	30.6201	36.6923	42.9919	38.0135	35.8566	38.3583	36.2472	45.8851	49.2046	48.2511	26.8033	28.3353	25.107	2251	3127	3494	4797	4706	4217	3480	4329	3464	7485	7417	7261	3028	3829	2370	0.318069	0.0794908	0.153226	false	0.651798	0.00056536	0.00282633	false	0.922569	7.01139e-08	4.19183e-07	false	-0.204062	0.308855	0.487494	false	0.354292	0.00285378	0.00621808
SbiHYZ.01G002900	1.8544	0.5674	0.6261	0.3054	0.1344	0.3788	0.3031	0.149	0.8575	0.4122	0.4182	0.4887	1.1904	1.1041	0.6901	76	28	34	19	7	20	14	8	39	32	30	35	64	71	31	-1.91382	0.0134113	0.0340455	down	-0.87011	0.342646	0.527422	false	-0.907583	0.130474	0.211094	false	-0.0255424	0.968692	0.983003	false	1.07437	0.186719	0.254688
SbiHYZ.01G003300	2.436	3.9065	2.726	0.5349	0.5067	1.0433	2.4348	1.0469	0.9336	1.2565	1.1518	1.4742	1.1953	1.3918	0.5109	87	168	129	29	23	48	98	49	37	85	72	92	56	78	20	-2.25051	1.86e-05	9.57783e-05	down	-0.756581	0.191758	0.354452	false	-1.03112	0.00843681	0.0201855	down	-1.66105	0.00328093	0.013202	down	1.52053	0.00408472	0.00863733
SbiHYZ.01G004300	8.2038	12.66	14.5619	2.873	2.4183	3.6439	8.1826	10.8563	10.3874	3.9363	3.9632	3.9104	20.7723	15.5392	8.1477	395	734	929	210	148	226	444	685	555	359	334	329	1312	1174	430	-2.12642	5.2552e-09	4.76207e-08	down	0.0204669	0.952421	0.97651	false	-1.40554	2.32434e-05	9.51361e-05	down	0.196989	0.642317	0.780784	false	2.16908	5.81857e-23	1.23164e-21
SbiHYZ.01G004400	4.0455	11.232	11.0278	5.0115	4.9166	7.781	15.0284	11.726	11.0455	4.4149	4.7604	3.9565	12.5427	12.7753	14.6252	134	448	484	252	207	332	561	509	406	277	276	229	545	664	531	-0.733794	0.150865	0.255277	false	0.780779	0.0939678	0.209035	false	-0.846699	0.0884218	0.152974	false	0.473817	0.335823	0.515271	false	1.53863	1.35848e-11	1.0013e-10
SbiHYZ.01G004500	3.3329	5.5869	9.5956	1.5449	2.088	1.2457	3.9979	4.2858	2.5028	2.8022	1.5515	1.978	2.6348	1.652	3.2095	54	109	206	38	43	26	73	91	45	86	44	56	56	42	57	-2.08266	0.000644968	0.0023475	down	-0.498182	0.421855	0.604235	false	-1.38173	0.0209736	0.0449745	down	-1.42236	0.0287814	0.081869	false	1.60094	0.000256814	0.000685049
SbiHYZ.01G004600	0	0.5674	0.1375	2.3403	1.8993	1.9094	1.2934	1.6684	0.4926	0.2405	0.4424	0.2085	1.9097	0.987	1.4129	0	15	4	78	53	54	32	48	12	10	17	8	55	34	34	2.9282	0.0127424	0.0326248	up	2.5456	0.0704898	0.167547	false	NA	NA	NA	NA	2.43059	0.070143	0.163413	false	-0.362463	0.502312	0.583073
SbiHYZ.01G004700	0	0.5322	0.9986	1.1031	0.8946	0.7703	1.4859	0.8677	0.857	0.6221	0.5433	0.4023	1.8911	2.1607	2.301	0	31	64	81	55	48	81	55	46	57	46	34	120	164	122	0.64688	0.619665	0.73591	false	1.27536	0.316144	0.499017	false	0.143205	0.916985	0.942774	false	1.87732	0.12708	0.258246	false	0.642818	0.111117	0.162665
SbiHYZ.01G004900	0.6653	1.0548	0.7608	1.6336	2.0779	1.6904	0.5009	0.8923	0.3634	0.5535	0.6451	0.7615	0.3996	0.6681	0.5334	33	63	50	123	131	108	28	58	20	52	56	66	26	52	29	0.994218	0.0201759	0.0483609	false	-0.169686	0.80993	0.896543	false	-0.148919	0.744007	0.815804	false	-0.725388	0.230303	0.399091	false	-1.14392	0.00914391	0.0179249
SbiHYZ.01G005000	40.2406	21.7729	22.9957	3.8815	3.3742	2.5478	0.728	1.3091	0.1008	1.8311	2.4716	1.6007	0.8245	1.022	1.361	1079	703	817	158	115	88	22	46	3	93	116	75	29	43	40	-3.17802	1.74724e-30	1.03411e-28	down	-4.90033	5.44596e-14	1.43916e-12	down	-3.59336	4.56141e-40	2.08232e-38	down	-4.75954	6.70547e-46	1.15144e-43	down	-1.70552	0.00873798	0.0171881
SbiHYZ.01G005100	43.3445	28.8919	29.4666	22.5709	25.0023	21.7398	14.6296	15.4254	12.8333	8.4013	9.6378	8.4234	9.5082	12.8218	18.0498	907	728	817	717	665	586	345	423	298	333	353	308	261	421	414	-0.633577	5.34805e-05	0.000250926	false	-0.898771	4.04171e-05	0.000262851	false	-1.70209	5.06074e-29	1.48304e-27	down	-1.36318	3.06376e-05	0.000206926	down	-0.244377	0.164068	0.227792
SbiHYZ.01G005400	6.6799	4.1578	4.8495	2.8747	3.0226	3.0241	3.7179	2.1349	4.0895	4.2121	4.7953	4.5812	8.4699	6.7567	3.9569	499	374	480	326	287	291	313	209	339	596	627	598	830	792	324	-0.895161	3.10568e-06	1.83178e-05	false	-0.340175	0.249123	0.424937	false	0.0322956	0.842414	0.88892	false	0.227142	0.468767	0.643755	false	0.578283	0.013189	0.0248784
SbiHYZ.01G005700	11.5627	8.2048	7.1697	0.5721	0.9396	0.7164	0.3372	0.5385	0.7827	0.4299	0.3412	0.1864	0.1241	0.173	0.0495	213	182	175	16	22	17	7	13	16	15	11	6	3	5	1	-3.68353	1.59155e-21	5.35861e-20	down	-3.68464	3.3794e-13	7.93561e-12	down	-4.56298	1.15924e-26	3.03053e-25	down	-6.27194	3.54129e-22	1.94152e-20	down	0.0169392	0.981443	0.985691
SbiHYZ.01G006900	25.5493	14.9965	19.765	41.3427	45.017	39.8336	14.3483	14.7093	15.093	25.4011	27.906	26.9946	25.5121	28.1789	27.004	839	593	860	2061	1879	1685	531	633	550	1580	1604	1549	1099	1452	972	0.983266	1.37456e-08	1.1738e-07	false	-0.110222	0.597204	0.749412	false	0.65185	6.24468e-05	0.000236079	false	0.374392	0.0602822	0.145701	false	-1.07252	2.94418e-17	3.90367e-16
SbiHYZ.01G007000	39.1493	26.4128	29.3229	22.0822	18.3591	22.0237	25.3838	28.5634	24.071	9.8807	10.6926	9.965	33.7267	31.4795	31.3397	661	537	656	566	394	479	483	632	451	316	316	294	747	834	580	-0.686031	0.000136806	0.000585587	false	0.0610257	0.776904	0.878331	false	-1.39969	6.64417e-22	1.32511e-20	down	-0.0269049	0.86937	0.927457	false	0.768577	2.05946e-05	6.64414e-05
SbiHYZ.01G007100	0	0.0471	0.1391	0.0747	0.2119	0.1321	0.1635	0.2164	0.2811	0.4865	0.5994	0.5355	0.1513	0.0361	0.1164	0	4	13	8	19	12	13	20	22	65	74	66	14	4	9	NA	NA	NA	NA	2.03473	0.158277	0.308579	false	3.22122	0.00298097	0.00802032	up	NA	NA	NA	NA	1.11037	0.123674	0.17834
SbiHYZ.01G007300	20.4535	15.6958	16.8322	18.0049	18.2741	17.8881	5.6121	6.8584	8.6659	14.4105	15.5735	15.4517	10.686	10.1828	11.7764	553	511	603	739	628	623	171	243	260	738	737	730	379	432	349	-0.0606808	0.641041	0.752606	false	-1.00084	6.50345e-05	0.000404592	down	0.00550046	0.960471	0.973436	false	-0.75602	0.000143876	0.000841526	false	-0.918342	2.32807e-06	8.72538e-06
SbiHYZ.01G007400	16.9092	6.1409	7.9613	5.9269	3.8648	4.3354	3.579	4.3405	3.5415	4.286	4.1064	4.4685	3.5083	3.625	3.0664	327	143	204	174	95	108	78	110	76	157	139	151	89	110	65	-1.17304	0.005928	0.0167248	down	-1.04953	0.0192483	0.0590434	false	-0.989995	0.00870963	0.020748	false	-1.61287	0.000144265	0.000843262	down	0.143464	0.658113	0.725283
SbiHYZ.01G007500	6.344	6.4147	6.3906	8.1656	8.1236	8.325	9.3036	8.0008	8.0372	11.1547	12.0714	11.8943	13.7799	12.7211	11.0912	239	291	319	467	389	404	395	395	336	796	796	783	681	752	458	0.253073	0.195767	0.313258	false	0.714168	0.00224787	0.00963058	false	1.08525	2.75976e-11	2.41765e-10	up	0.891403	2.88346e-05	0.000195781	false	0.482482	0.00271224	0.00593649
SbiHYZ.01G007600	3.9403	2.1216	1.4379	1.9966	2.1802	2.1177	3.0737	3.5685	3.7069	2.2402	2.3996	2.5771	4.324	4.3876	5.6884	91	59	44	70	64	63	80	108	95	98	97	104	131	159	144	-0.30057	0.526832	0.657755	false	0.838607	0.0908567	0.203561	false	0.218934	0.603956	0.702571	false	0.936493	0.0500937	0.126429	false	1.16268	0.000173272	0.0004762
SbiHYZ.01G008000	1.4457	2.5812	3.2186	1.6189	2.3316	2.6934	2.79	2.3994	4.1037	1.6218	1.9616	2.151	6.6398	4.7908	3.9237	40	86	118	68	82	96	87	87	126	85	95	104	241	208	119	-0.278265	0.606904	0.725517	false	0.615383	0.25823	0.435988	false	-0.170277	0.732642	0.807239	false	0.9527	0.065603	0.155361	false	0.918713	0.007068	0.014191
SbiHYZ.01G008900	0	0.1153	0.1048	0.5945	0.5462	0.7006	1.0472	0.7416	1.564	0.8796	0.8329	0.5959	0	0	0	0	2	2	13	10	13	17	14	25	24	21	15	0	0	0	NA	NA	NA	NA	4.11976	0.00302314	0.0124375	up	NA	NA	NA	NA	NA	NA	NA	NA	1.28625	0.0604409	0.0961422
SbiHYZ.01G009100	4.2683	5.4716	4.6915	5.6232	5.9498	5.226	12.0485	10.9515	11.8746	3.6749	3.8133	3.3771	12.7966	11.7569	7.5267	149	230	217	298	264	235	474	501	460	243	233	206	586	644	288	0.0996828	0.719202	0.814545	false	1.57165	2.58278e-09	3.57065e-08	up	-0.209135	0.435672	0.551197	false	1.05146	0.00129319	0.0058773	up	1.49272	1.67553e-20	2.92237e-19
SbiHYZ.01G009600	0	0.0337	0.0255	0.1157	0.0744	0.1259	0.1079	0.0773	0.1217	0.0856	0.1274	0.1121	0.1648	0.0344	0.1849	0	6	5	26	14	24	18	15	20	24	33	29	32	8	30	2.21417	0.0817595	0.156764	false	2.57654	0.0593007	0.146087	false	2.56781	0.021571	0.0460167	up	2.53252	0.0840316	0.187921	false	0.383861	0.538174	0.616092
SbiHYZ.01G009700	17.6989	20.6688	20.9573	0.6372	0.6573	0.9046	0.0195	0.0503	0.1387	27.9851	26.2527	25.2024	0.0503	0.2942	0.4413	805	1132	1263	44	38	53	1	3	7	2411	2090	2003	3	21	22	-4.87606	3.54943e-68	8.45618e-66	down	-7.87626	3.06253e-49	8.57365e-47	down	0.622216	0.00126863	0.00371106	false	-6.31372	2.31402e-27	1.74771e-25	down	-2.97734	0.000155262	0.000429602
SbiHYZ.01G009900	0.9855	1.051	0.8221	3.0683	2.9219	2.0375	0.3314	0.0633	0.3365	1.3144	1.4639	1.318	0.2214	0.6942	1.2588	95	122	105	449	358	253	36	8	36	240	247	222	28	105	133	1.38709	4.84133e-06	2.75366e-05	up	-1.69798	0.0150893	0.0481918	down	0.735089	0.00204558	0.00571085	false	-0.433709	0.542324	0.707306	false	-3.06361	1.76956e-12	1.44683e-11
SbiHYZ.01G010300	1.4535	2.7509	2.398	4.9542	7.5126	5.0382	2.2495	2.7212	4.5538	3.8902	4.123	4.0236	4.2001	5.6654	5.0266	86	196	188	445	565	384	150	211	299	436	427	416	326	526	326	1.26187	0.00162328	0.00532354	up	0.795373	0.0894063	0.201207	false	1.04268	0.00480038	0.0123155	up	1.06316	0.0110945	0.0375969	up	-0.445362	0.113804	0.166025
SbiHYZ.01G010600	0.693	1.7603	1.692	2.3629	2.1486	2.7213	3.2914	2.5817	3.4896	0.9253	0.8151	1.0497	5.2513	6.0527	5.5038	17	52	55	88	67	86	91	83	95	43	35	45	169	233	148	0.644939	0.278716	0.410366	false	1.42821	0.0179011	0.0557327	false	-0.410646	0.510444	0.620144	false	1.89058	0.000690746	0.00341564	up	0.805377	0.00808397	0.016022
SbiHYZ.01G010700	21.4177	16.6931	12.0569	18.5606	18.1278	23.7475	16.7849	18.1184	20.843	35.9139	39.4169	39.0816	36.8694	30.5433	25.2655	488	458	364	642	525	697	431	541	527	1550	1572	1556	1102	1092	631	0.189782	0.421507	0.557536	false	0.491365	0.0424403	0.111742	false	1.43147	6.84744e-16	9.14788e-15	up	0.831643	0.000564942	0.00286038	false	0.326171	0.0572251	0.0916392
SbiHYZ.01G010900	26.7219	26.0463	25.7536	17.9743	17.5687	18.2122	21.5406	21.0611	25.9457	18.1475	18.9937	18.5232	37.3935	37.2575	39.4296	426	500	544	435	356	374	387	440	459	548	530	516	782	932	689	-0.652787	0.000170894	0.000715549	false	0.113224	0.576784	0.734279	false	-0.282891	0.0596228	0.109767	false	0.466285	0.0163223	0.0516782	false	0.787904	6.93439e-07	2.81538e-06
SbiHYZ.01G011000	34.8489	19.5789	19.7142	20.9197	20.0264	22.4425	33.0738	34.5009	25.5055	21.8854	19.2172	19.0762	20.5595	24.7196	23.3334	575	389	431	524	420	477	615	746	467	684	555	550	445	640	422	-0.291896	0.197142	0.315056	false	0.691208	0.0124653	0.0411383	false	-0.0445087	0.836308	0.884041	false	-0.14094	0.579306	0.735098	false	1.00507	8.84866e-08	4.07652e-07
SbiHYZ.01G011300	221.836	182.822	176.704	157.762	160.404	187.37	385.514	294.392	299.177	140.685	151.38	146.966	331.195	288.767	280.498	3806	3777	4017	4109	3498	4141	7454	6619	5696	4572	4546	4406	7454	7774	5275	-0.295546	0.00591502	0.0166982	false	1.07503	2.83831e-15	8.72282e-14	up	-0.178631	0.00168174	0.00479302	false	0.567534	7.29132e-08	7.85275e-07	false	1.39357	2.7808e-27	8.0529e-26
SbiHYZ.01G011400	7.6661	15.1562	20.754	3.877	2.6849	4.2619	11.8055	10.643	14.8863	8.8255	9.1552	9.1989	18.7384	18.187	13.6269	155	369	556	119	69	111	269	282	334	338	324	325	497	577	302	-2.16412	1.59094e-05	8.31753e-05	down	0.0328047	0.942452	0.971331	false	-0.51972	0.255806	0.364214	false	0.0795007	0.865344	0.925114	false	2.21779	4.39758e-19	6.87229e-18
SbiHYZ.01G011500	66.2696	42.733	44.112	14.8181	14.5018	15.8112	2.5993	2.7836	2.2662	14.1811	15.1412	13.7118	1.9171	2.8003	2.3195	2398	1862	2115	814	667	737	106	132	91	972	959	867	91	159	92	-1.84016	1.71945e-37	1.49823e-35	down	-3.97298	1.80085e-79	1.6982e-76	down	-1.5881	1.20427e-34	4.44722e-33	down	-4.48435	4.23849e-89	2.03024e-86	down	-2.11076	2.64695e-28	8.23791e-27
SbiHYZ.01G012100	0	0.9522	1.9343	6.4201	4.5635	6.6235	0.9277	1.6212	2.4616	11.5369	11.4061	10.1323	6.0671	7.1354	7.5071	0	34	76	289	172	253	31	63	81	648	592	525	236	332	244	2.40057	0.0372653	0.0816115	false	1.00398	0.44448	0.625098	false	3.62546	0.00109805	0.0032519	up	2.66734	0.0215251	0.0648589	false	-1.37689	0.000172008	0.000472797
SbiHYZ.01G012200	5.7871	7.2717	7.8997	5.4033	5.1864	6.1724	7.3678	6.5665	7.029	10.3612	10.8676	9.8204	9.7438	9.5891	7.4375	115	174	208	163	131	158	165	171	155	390	378	341	254	299	162	-0.448704	0.178426	0.291077	false	0.292573	0.401831	0.585762	false	0.759908	0.00671442	0.0166159	false	0.251927	0.463402	0.638551	false	0.763245	0.000786439	0.00190968
SbiHYZ.01G012300	70.8781	68.7529	69.793	77.7872	66.119	53.5547	93.7833	66.8025	89.9914	34.0318	30.6806	33.6726	91.6169	116.126	105.588	2773	3239	3618	4620	3288	2699	4135	3425	3907	2522	2101	2302	4702	7129	4528	-0.190255	0.301996	0.435312	false	0.561164	0.000184637	0.00103768	false	-0.876174	7.95458e-12	7.4345e-11	false	0.508694	0.00432198	0.0167167	false	0.771499	1.79125e-06	6.84642e-06
SbiHYZ.01G012400	28.6067	35.8435	29.9985	102.639	66.9129	65.7655	31.5887	21.5228	33.8894	19.2887	17.8727	18.3241	62.5903	109.044	116.786	855	1290	1188	4657	2542	2532	1064	843	1124	1092	935	957	2454	5114	3826	1.20291	3.4648e-06	2.02834e-05	up	0.169081	0.472856	0.649855	false	-0.564398	0.00526815	0.0133833	false	1.53679	1.78821e-06	1.53099e-05	up	-1.01319	5.90786e-07	2.42655e-06
SbiHYZ.01G012500	73.0902	70.793	75.0585	280.646	245.682	147.733	52.8323	38.3268	46.85	71.909	68.0627	68.7649	39.0101	59.0382	58.1601	2778	3240	3780	16193	11869	7233	2263	1909	1976	5177	4528	4567	1945	3521	2423	1.51544	1.32352e-09	1.29336e-08	up	-0.362319	0.0215274	0.0648356	false	0.143053	0.259467	0.368157	false	-0.555642	0.0226026	0.0674558	false	-1.8597	2.74786e-19	4.36113e-18
SbiHYZ.01G012600	514.697	480.385	527.787	797.245	681.336	648.524	584.383	452.29	544.221	216.986	218.174	223.945	476.782	561.647	473.717	7580	8519	10299	17824	12754	12303	9699	8729	8894	6053	5624	5763	9211	12979	7647	0.376003	0.0104447	0.0274826	false	0.359946	0.00657503	0.0243701	false	-0.995515	2.00691e-17	3.00358e-16	false	-0.0863817	0.582156	0.736843	false	0.00465932	0.969632	0.977148
SbiHYZ.01G012700	14.0772	11.6045	11.0148	12.5685	12.0794	11.0353	22.1657	11.3212	17.8158	6.266	6.3473	6.2	21.2519	30.2121	26.9762	408	405	423	553	445	412	724	430	573	344	322	314	808	1374	857	-0.132206	0.405462	0.542528	false	0.791865	0.00311708	0.0127683	false	-0.736027	2.50531e-08	1.58052e-07	false	1.03956	4.28069e-06	3.4025e-05	up	0.946652	1.18808e-05	3.99683e-05
SbiHYZ.01G012800	2.7992	6.6568	5.1134	38.2399	35.0106	35.361	12.5038	6.7964	8.5707	16.4067	14.3021	15.2911	5.2134	7.2167	15.1484	88	252	213	1825	1399	1432	443	280	299	977	787	840	215	356	522	2.7487	2.52394e-13	3.94871e-12	up	1.19315	0.00964497	0.0333801	up	1.82809	6.59066e-06	2.96034e-05	up	0.829019	0.16632	0.315711	false	-1.5344	4.00385e-15	4.33262e-14
SbiHYZ.01G012900	18.6943	11.9307	11.4253	8.7774	6.6686	7.4305	2.5336	1.1785	1.6183	2.0668	2.134	2.487	1.0678	1.6251	4.2925	1041	800	843	742	472	533	159	86	100	218	208	242	78	142	262	-0.949786	4.18154e-06	2.40749e-05	false	-2.65168	5.36517e-17	2.03661e-15	down	-2.40598	4.48438e-38	1.90812e-36	down	-2.59311	1.73908e-06	1.49244e-05	down	-1.67913	3.61987e-10	2.28106e-09
SbiHYZ.01G013600	0	1.1527	1.1854	0.7699	0.6609	0.8932	1.5557	0.8501	1.3824	0.5592	0.6678	0.6689	0.1253	0.1164	0.1999	0	76	86	64	46	63	96	61	84	58	64	64	9	10	12	-0.215113	0.87134	0.918943	false	0.893043	0.475667	0.651968	false	-0.193999	0.887143	0.921847	false	-2.57306	0.0881207	0.195297	false	1.12937	0.00185885	0.00420052
SbiHYZ.01G013800	7.4791	8.9469	8.1533	39.824	37.4763	25.2518	18.0133	12.4108	16.3413	11.7514	12.0388	10.8363	15.792	22.3188	41.9959	252	363	364	2037	1605	1096	684	548	611	750	710	638	698	1180	1551	1.94482	1.54841e-13	2.4887e-12	up	1.22034	9.8629e-07	8.99764e-06	up	0.697185	0.000980902	0.0029415	false	1.64616	0.000167688	0.000963662	up	-0.705366	0.00039906	0.00102439
SbiHYZ.01G014000	9.7367	7.8601	11.6178	5.1239	4.1511	3.5471	1.8341	0.7056	0.7843	0.7754	1.1498	1.4008	0.4561	1.04	0.1489	179	174	283	143	97	84	38	17	16	27	37	45	11	30	3	-1.29469	0.000145092	0.000617541	down	-2.84167	9.38231e-08	1.02627e-06	down	-2.92932	2.05229e-14	2.41502e-13	down	-4.22117	2.90528e-10	4.53923e-09	down	-1.5274	0.00120612	0.002828
SbiHYZ.01G014300	0.7166	0.747	0.2877	0.7331	0.8276	0.5208	0.2976	0.3839	0.5083	0.3622	0.3049	0.2879	0.186	0.3109	0.3756	47	59	25	73	69	44	22	33	37	45	35	33	16	32	27	0.167713	0.7685	0.85097	false	-0.224565	0.744375	0.855427	false	-0.633556	0.251682	0.35946	false	-1.0455	0.148252	0.289647	false	-0.370626	0.41648	0.499313
SbiHYZ.01G014900	0	0.4594	0.6385	1.9077	2.1505	1.9451	1.0683	0.5214	0.7624	1.9241	1.5244	1.6015	0.1488	0.2903	0.6531	0	17	26	89	84	77	37	21	26	112	82	86	6	14	22	2.24112	0.048267	0.101229	false	1.29575	0.337901	0.522406	false	2.311	0.0446638	0.0857638	false	-0.154888	0.922816	0.957646	false	-0.927168	0.027351	0.0479024
SbiHYZ.01G015000	25.5968	35.7461	33.5009	79.7196	77.0041	54.6067	8.6709	6.4001	6.9877	16.6672	15.1211	13.5845	3.0159	5.4712	9.0233	647	1088	1122	3059	2474	1778	247	212	196	798	669	600	100	217	250	1.02902	0.000129973	0.000559648	up	-1.8168	2.49944e-10	3.98067e-09	down	-0.870993	0.000846276	0.00257038	false	-2.50968	1.15217e-07	1.20182e-06	down	-2.82713	2.1163e-50	1.97928e-48
SbiHYZ.01G015100	7.5364	2.02	3.2502	1.6023	2.0391	1.7335	3.3967	2.556	2.4435	3.1998	3.3261	2.7384	3.7693	2.6175	2.9467	189	61	108	61	65	56	96	84	68	152	146	120	124	103	81	-1.28364	0.0159274	0.0394539	down	-0.221353	0.687622	0.816548	false	-0.173483	0.721169	0.798472	false	-0.451235	0.402944	0.582048	false	1.08526	0.00132925	0.00309101
SbiHYZ.01G015200	0	1.0247	1.4357	0.7789	0.4449	0.439	1.5967	1.7655	0.7413	0.7329	1.2043	0.7356	0.6663	0.7864	0.6567	0	24	37	23	11	11	35	45	16	27	41	25	17	24	14	-0.768396	0.597513	0.717912	false	0.975104	0.476649	0.652665	false	0.224589	0.869396	0.908487	false	-0.404609	0.78351	0.876818	false	1.75334	0.00626715	0.0127607
SbiHYZ.01G015500	0	0.3331	0.1421	0.1456	0.1546	0.286	0.0872	0.05	0.0443	0.2636	0.2993	0.253	0.1373	0.1513	0.1344	0	49	23	27	24	45	12	8	6	61	64	54	22	29	18	0.0975335	0.944247	0.96475	false	-1.17854	0.455412	0.635583	false	0.892252	0.500218	0.611007	false	-0.350566	0.811394	0.893175	false	-1.24942	0.0753129	0.116444
SbiHYZ.01G015600	0.4241	0.1211	0.23	0.0349	0.0209	0	0	0.0303	0.0836	0.021	0	0.0303	0.0404	0.0084	0.0605	32	11	23	4	2	0	0	3	7	3	0	4	4	1	5	-3.81024	0.00249534	0.00780146	down	-2.41289	0.0925566	0.206518	false	-3.63054	0.00219014	0.00607151	down	-2.8456	0.0150735	0.0485693	down	NA	NA	NA
SbiHYZ.01G015800	0	0.0825	0.3747	0.1145	0.4491	0.1541	0.2423	0.0379	0.1789	3.2497	3.2332	2.8835	0.8136	0.4113	0.3397	0	4	20	7	23	8	11	2	8	248	228	203	43	26	15	0.42749	0.792592	0.867542	false	NA	NA	NA	NA	4.45616	1.27935e-05	5.4783e-05	up	1.57383	0.287994	0.464888	false	NA	NA	NA
SbiHYZ.01G016100	0	0.0032	0.0116	0.0076	0.003	0.0089	0.085	0.2077	0.266	0.86	0.8759	0.7655	0.0351	0.0171	0.014	0	1	4	3	1	3	25	71	77	425	400	349	12	7	4	NA	NA	NA	NA	5.43782	2.8681e-06	2.36608e-05	up	7.47708	5.33462e-26	1.33689e-24	up	NA	NA	NA	NA	5.27265	3.57646e-11	2.5196e-10
SbiHYZ.01G016500	19.4312	12.5546	13.8435	7.5152	8.5952	6.7912	5.6519	3.6915	7.8106	15.2811	16.8132	17.5799	8.7277	11.0217	5.5904	482	375	455	283	271	217	158	120	215	718	730	762	284	429	152	-1.0823	2.1215e-07	1.51475e-06	down	-1.10194	0.000617546	0.00305398	down	0.355423	0.0190016	0.0413361	false	-0.912074	0.00314245	0.0127412	false	0.00280534	0.991859	0.993431
SbiHYZ.01G016600	327.306	158.17	192.981	157.408	175.916	148.984	295.709	323.775	273.629	102.706	138.26	152.549	218.708	205.195	216.112	4731	2753	3696	3454	3232	2774	4817	6133	4389	2812	3498	3853	4147	4654	3424	-0.555409	0.0079002	0.0214817	false	0.760733	0.000554667	0.00277907	false	-0.52881	0.0246326	0.0516085	false	-0.110084	0.614112	0.760516	false	1.3368	1.02302e-22	2.13102e-21
SbiHYZ.01G016700	0	0.1475	0.0838	0.5119	0.2446	0.6722	0.2167	0.0169	0.1201	0.2227	0.2664	0.1779	0.6263	0.4811	0.6077	0	8	5	35	14	39	11	1	6	19	21	14	37	34	30	2.42666	0.056086	0.114751	false	NA	NA	NA	NA	NA	NA	NA	NA	2.71399	0.0283167	0.0807491	false	-1.6205	0.073554	0.113984
SbiHYZ.01G017000	0	0.8436	0.5576	0.1825	0.1816	0.2868	0.3688	0.7399	0.4161	0.3169	0.211	0.1057	2.2176	1.5891	0.5476	0	22	16	6	5	8	9	21	10	13	8	4	63	54	13	NA	NA	NA	NA	0.367099	0.810282	0.896608	false	NA	NA	NA	NA	1.42583	0.305688	0.484301	false	NA	NA	NA
SbiHYZ.01G017100	11.9411	5.9337	4.8631	8.8115	9.9208	9.1939	5.0228	5.1535	6.9827	13.2713	13.2528	12.9485	11.8262	9.762	6.7567	732	438	395	820	773	726	347	414	475	1541	1422	1387	951	939	454	0.247686	0.397367	0.534738	false	-0.0422821	0.897148	0.945819	false	1.06981	0.000101239	0.000369286	up	0.292336	0.3925	0.572046	false	-0.266375	0.109451	0.160572
SbiHYZ.01G017800	14.0523	5.9611	6.2773	3.9528	3.3167	4.0392	4.6169	4.8398	4.6203	6.6567	7.7462	7.0638	9.5541	8.2777	8.5236	370	189	219	158	111	137	137	167	135	332	357	325	330	342	246	-1.26152	0.000603909	0.00221433	down	-0.52449	0.171766	0.32762	false	-0.0169085	0.958515	0.972213	false	-0.00750023	0.983038	0.991042	false	0.759618	0.00221448	0.00494019
SbiHYZ.01G017900	0	0.2616	0.2905	0.438	0.5507	0.489	0	0.0801	0.41	0.6097	0.4999	0.721	0.4535	0.1784	0.2554	0	9	11	19	20	18	0	3	13	33	25	36	17	8	8	1.21037	0.361953	0.49907	false	NA	NA	NA	NA	1.8387	0.123405	0.201595	false	NA	NA	NA	NA	-1.19009	0.288874	0.367963
SbiHYZ.01G018000	0.2096	0.2611	0.2223	0.2269	0.2238	0.1744	0.1152	0.0952	0.2069	0.3452	0.3222	0.3142	0.3539	0.2195	0.2414	42	63	59	69	57	45	26	25	46	131	113	110	93	69	53	-0.264803	0.54485	0.673607	false	-0.451511	0.458301	0.638323	false	0.705883	0.0329362	0.066204	false	0.139875	0.77386	0.870945	false	-0.165036	0.72429	0.78014
SbiHYZ.01G019000	102.645	109.997	109.878	106.054	105.531	121.715	201.662	167.64	156.996	104.511	110.743	108.472	181.849	187.444	203.652	1219	1573	1729	1912	1593	1862	2699	2609	2069	2351	2302	2251	2833	3493	2651	-0.0658368	0.699311	0.79894	false	1.01372	6.38835e-08	7.18519e-07	up	0.211765	0.167127	0.258252	false	0.751307	0.000134177	0.000788851	false	1.10168	1.67164e-16	2.06627e-15
SbiHYZ.01G019500	0	0.4176	0.2253	0.621	0.717	0.5123	0.0697	0.1439	0.0991	0.3318	0.1616	0.3237	0.2036	0.2303	0.0143	0	32	19	60	58	42	5	12	7	40	18	36	17	23	1	1.32024	0.293534	0.426644	false	-0.799793	0.620596	0.767389	false	0.462074	0.73736	0.810837	false	-0.736814	0.675758	0.803301	false	-2.09932	0.000587039	0.00146269
SbiHYZ.01G019700	9.4948	10.5081	14.2161	1.6141	1.3103	1.9319	11.4656	12.2557	11.7303	4.3355	3.6966	3.9109	4.1297	4.0503	2.4275	496	661	984	128	87	130	675	839	680	429	338	357	283	332	139	-2.94232	6.26657e-20	1.84864e-18	down	0.349278	0.20384	0.370246	false	-1.32441	2.6854e-06	1.28906e-05	down	-1.79588	1.86419e-07	1.88197e-06	down	3.31299	5.86965e-67	9.52182e-65
SbiHYZ.01G020200	0	1.3081	0.6576	1.5233	1.2656	1.4309	0.5353	0.179	0.151	0.4246	0.4021	0.3069	0.3066	0.0427	0.4586	0	47	26	69	48	55	18	7	5	24	21	16	12	2	15	0.899059	0.484754	0.619362	false	-0.982737	0.538656	0.704353	false	-0.680863	0.634262	0.728025	false	-1.44324	0.400657	0.579805	false	-1.86256	0.00298215	0.00648007
SbiHYZ.01G020600	5.6578	4.2726	5.2256	8.0979	7.5532	5.3253	2.816	2.4339	2.1521	2.4454	2.0786	1.9537	2.1382	2.574	3.8164	353	321	432	767	599	428	198	199	149	289	227	213	175	252	261	0.373314	0.12879	0.225274	false	-0.708489	0.00777937	0.0279998	false	-1.00112	9.49967e-07	4.87707e-06	down	-0.878866	0.0124948	0.0414036	false	-1.06344	4.52615e-06	1.61922e-05
SbiHYZ.01G022100	1.4431	1.0179	1.2458	0.1693	0.0933	0.1842	0.3508	0.1584	0.3296	0.7619	0.8019	0.6053	1.4467	1.3985	1.001	146	124	167	26	12	24	40	21	37	146	142	107	192	222	111	-3.13828	4.30932e-13	6.56195e-12	down	-1.84191	0.000102367	0.000606519	down	-0.544435	0.0369251	0.0730137	false	-0.0122424	0.967708	0.982497	false	1.32298	0.0223155	0.0399673
SbiHYZ.01G023000	45.3509	19.0353	19.8234	26.7417	29.4878	22.9871	7.3907	7.4568	8.6582	15.546	16.2989	17.3211	11.2738	10.0728	11.9965	1383	699	801	1238	1143	903	254	298	293	898	870	923	451	482	401	-0.132926	0.655609	0.763991	false	-1.46898	3.29785e-06	2.6956e-05	down	-0.498853	0.0855762	0.148973	false	-1.34145	3.5798e-05	0.000237982	down	-1.31444	1.52088e-15	1.72094e-14
SbiHYZ.01G023100	2.7869	2.2827	1.772	2.5358	3.3439	1.4226	2.5463	2.5005	2.4655	6.6074	6.8159	7.1042	1.5085	1.9545	1.9272	438	432	369	605	668	288	451	515	430	1967	1875	1951	311	482	332	0.00782216	0.98228	0.989218	false	0.471082	0.0292663	0.0832061	false	1.82134	1.45661e-38	6.28626e-37	up	-0.391783	0.131639	0.265348	false	0.480673	0.0774201	0.119219
SbiHYZ.01G023400	14.4723	19.4041	14.1834	41.3385	33.63	33.6397	22.5942	23.5916	23.9287	33.6842	33.7202	35.0975	17.1402	18.5265	31.7263	345	557	448	1496	1019	1033	607	737	633	1521	1407	1462	536	693	829	1.06062	1.94823e-05	0.00010013	up	0.849159	0.000943083	0.00445954	false	1.29522	6.01425e-09	4.07279e-08	up	0.419652	0.275203	0.451121	false	-0.19102	0.213098	0.285111
SbiHYZ.01G023700	0	2.1922	1.5235	0.5881	0.5345	0.211	0.7234	0.2962	0.2799	0.5533	0.8428	0.8442	1.4352	1.1504	0.6375	0	136	104	46	35	14	42	20	16	54	76	76	97	93	36	-1.68186	0.237102	0.363426	false	-1.31277	0.351604	0.53683	false	-0.62168	0.65674	0.746096	false	-0.405896	0.769215	0.867864	false	0.38202	0.55789	0.634173
SbiHYZ.01G024800	0	0.4251	0.4416	0.9153	1.5535	1.4761	0.3894	0	0.4613	0.5405	0.7521	1.2138	0	0.3729	0.4003	0	7	8	19	27	26	6	0	7	14	18	29	0	8	6	1.97424	0.116163	0.207646	false	NA	NA	NA	NA	NA	NA	NA	NA	NA	NA	NA	NA	-1.82936	0.0670954	0.105293
SbiHYZ.01G025000	16.4358	12.3941	4.1823	31.3185	26.9514	20.0432	3.0733	0.865	0.5107	1.1968	1.1513	1.9821	0.048	0.5618	3.1023	261	237	88	755	544	410	55	18	9	36	32	55	1	14	54	1.19297	0.0103984	0.0273764	up	-2.54447	0.00120838	0.00555	down	-2.66491	2.38858e-06	1.15574e-05	down	-3.11445	0.00655697	0.0239948	down	-3.71559	3.57966e-07	1.51613e-06
SbiHYZ.01G025500	27.5186	43.2757	46.3107	137.586	108.918	114.142	36.8995	28.1666	43.4288	21.8542	21.8972	24.6895	33.7513	43.3171	61.9243	583	1104	1300	4425	2933	3115	881	782	1021	877	812	914	938	1440	1438	1.48591	3.89422e-07	2.67591e-06	up	0.158819	0.607405	0.758336	false	-0.594509	0.0533354	0.0998257	false	0.155875	0.689676	0.813207	false	-1.30622	8.53236e-17	1.07792e-15
SbiHYZ.01G025700	7.3615	5.5534	5.418	6.589	8.2011	7.7651	8.8757	7.3863	6.9376	3.4859	3.3871	3.4491	1.9063	1.8533	2.6659	524	476	511	712	742	712	712	689	548	470	422	429	178	207	208	0.209742	0.186541	0.301468	false	0.672023	0.000596017	0.00295895	false	-0.594984	1.51478e-06	7.55268e-06	false	-1.55954	3.24004e-08	3.7068e-07	down	0.484351	0.00267702	0.00586453
SbiHYZ.01G025800	12.5472	3.8804	4.8332	4.906	5.7288	3.4248	4.6513	2.9321	3.997	13.8492	13.971	15.1755	2.3505	3.6127	3.657	529	197	270	314	307	186	221	162	187	1106	1031	1118	130	239	169	-0.625207	0.16019	0.267543	false	-0.498658	0.260603	0.438712	false	1.31059	0.000528331	0.00166798	up	-1.12601	0.0179631	0.0559775	false	0.147195	0.580841	0.655708
SbiHYZ.01G026400	0	0	0.3294	0	0.0312	0.0308	0.0352	0.6358	0.5364	0.0419	0.068	0.0227	0.5142	0.6069	0.2534	0	0	11	0	1	1	1	21	15	2	3	1	17	24	7	NA	NA	NA	NA	2.11205	0.348139	0.533174	false	NA	NA	NA	NA	1.85873	0.366352	0.546317	false	4.8093	0.00247037	0.00545332
SbiHYZ.01G026600	4.0698	3.1276	3.3008	0.6002	1.0036	0	1.5092	0.4635	0.9853	0.6414	0.9023	0.7648	2.8709	3.7937	2.7155	67	62	72	15	21	0	28	10	18	20	26	22	62	98	49	-2.80457	0.0115193	0.0298711	down	-1.52964	0.0204682	0.0621468	false	-1.96009	6.93689e-07	3.63741e-06	down	-0.222405	0.588119	0.742059	false	1.28982	0.220908	0.294036
SbiHYZ.01G026900	27.5363	17.0165	17.9604	0	0	0	0	0	0	12.4876	10.3099	10.6977	42.6948	43.9863	42.8972	383	285	331	0	0	0	0	0	0	329	251	260	779	960	654	-11.1351	9.28453e-20	2.69667e-18	down	-10.5165	2.97864e-17	1.1678e-15	down	-0.652838	0.00189046	0.005317	false	1.01053	3.31569e-07	3.21707e-06	up	NA	NA	NA
SbiHYZ.01G027100	0	3.8335	3.1126	2.0687	2.1135	3.2016	2.8202	2.8584	3.171	3.0162	3.156	2.7933	6.259	5.5701	4.1768	0	122	109	83	71	109	84	99	93	151	146	129	217	231	121	-0.118726	0.928282	0.953825	false	0.563651	0.652644	0.791474	false	0.47853	0.719738	0.797227	false	1.0129	0.427452	0.604262	false	0.706719	0.0268075	0.0470472
SbiHYZ.01G027200	6.0219	5.5287	4.6167	8.7603	7.3002	7.8201	4.2437	3.5646	2.878	5.6033	6.8717	6.1832	3.3551	3.4529	4.4212	379	419	385	837	584	634	301	294	201	668	757	680	277	341	305	0.468753	0.00905977	0.0242665	false	-0.269946	0.320601	0.503658	false	0.430129	0.00654946	0.016252	false	-0.58293	0.0294444	0.0833271	false	-0.717244	0.000393565	0.00101156
SbiHYZ.01G028300	37.6023	47.4534	46.3753	10.1652	10.3526	10.37	7.2888	4.8685	3.9167	4.9892	5.2625	4.1988	1.0943	4.3455	15.4974	943	1433	1541	387	330	335	206	160	109	237	231	184	36	171	426	-2.21209	1.98189e-22	7.15953e-21	down	-2.73473	4.82676e-18	2.04447e-16	down	-2.98829	1.15997e-34	4.29235e-33	down	-2.68547	0.000499521	0.00256627	down	-0.501794	0.051641	0.083632
SbiHYZ.01G028500	7.7684	11.8742	13.6376	15.6855	15.2793	15.4262	2.3976	4.5533	2.8408	3.4771	3.3126	2.9638	2.8322	4.5203	4.2113	138	254	321	423	345	353	48	106	56	117	103	92	66	126	82	0.34009	0.330602	0.467514	false	-1.45766	0.00400528	0.0158676	down	-1.59021	4.15528e-05	0.000162255	down	-1.62768	0.000455119	0.00236418	down	-1.77816	2.93574e-09	1.64824e-08
SbiHYZ.01G028700	3.1327	2.0716	2.9262	0.4204	0.5933	0.3903	0.0772	0.0516	0.0436	1.8887	1.729	1.5327	0	0.0431	0.0088	324	258	401	66	78	52	9	7	5	370	313	277	0	7	1	-2.63064	4.12137e-17	9.62386e-16	down	-5.23495	5.01946e-27	4.54211e-25	down	-0.430835	0.0573251	0.106106	false	-7.24518	2.29549e-23	1.41635e-21	down	-2.58541	1.07728e-05	3.65289e-05
SbiHYZ.01G028900	8.054	12.2858	10.8133	37.4449	38.3856	36.0335	13.541	10.545	13.5608	9.6453	8.9122	10.6981	8.6925	10.941	21.7728	190	349	338	1341	1151	1095	360	326	355	431	368	441	269	405	563	1.71347	2.47349e-10	2.68785e-09	up	0.554142	0.0831626	0.190103	false	0.0981101	0.748193	0.818812	false	0.336399	0.493792	0.665581	false	-1.1382	2.82305e-16	3.39785e-15
SbiHYZ.01G029000	49.4845	108.151	125.081	177.574	159.434	221.588	49.8336	35.6029	48.4858	68.048	65.2034	64.4145	26.6452	87.8508	221.07	630	1658	2110	3432	2580	3634	715	594	685	1641	1453	1433	445	1755	3085	0.826221	0.0341889	0.0758183	false	-0.82411	0.03503	0.0960418	false	-0.354076	0.376264	0.492283	false	0.167965	0.810439	0.892361	false	-1.62751	1.56654e-25	3.96634e-24
SbiHYZ.01G029600	0	0	0.4933	0.1813	0.406	0.3205	0	0	0	1.017	0.7272	1.1221	0.0262	0.1754	0.2197	0	0	19	8	15	12	0	0	0	56	37	57	1	8	7	NA	NA	NA	NA	NA	NA	NA	NA	2.6391	0.132978	0.21442	false	NA	NA	NA	NA	NA	NA	NA
SbiHYZ.01G030000	1.6007	1.0845	1.8757	1.9146	2.0547	1.0137	1.981	1.8644	1.2147	21.527	24.2827	23.48	0.9312	0.4832	0.5765	38	31	59	69	62	31	53	58	32	968	1009	974	29	18	15	0.0232936	0.966813	0.979459	false	0.475915	0.423865	0.605806	false	4.13527	3.78728e-62	3.38971e-60	up	-1.277	0.0527715	0.131618	false	0.468076	0.316086	0.396563
SbiHYZ.01G030600	0	0.0128	0	0.0811	0.0363	0.0597	0.0956	0.0587	0	0.4307	0.3781	0.3435	0.0704	0.0294	0.0421	0	1	0	8	3	5	7	5	0	53	43	39	6	3	3	NA	NA	NA	NA	NA	NA	NA	NA	6.56783	2.19174e-06	1.06675e-05	up	NA	NA	NA	NA	NA	NA	NA
SbiHYZ.01G031100	8.6533	35.9309	39.656	84.2033	85.3633	77.1027	29.135	48.6797	30.1517	68.5503	63.3348	64.6248	3.7746	14.3994	41.2268	180	900	1093	2659	2257	2066	683	1327	696	2701	2306	2349	103	470	940	1.37243	0.00902116	0.0241897	up	0.625146	0.260824	0.43892	false	1.36262	0.0127195	0.0289527	up	-0.601613	0.479559	0.653216	false	-0.730004	0.000930179	0.0022292
SbiHYZ.01G032300	2.4306	4.2686	2.9471	3.0578	2.3041	4.0057	3.6064	3.5422	5.6374	1.9774	1.8894	2.1777	7.7456	7.453	3.8533	122	258	196	233	147	259	204	233	314	188	166	191	510	587	212	-0.173201	0.677198	0.780931	false	0.682783	0.0894243	0.201207	false	-0.486876	0.185729	0.281491	false	0.862262	0.0460519	0.118111	false	0.881302	0.00126263	0.00294902
SbiHYZ.01G032400	4.0239	10.4998	8.9187	8.7052	9.0473	8.8944	16.3679	16.1768	12.9966	9.3805	8.2276	8.8838	14.4653	14.482	13.177	190	597	558	624	543	541	871	1001	681	839	680	733	896	1073	682	0.0280478	0.947826	0.967252	false	1.22902	0.00333983	0.0135018	up	0.339051	0.436198	0.551785	false	0.714997	0.10422	0.222549	false	1.22112	8.22547e-14	7.84909e-13
SbiHYZ.01G032700	9.0881	12.8663	10.8109	15.0804	11.5081	14.6142	10.5602	10.7987	13.3765	6.1916	4.7471	5.1266	1.9794	4.7713	15.3585	210	358	331	529	338	435	275	327	343	271	192	207	60	173	389	0.207414	0.486013	0.620399	false	0.375372	0.221869	0.392654	false	-0.831597	0.00677486	0.0167359	false	-0.612324	0.407447	0.586088	false	0.189806	0.326507	0.407739
SbiHYZ.01G032900	0	1.1902	0.9713	1.5221	1.0355	1.2261	0.8824	1.0936	1.9504	0.4787	0.0501	0.1172	0.4459	0.9879	0.8539	0	49	44	79	45	54	34	49	74	31	3	7	20	53	32	0.604156	0.640049	0.751935	false	1.06315	0.410387	0.593614	false	-1.61729	0.327755	0.442862	false	-0.090265	0.949564	0.972648	false	0.478049	0.277933	0.356325
SbiHYZ.01G033200	0.6226	0.703	0.4488	0.9493	1.3264	1.0373	0.7697	0.6353	0.5548	0.4173	0.3957	0.3963	0.9706	1.2305	1.2126	89	121	85	206	241	191	124	119	88	113	99	99	182	276	190	0.797346	0.0168508	0.0413978	false	0.462953	0.258181	0.435947	false	-0.33313	0.295858	0.409251	false	0.878007	0.0160149	0.0509977	false	-0.312324	0.244718	0.320081
SbiHYZ.01G033500	17.9457	19.252	20.5896	41.6394	42.8652	38.0029	14.0444	13.8287	15.9243	35.5772	34.7583	37.7801	10.3013	15.8614	21.0244	915	1182	1391	3223	2778	2496	807	924	901	3436	3102	3366	689	1269	1175	0.968353	3.6043e-08	2.89159e-07	false	-0.0977445	0.617323	0.764599	false	1.1079	5.03721e-11	4.3089e-10	up	-0.358968	0.295471	0.472732	false	-1.04552	6.1559e-19	9.50663e-18
SbiHYZ.01G034000	1.6687	9.8526	7.0495	12.4935	13.5447	12.4013	9.751	10.2024	10.5996	21.5299	21.2529	22.8493	12.3018	11.0625	10.8238	82	583	459	932	846	785	540	657	578	2004	1828	1962	793	853	583	0.869163	0.143544	0.2456	false	0.96026	0.0991416	0.217873	false	1.95893	0.000967787	0.00290929	up	0.724192	0.243492	0.414725	false	0.111564	0.415369	0.498241
SbiHYZ.01G034400	1.2636	1.8435	3.2992	2.3622	2.1495	3.7913	2.7577	2.5279	4.0932	1.6047	1.7365	1.4072	4.0874	3.9612	4.1128	37	65	128	105	80	143	91	97	133	89	89	72	157	182	132	0.221665	0.702711	0.801607	false	0.806918	0.158913	0.309519	false	-0.265653	0.627402	0.722204	false	0.805072	0.140093	0.277865	false	0.610085	0.070467	0.109854
SbiHYZ.01G034500	2.5418	1.111	1.1442	1.9681	1.1928	2.4232	1.5036	0.8847	2.1298	0.6356	0.7898	0.8932	1.7337	1.3925	1.3425	57	30	34	67	34	70	38	26	53	27	31	35	51	49	33	0.174654	0.761304	0.846038	false	0.258355	0.695423	0.822134	false	-0.776193	0.134304	0.216174	false	-0.118237	0.835123	0.906894	false	0.110719	0.820373	0.859968
SbiHYZ.01G034600	10.8021	7.3585	7.758	6.1483	5.2675	4.3281	1.4576	0.5888	0.8972	2.2207	2.8866	2.7776	1.1953	1.4276	1.5441	434	356	413	375	269	224	66	31	40	169	203	195	63	90	68	-0.7996	0.000561939	0.00207581	false	-2.82304	4.37293e-13	1.00966e-11	down	-1.48128	2.6505e-14	3.08699e-13	down	-2.68507	3.26468e-22	1.80619e-20	down	-2.00221	4.80834e-09	2.61781e-08
SbiHYZ.01G034800	0	0.901	0.3434	0.6916	0.7434	0.6249	0.1553	0.5875	0.5046	0.2956	0.3399	0.3805	1.1205	1.0259	0.9898	0	31	13	30	27	23	5	22	16	16	17	19	42	46	31	0.524032	0.703377	0.802076	false	0.242913	0.878112	0.935605	false	NA	NA	NA	NA	1.15042	0.400553	0.579791	false	-0.260192	0.711595	0.769845
SbiHYZ.01G035200	9.7941	4.0421	2.4639	12.2776	8.7328	10.1376	3.0022	4.3483	1.1768	3.1337	2.6112	3.4649	0.543	2.9128	4.9279	165	82	55	314	187	220	57	96	22	100	77	102	12	77	91	0.913676	0.0681861	0.13488	false	-0.502365	0.494698	0.668339	false	-0.522958	0.325058	0.440186	false	-0.909708	0.306788	0.485409	false	-1.39514	0.0012911	0.00300918
SbiHYZ.01G035300	5.6377	15.1913	18.2869	10.9041	8.635	9.8706	4.8961	4.2563	2.8645	5.3194	4.7971	5.423	0.2286	0.4204	2.7358	94	305	404	276	183	212	92	93	53	168	140	158	5	11	50	-0.575724	0.274353	0.405625	false	-1.43865	0.0140939	0.0455978	down	-1.17897	0.0291735	0.0597108	false	-3.61547	0.000215129	0.00119749	down	-0.844298	0.00499789	0.0103838
SbiHYZ.01G035400	12.9528	13.9132	10.8325	9.916	9.2462	7.8424	5.8577	5.6099	3.4702	7.3663	5.4573	5.8672	0.3812	2.231	7.3914	259	335	287	301	235	202	132	147	77	279	191	205	10	70	162	-0.584262	0.0176147	0.0430275	false	-1.00834	0.00642172	0.0238759	down	-0.793897	0.00159161	0.00456624	false	-1.93263	0.0297539	0.0839399	false	-0.404252	0.165129	0.229092
SbiHYZ.01G035900	25.2035	16.8897	16.1125	33.5104	41.0767	32.2132	16.2272	13.6211	15.3466	12.5697	12.5719	11.1227	11.9403	14.1806	20.3251	922	744	781	1861	1910	1518	669	653	623	871	805	711	573	814	815	0.797005	2.9531e-06	1.75001e-05	false	-0.0272812	0.877995	0.935536	false	-0.438724	0.00351707	0.00930019	false	-0.354666	0.236745	0.407146	false	-0.80285	1.30458e-08	6.73887e-08
SbiHYZ.01G036000	433.029	471.509	549.513	254.107	259.426	209.2	141.834	163.572	123.813	121.281	115.99	114.858	96.7291	102.606	146.835	7832	10269	13169	6977	5964	4874	2891	3877	2485	4155	3672	3630	2295	2912	2911	-1.12807	1.0199e-08	8.87038e-08	down	-1.44831	5.2734e-11	9.28129e-10	down	-1.84559	1.011e-23	2.23193e-22	down	-2.14514	9.47135e-15	2.59244e-13	down	-0.301836	0.0637031	0.100615
SbiHYZ.01G036300	4.7041	4.3671	3.5657	6.8739	7.8866	7.8458	6.6348	4.2793	4.7018	7.2334	7.0298	7.8881	9.5364	7.8547	7.44	229	256	230	508	488	492	364	273	254	667	599	671	609	600	397	0.742319	9.46445e-05	0.000420416	false	0.621475	0.0280136	0.0802943	false	1.0349	2.34438e-10	1.87975e-09	up	0.906308	4.20154e-05	0.000275194	false	-0.097951	0.622547	0.693944
SbiHYZ.01G036500	0	0	0	0.2093	0.2396	0.2056	0	0.3132	0.0477	0.2237	0.1513	0.144	0.0505	0.1435	0.1691	0	0	0	24	23	20	0	31	4	32	20	19	5	17	14	6.60806	0.000164869	0.000692789	up	NA	NA	NA	NA	NA	NA	NA	NA	NA	NA	NA	NA	-0.326073	0.772654	0.820788
SbiHYZ.01G037000	406.291	259.335	294.539	176.093	192.674	231.215	487.078	385.402	354.448	142.053	144.946	150.887	385.429	370.145	393.019	7429	5710	7136	4888	4478	5446	10037	9235	7192	4920	4639	4821	9245	10620	7877	-0.760225	6.48408e-07	4.30465e-06	false	0.69208	3.67263e-05	0.0002413	false	-0.892991	2.87609e-16	3.95577e-15	false	0.213375	0.132104	0.265827	false	1.47562	7.6818e-24	1.71935e-22
SbiHYZ.01G037200	0	2.3808	2.7605	0.6512	1.0889	1.6884	1.4912	1.0561	2.138	3.1836	3.3887	1.9235	3.9941	4.1581	1.7136	0	29	37	10	14	22	17	14	24	61	60	34	53	66	19	-0.796608	0.585092	0.70744	false	0.0594295	0.967072	0.983726	false	0.833922	0.525011	0.63341	false	0.738887	0.591421	0.744728	false	0.885032	0.204961	0.275916
SbiHYZ.01G037500	11.2915	3.9572	5.018	14.2267	19.9649	16.8521	5.0304	3.9165	6.3543	5.1113	5.2914	5.0968	9.6124	8.6716	7.3589	1936	817	1140	3703	4351	3722	972	880	1209	1660	1588	1527	2162	2333	1383	1.29181	4.17274e-05	0.000200549	up	-0.039882	0.903684	0.949804	false	-0.103358	0.742078	0.814278	false	0.331813	0.308837	0.487494	false	-1.30775	4.46459e-15	4.80566e-14
SbiHYZ.01G037600	3.3881	2.193	4.0236	1.1652	1.274	1.0057	1.6137	0.3232	0.9429	0.2236	0.4128	0.3279	1.8991	2.5403	1.7046	136	106	214	71	65	52	73	17	42	17	29	23	100	160	75	-1.58409	6.54661e-05	0.000301921	down	-1.45806	0.0246422	0.0722965	false	-3.10622	1.02113e-11	9.42728e-11	down	-0.718286	0.0833286	0.186815	false	0.147049	0.785512	0.830932
SbiHYZ.01G038500	28.272	19.2388	18.2064	5.9275	5.1214	5.747	12.9964	15.4133	13.6588	5.1381	5.0681	4.821	21.8682	19.075	14.9052	886	726	756	282	204	232	459	633	475	305	278	264	899	938	512	-2.04482	2.39167e-28	1.2788e-26	down	-0.295003	0.170808	0.32637	false	-1.88559	7.00826e-34	2.4677e-32	down	-0.287607	0.154841	0.299322	false	1.77149	2.94306e-21	5.49942e-20
SbiHYZ.01G038700	3.3221	5.3071	5.4163	11.0919	11.2325	12.3434	4.3204	5.1474	6.0559	1.6066	1.4198	1.4367	3.8663	5.3009	8.1669	131	252	283	664	563	627	192	266	265	120	98	99	200	328	353	1.16531	0.000353224	0.00136875	up	0.42646	0.269374	0.448339	false	-1.47176	0.00010688	0.000387836	down	0.215209	0.653231	0.789159	false	-0.716974	0.000100466	0.000286859
SbiHYZ.01G038900	0.398	0.1624	0.137	0.138	0.2033	0.1735	0.031	0	0.0692	0.0369	0.0798	0.0719	0.2023	0.1914	0.1019	57	28	26	30	37	32	5	0	11	10	20	18	38	43	16	-0.475134	0.442339	0.577943	false	-2.48501	0.0543699	0.136263	false	-1.60413	0.018174	0.0397404	down	-0.50184	0.470318	0.645167	false	-1.98334	0.0341818	0.0581142
SbiHYZ.01G039000	4.5414	9.2147	8.8689	22.6367	17.3119	21.6253	14.831	9.6817	10.9272	21.9979	20.2749	20.068	4.2828	8.1753	17.2987	97	237	251	734	470	595	357	271	259	890	758	749	120	274	405	1.29759	0.00112379	0.00385755	up	0.911906	0.0345901	0.095083	false	1.63317	1.93745e-05	8.02771e-05	up	0.311398	0.631482	0.772774	false	-0.364752	0.076282	0.117655
SbiHYZ.01G039200	0	0.0459	0.1669	0.0728	0.1087	0.0858	0	0	0.0747	3.9843	4.5644	4.1925	0	0.0352	0.1009	0	2	8	4	5	4	0	0	3	273	289	265	0	2	4	NA	NA	NA	NA	NA	NA	NA	NA	5.98625	1.89191e-17	2.83381e-16	up	NA	NA	NA	NA	NA	NA	NA
SbiHYZ.01G039300	0	0	0	0.0345	0	0.0407	0	0	0	0.9402	0.808	0.5696	0	0	0	0	0	0	1	0	1	0	0	0	34	27	19	0	0	0	NA	NA	NA	NA	NA	NA	NA	NA	6.77153	3.15206e-05	0.000125867	up	NA	NA	NA	NA	NA	NA	NA
SbiHYZ.01G039500	281.879	262.987	306.603	268.705	268.136	319.576	580.538	445.438	448.388	234.075	217.021	224.724	531.802	515.416	537.033	3386	3804	4880	4900	4094	4945	7859	7012	5977	5326	4563	4717	8380	9715	7071	-0.101429	0.523294	0.6545	false	1.10002	8.54873e-11	1.45735e-09	up	-0.122408	0.391292	0.507342	false	0.81996	9.5382e-07	8.53561e-06	false	1.2239	6.32615e-21	1.14816e-19
SbiHYZ.01G039600	18.3902	18.6568	17.0568	21.1885	18.7876	18.9567	8.189	12.8766	12.8996	19.9154	21.1287	19.5645	13.3771	10.2603	11.5231	546	667	671	955	709	725	274	501	425	1120	1098	1015	521	478	375	0.0183985	0.913008	0.944213	false	-0.350173	0.214657	0.384411	false	0.377478	0.00739654	0.0180435	false	-0.698396	0.00147195	0.00658774	false	-0.34758	0.104589	0.154316
SbiHYZ.01G040200	0	0.7437	1.4069	1.7817	1.5097	0.9364	0.2919	0.2231	0.3953	0.8876	1.0128	1.3073	1.0867	0.792	1.0837	0	49	102	148	105	66	18	16	24	92	97	125	78	68	65	0.767775	0.552538	0.680272	false	-1.04314	0.465333	0.64389	false	0.683147	0.609205	0.70645	false	0.284903	0.83391	0.906694	false	-1.79723	9.51665e-05	0.000272535
SbiHYZ.01G040700	0	0	0	0.274	0.18	0.452	0.3506	0.1587	0.1499	0.0988	0.0356	0.0833	0.0951	0.0928	0.1518	0	0	0	20	11	28	19	10	8	9	3	7	6	7	8	6.42751	0.000668983	0.00242087	up	NA	NA	NA	NA	NA	NA	NA	NA	NA	NA	NA	NA	-0.0243872	0.974454	0.981037
SbiHYZ.01G040800	0.4935	1.4831	2.6246	1.7336	2.1999	2.1342	2.5646	1.811	3.5362	1.836	2.0942	1.9364	5.8932	5.0166	2.5725	21	76	148	112	119	117	123	101	167	148	156	144	329	335	120	0.219153	0.752213	0.838709	false	1.00599	0.149824	0.296683	false	0.48919	0.474658	0.587911	false	1.38323	0.0509242	0.127957	false	0.808685	0.00714799	0.0143343
SbiHYZ.01G041100	0.0542	0.0901	0	0.9648	0.8536	0.8002	0.8665	1.2005	0.1955	0.9451	0.5889	0.9624	1.406	0.7606	0.1485	1	2	0	27	20	19	18	29	4	33	19	31	34	22	3	4.11556	0.00190994	0.00614584	up	4.35721	0.00812613	0.0290611	up	4.37138	0.000334048	0.00109892	up	3.92065	0.0204428	0.0622345	false	0.268049	0.727713	0.783122
SbiHYZ.01G042000	0.3926	0.4695	0.5689	0.5793	0.7536	1.0606	0.5434	0.2277	0.2972	0.5554	0.5203	0.4853	1.221	1.1108	1.2464	25	36	48	56	61	87	39	19	21	67	58	54	102	111	87	0.611188	0.245696	0.372996	false	-0.146023	0.837947	0.913675	false	0.317948	0.468536	0.582141	false	1.2271	0.00997512	0.0343812	up	-0.732951	0.141721	0.200935
SbiHYZ.01G042200	0.4818	0.2738	0.488	0.3424	0.419	0.2067	0.045	0	0.0457	0.3213	0.2463	0.2104	0.116	0.0646	0.1388	38	26	51	41	42	21	4	0	4	48	34	29	12	8	12	-0.455833	0.441703	0.577247	false	-3.51699	0.00281113	0.0116861	down	-0.447512	0.373061	0.489075	false	-2.02482	0.00714498	0.0258144	down	-3.04369	0.00121251	0.00284081
SbiHYZ.01G042400	2.1669	1.0865	0.8949	0.2693	0.2895	0	0.5079	0.0624	0.0737	0.4533	0.1869	0.3978	0	0	0	53	32	29	10	9	0	14	2	2	21	8	17	0	0	0	-2.93494	0.00990865	0.02627	down	-2.35179	0.0355741	0.0972508	false	-1.71951	0.00899094	0.0213265	down	-7.92812	8.60825e-07	7.79152e-06	down	NA	NA	NA
SbiHYZ.01G042500	4.7721	8.3553	7.4432	16.7652	17.9115	14.1237	8.0454	6.2208	9.3174	21.4457	22.1289	20.9259	13.7326	17.9051	12.045	240	506	496	1280	1145	915	456	410	520	2043	1948	1839	906	1413	664	1.10737	0.000557495	0.00206101	up	0.466393	0.176348	0.333189	false	1.82879	1.60659e-09	1.18179e-08	up	0.971549	0.00650683	0.0238352	false	-0.620597	0.000246128	0.000657693
SbiHYZ.01G042600	0	0.0331	0	0.0874	0.0627	0.1237	0.0589	0	0.0359	0.2313	0.1365	0.1671	0.0708	0.0846	0.218	0	3	0	10	6	12	5	0	3	33	18	22	7	10	18	NA	NA	NA	NA	NA	NA	NA	NA	4.16408	0.00541793	0.0137254	up	NA	NA	NA	NA	NA	NA	NA
SbiHYZ.01G042900	0	1.1555	0	0.4465	0.2246	0.0277	0.3166	0.7895	0.2251	0.9794	0.5707	0.6738	1.6862	1.5234	0.8137	0	39	0	19	8	1	10	29	7	52	28	33	62	67	25	-0.915894	0.697197	0.797008	false	0.472866	0.823627	0.904777	false	1.06603	0.594192	0.694304	false	1.5997	0.406449	0.585242	false	1.3934	0.177545	0.243679
SbiHYZ.01G043100	109.065	54.1605	48.5303	41.8824	37.488	45.6219	44.2459	63.5024	50.5297	212.605	224.054	216.169	89.8188	61.8687	31.7035	2266	1355	1336	1321	990	1221	1036	1729	1165	8367	8148	7848	2448	2017	722	-0.811636	0.00175124	0.00568668	false	-0.0393527	0.893125	0.94382	false	1.89441	1.81395e-16	2.54304e-15	up	-0.247157	0.525694	0.693282	false	0.794898	1.58114e-05	5.20919e-05
SbiHYZ.01G043800	3.0941	0.8565	0.4448	0.5338	0.8114	0.8007	2.9416	1.9113	2.9874	1.2057	1.3468	1.3913	3.5941	2.6761	0.9409	42	14	8	11	14	14	45	34	45	31	32	33	64	57	14	NA	NA	NA	NA	1.24788	0.148398	0.294315	false	0.17798	0.827917	0.877518	false	0.737809	0.44241	0.618573	false	2.30535	1.47669e-05	4.89319e-05
SbiHYZ.01G043900	7.7494	9.8679	9.302	13.8557	11.9613	16.558	17.8129	14.3612	18.6223	11.1435	10.8786	11.8262	16.4283	14.4867	15.5538	105	161	167	285	206	289	272	255	280	286	258	280	292	308	231	0.532918	0.0933217	0.174541	false	1.20583	0.000104012	0.000614433	up	0.527946	0.0526094	0.0986847	false	0.696066	0.0300234	0.0845168	false	0.69622	0.000678027	0.00166965
SbiHYZ.01G044000	2.0179	2.8129	2.4476	2.8009	2.7782	2.4057	3.5811	4.5461	3.8966	5.707	5.1741	5.1829	7.3067	5.4501	2.9148	84	141	135	177	147	129	168	248	180	450	377	377	399	356	133	0.0092067	0.978742	0.986923	false	1.02884	0.0063893	0.023785	up	1.33752	2.45399e-06	1.18581e-05	up	0.991739	0.0285225	0.0812595	false	1.03918	2.35382e-05	7.51575e-05
SbiHYZ.01G044200	0	0.9445	1.03	1.2532	1.3666	0.7545	0.367	0.3787	0.6336	1.0699	1.4413	1.1124	0.867	0.8171	0.7735	0	55	66	92	84	47	20	24	34	98	122	94	55	62	41	0.565771	0.662181	0.769553	false	-0.31552	0.820317	0.902802	false	0.983503	0.446853	0.561859	false	0.132305	0.922476	0.957563	false	-0.865044	0.0674826	0.10581
SbiHYZ.01G044500	1.9265	0.8459	0.635	1.7212	1.1498	1.8221	1.2379	1.3011	0.9977	3.0511	2.7199	2.6485	1.7555	2.1591	1.7979	87	46	38	118	66	106	63	77	50	261	215	209	104	153	89	0.42958	0.416085	0.552149	false	0.446442	0.443028	0.623987	false	1.59403	0.000163521	0.000570768	up	0.746268	0.147503	0.288755	false	0.0404425	0.910421	0.932445
SbiHYZ.01G044600	0	0	0.0765	0.1068	0.2073	0.3776	0.1798	0.0928	0.1644	0.4066	0.3937	0.5336	0.0618	0.1808	0.2404	0	0	5	8	13	24	10	6	9	38	34	46	4	14	13	NA	NA	NA	NA	NA	NA	NA	NA	4.20408	0.00258438	0.00705674	up	NA	NA	NA	NA	NA	NA	NA
SbiHYZ.01G044700	14.6873	1.3428	3.0508	1.6569	1.2014	1.2552	0.279	0.6169	2.3071	0.3557	0.5132	0.5655	0.8902	0.5439	0.4917	327	36	90	56	34	36	7	18	57	15	20	22	26	19	12	-2.17993	0.00715864	0.0196406	down	-2.16228	0.030656	0.0862265	false	-3.38084	6.74959e-05	0.000253794	down	-3.24627	0.000190724	0.00107712	down	0.043851	0.951032	0.962903
SbiHYZ.01G044800	2.4084	0.4898	0.4971	0.5116	0.727	0.4502	0.1396	0	0.2923	0.2128	0.1573	0.2307	0.2323	0.3508	0.3856	245	60	67	79	94	59	16	0	33	41	28	41	31	56	43	-0.99832	0.140018	0.240687	false	-2.6149	0.031937	0.0891161	false	-2.16163	0.00191911	0.00538674	down	-1.74835	0.0168049	0.0529119	false	-1.58952	0.0602304	0.0958463
SbiHYZ.01G045000	0	0.033	0	0.2443	0.0938	0.1748	0	0	0.1432	0.1049	0.1513	0.1061	0.0303	0.0506	0.0242	0	3	0	28	9	17	0	0	12	15	20	14	3	6	2	3.7852	0.0286911	0.0652246	false	NA	NA	NA	NA	NA	NA	NA	NA	NA	NA	NA	NA	-1.47949	0.29747	0.377132
SbiHYZ.01G045200	0	0	0	1.1908	0.9436	1.2954	1.2801	0.9284	0.9241	1.0736	1.0526	1.1638	1.5635	1.44	1.1417	0	0	0	104	69	96	83	70	59	117	106	117	118	130	72	8.60714	1.81926e-10	2.00588e-09	up	8.89145	2.32306e-10	3.72292e-09	up	8.86648	3.91208e-12	3.75817e-11	up	8.9051	5.32957e-11	9.13455e-10	up	0.306583	0.360605	0.442928
SbiHYZ.01G045300	16.7204	12.2418	10.2604	12.3637	11.8296	10.0013	5.4848	5.2599	4.7565	5.2707	5.7633	5.2663	5.9826	5.3002	5.9718	963	849	783	1081	866	742	356	397	304	575	581	530	452	479	377	-0.276299	0.127433	0.223421	false	-0.995843	3.1187e-06	2.55851e-05	false	-1.02548	2.53548e-11	2.23736e-10	down	-1.23026	1.53165e-09	2.16621e-08	down	-0.698945	4.28936e-05	0.000130873
SbiHYZ.01G045400	6.5111	8.5854	7.4647	0.7858	0.8603	0.8489	1.6318	2.0481	2.0603	0.6298	0.4827	0.4267	2.8417	3.706	0.9522	131	208	199	24	22	22	37	54	46	24	17	15	75	117	21	-3.29998	1.1318e-16	2.545e-15	down	-1.67119	7.49006e-05	0.00046006	down	-3.67094	2.63605e-19	4.45116e-18	down	-1.69928	0.00310159	0.0126128	down	1.64978	0.000338122	0.000881667
SbiHYZ.01G045500	19.255	19.566	18.1875	14.9684	17.6421	22.7001	24.1427	27.6066	20.3153	30.275	30.2689	32.2707	21.1512	18.9783	24.386	322	394	403	380	375	489	455	605	377	959	886	943	464	498	447	-0.152439	0.535461	0.665648	false	0.662872	0.0117436	0.0391607	false	0.916351	1.28228e-09	9.54432e-09	false	0.108144	0.667825	0.798652	false	0.83842	0.000139405	0.000388482
SbiHYZ.01G045700	0	0.0214	0	0.4749	0.4254	0.1599	0	0	0	0.068	0.1912	0.0589	0.2552	0.1641	0.094	0	1	0	28	21	8	0	0	0	5	13	4	13	10	4	5.3863	0.00226644	0.00717038	up	NA	NA	NA	NA	NA	NA	NA	NA	NA	NA	NA	NA	-6.02742	0.000238294	0.000638434
SbiHYZ.01G046000	0	0.0965	0	0.4897	0.5666	0.505	0	0	0	0.2085	0.1991	0.1064	0.0708	0.0444	0.0636	0	5	0	32	31	28	0	0	0	17	15	8	4	3	3	3.83205	0.0125188	0.0321178	up	NA	NA	NA	NA	NA	NA	NA	NA	NA	NA	NA	NA	-6.72448	3.10471e-06	1.14305e-05
SbiHYZ.01G046600	5.4269	7.3793	6.3911	11.3268	9.7903	10.9258	12.0298	10.8155	9.3688	11.0613	10.2099	10.9553	9.365	10.8189	11.3529	273	447	426	865	626	708	682	713	523	1054	899	963	618	854	626	0.616684	0.0153812	0.0383074	false	1.04684	0.000176617	0.00099636	up	0.943957	8.1721e-05	0.000302895	false	0.627813	0.0322437	0.0892894	false	0.451028	0.00612494	0.012497
SbiHYZ.01G046900	0.3942	0.7162	0.9298	3.3597	3.3438	3.7489	0.4373	1.0905	1.1102	2.1918	2.4352	2.4605	1.2584	1.3975	1.4948	32	70	100	414	345	392	40	116	100	337	346	349	134	178	133	2.20456	4.06628e-07	2.78397e-06	up	0.652551	0.323526	0.507192	false	1.96222	8.26379e-06	3.64961e-05	up	0.907206	0.0894746	0.197624	false	-1.53165	4.48043e-06	1.60443e-05
SbiHYZ.01G047000	199.513	158.858	172.777	26.8221	23.3554	31.9212	96.8529	87.2445	101.795	18.3373	18.7364	17.8689	202.677	200.949	111.566	5968	5722	6848	1218	888	1230	3265	3420	3379	1039	981	934	7953	9432	3658	-2.78888	4.65537e-78	1.46031e-75	down	-0.57349	4.68415e-10	7.19776e-09	false	-3.04837	0	0	down	-0.122117	0.592679	0.745538	false	2.23887	1.48553e-66	2.32745e-64
SbiHYZ.01G047100	27.7948	18.7002	16.2848	5.3688	4.3981	5.516	14.1397	17.8209	20.3391	3.365	2.8953	2.9899	75.2739	73.5508	42.4693	532	431	413	156	107	136	305	447	432	122	97	100	1890	2209	891	-2.1107	6.97213e-18	1.73345e-16	down	0.0824575	0.753489	0.862471	false	-2.514	2.19153e-29	6.53823e-28	down	1.55262	6.62399e-09	8.50881e-08	up	2.21597	4.65483e-23	9.91029e-22
SbiHYZ.01G047500	0.8129	0.7538	0.4192	0.3659	0.3091	0.2104	0.024	0.0827	0.0122	0.0429	0.0464	0.0155	0.031	0.0345	0.1483	60	67	41	41	29	20	2	8	1	6	6	2	3	4	12	-1.24394	0.0220269	0.0520292	false	-3.65153	0.000255796	0.00139192	down	-4.00071	1.12855e-08	7.41849e-08	down	-3.2607	0.000395208	0.00207785	down	-2.3886	0.00938214	0.0183528
SbiHYZ.01G047800	21.4299	24.5781	22.8934	8.0687	8.8564	9.1507	23.8666	20.1196	27.0027	6.4544	6.5763	6.9174	35.7321	30.7836	21.045	929	1283	1315	531	488	511	1166	1143	1299	530	499	524	2032	2094	1000	-1.51782	4.25835e-15	8.27958e-14	down	0.339444	0.0784292	0.182235	false	-1.58381	1.25287e-17	1.90809e-16	down	0.249336	0.320583	0.499167	false	1.8801	5.03476e-46	3.87782e-44
SbiHYZ.01G047900	33.7849	13.5202	18.5691	17.7798	19.8387	17.9601	12.1109	13.5909	13.2922	23.6846	26.6799	24.098	13.8104	14.0029	14.3503	552	266	402	441	412	378	223	291	241	733	763	688	296	359	257	-0.299051	0.333462	0.470583	false	-0.38644	0.256919	0.434704	false	0.444822	0.126041	0.2052	false	-0.659212	0.047375	0.120939	false	-0.0654342	0.720303	0.777338
SbiHYZ.01G048300	2.8526	2.0659	2.6285	1.3547	2.6618	1.6995	2.1191	1.6705	2.989	1.3133	1.3834	1.2149	3.9951	3.6992	1.6946	86	75	105	62	102	66	72	66	100	75	73	64	158	175	56	-0.502532	0.241365	0.36813	false	0.152331	0.721477	0.840816	false	-0.723898	0.0154823	0.0344812	false	0.235677	0.612223	0.759214	false	0.677258	0.0796083	0.122107
SbiHYZ.01G048400	0	2.0654	2.7339	4.7724	4.6365	6.044	3.2623	1.6503	2.2899	1.6841	2.2858	1.8565	0.7419	0.9648	2.8609	0	46	67	134	109	144	68	40	47	59	74	60	18	28	58	1.47865	0.221881	0.345525	false	0.784403	0.545188	0.709429	false	0.386524	0.772437	0.836985	false	-0.213369	0.886015	0.937396	false	-0.67344	0.0556566	0.0894399
SbiHYZ.01G048800	0.6077	0.2722	0.1931	0.1211	0.044	0.0559	0.0922	0.0549	0.0793	0.1435	0.1827	0.1281	0.1585	0.0968	0.0146	76	41	32	23	7	9	13	9	11	34	40	28	26	19	2	-2.29878	0.0025405	0.00792815	down	-1.87621	0.0147139	0.0472114	down	-0.952828	0.089267	0.154231	false	-2.01912	0.0357435	0.0969602	false	NA	NA	NA
SbiHYZ.01G049100	0	0.3747	0.1629	1.4086	1.3736	1.2793	0.2437	0.2395	0.0707	0.3728	0.3699	0.5501	0.2991	0.1375	0.3401	0	23	11	109	89	84	14	16	4	36	33	49	20	11	19	2.71519	0.0144981	0.0364358	up	0.285163	0.860852	0.926414	false	1.37928	0.284713	0.396942	false	0.359331	0.814804	0.895528	false	-2.40906	5.57369e-06	1.96597e-05
SbiHYZ.01G049300	107.058	98.5509	81.5014	262.171	256.104	261.853	94.8456	87.7952	91.6369	179.283	186.074	182.912	76.6355	110.183	182.581	3789	4200	3822	14086	11521	11938	3783	4072	3599	12019	11527	11312	3558	6119	7083	1.34648	1.87512e-38	1.72154e-36	up	0.256963	0.0360641	0.0984196	false	1.1577	1.28295e-34	4.71859e-33	up	0.324007	0.351969	0.53206	false	-1.0675	5.3169e-34	2.2772e-32
SbiHYZ.01G049400	12.874	12.8705	12.8724	15.7995	18.3862	14.2274	8.6222	8.5568	10.0496	7.9871	8.9831	9.2094	5.2352	5.6569	7.1631	628	756	832	1170	1140	894	474	547	544	738	767	785	335	433	383	0.216884	0.230913	0.356756	false	-0.195456	0.30316	0.485322	false	-0.350249	0.0258095	0.0537652	false	-1.16574	7.20046e-06	5.47921e-05	down	-0.391844	0.011298	0.021675
SbiHYZ.01G049500	28.4305	12.9902	13.0595	18.1092	18.1612	13.3771	8.5587	8.9591	10.3522	8.9637	9.4939	8.1041	8.2065	7.9197	10.6783	787	433	479	761	639	477	267	325	318	470	460	392	298	344	324	-0.183137	0.549732	0.67783	false	-0.599561	0.0555706	0.13869	false	-0.764111	0.00793179	0.0191334	false	-1.02899	0.00282817	0.0116546	down	-0.39584	0.0416977	0.0692167
SbiHYZ.01G049700	4.6774	2.0864	2.0891	2.8464	3.2559	1.8085	1.1187	1.0805	0.7986	1.7266	1.9051	1.4534	1.4277	1.6651	1.3419	512	275	303	473	453	255	138	155	97	358	365	278	205	286	161	-0.210087	0.571263	0.696041	false	-1.18255	0.00236358	0.0100614	down	-0.525589	0.101376	0.171786	false	-1.01103	0.00356751	0.0141842	down	-0.953883	0.000929237	0.00222723
SbiHYZ.01G050600	0	0.3618	0	1.1704	1.5512	0.6229	0	0.0087	0	0.0242	0.0458	0.0394	0.035	0.0804	0.1778	0	38	0	155	172	70	0	1	0	4	7	6	4	11	17	3.0092	0.0723277	0.14177	false	NA	NA	NA	NA	NA	NA	NA	NA	-0.449282	0.844619	0.912596	false	-7.88501	7.1092e-10	4.32521e-09
SbiHYZ.01G050700	18.6573	12.3439	11.9775	8.7203	6.8824	7.2118	2.6447	0.4431	1.4999	4.4549	4.3787	4.7405	3.2458	3.0589	5.1912	482	384	410	342	226	240	77	15	43	218	198	214	110	124	147	-0.988122	9.43539e-06	5.12654e-05	false	-2.9257	1.879e-07	1.93929e-06	down	-1.4189	4.98831e-15	6.1571e-14	down	-1.93534	4.22375e-08	4.75158e-07	down	-1.91316	3.11896e-05	9.75827e-05
SbiHYZ.01G051000	10.8282	6.8221	5.9844	9.4066	12.9119	10.4071	5.9913	4.5194	6.9125	3.7906	4.3773	4.1346	10.0291	11.0901	8.5931	1214	921	889	1601	1840	1503	757	664	860	805	859	810	1475	1951	1056	0.398064	0.0568901	0.116154	false	-0.103586	0.643885	0.785169	false	-0.691016	0.000158616	0.000555705	false	0.290341	0.156301	0.301545	false	-0.478481	0.00423073	0.0089224
SbiHYZ.01G051300	3.1373	1.0076	0.9942	1.6213	1.6909	1.2514	0.1846	0.0926	0.2968	1.1255	1.0101	1.2201	0.7531	1.0273	0.759	181	70	76	142	124	93	12	7	19	123	102	123	57	93	48	-0.192008	0.70921	0.806862	false	-2.8008	0.000129524	0.000751027	down	-0.312352	0.530054	0.638038	false	-1.00153	0.07833	0.177798	false	-2.5866	6.62181e-08	3.10129e-07
SbiHYZ.01G051400	7.5217	5.1937	6.0275	9.3805	9.6743	10.038	11.9986	16.187	13.937	13.5413	14.1712	12.5991	9.9537	7.8366	8.3656	178	148	189	337	291	306	320	502	366	607	587	521	309	291	217	0.545582	0.00855021	0.0230583	false	1.51033	7.9255e-08	8.81475e-07	up	1.33685	1.06691e-15	1.40979e-14	up	0.423197	0.0996355	0.21503	false	0.985789	1.01917e-06	4.04029e-06
SbiHYZ.01G051700	262.292	314.213	309.473	54.336	52.2909	62.9485	292.028	246.864	315.803	114.39	115.276	114.11	50.8269	38.88	25.1484	3749	5408	5861	1179	950	1159	4704	4624	5009	3097	2884	2850	953	872	394	-2.50514	2.26153e-37	1.93474e-35	down	0.241329	0.181103	0.339409	false	-1.166	9.90957e-11	8.23636e-10	down	-3.05181	9.02829e-27	6.62632e-25	down	2.76941	3.59195e-134	2.63376e-131
SbiHYZ.01G051900	0	4.1774	2.7315	3.1115	2.8475	2.4763	3.8103	3.2299	4.5882	3.4329	3.715	3.7212	6.126	5.1995	5.5965	0	82	59	77	59	52	70	69	83	106	106	106	131	133	100	0.0834554	0.949531	0.96852	false	0.956735	0.445342	0.625967	false	0.764447	0.560743	0.665457	false	1.11026	0.385951	0.565945	false	0.891613	0.00869022	0.0171033
SbiHYZ.01G052100	13.1073	9.6311	14.9838	18.0935	20.8263	19.328	20.724	20.5676	21.1624	18.7579	19.7855	20.2786	33.159	34.2931	30.657	408	361	618	855	824	775	727	839	731	1106	1078	1103	1354	1675	1046	0.520148	0.025487	0.0588651	false	1.04303	1.35736e-05	9.72012e-05	up	0.854948	9.15686e-05	0.000336715	false	1.30497	2.67572e-08	3.09819e-07	up	0.543895	3.16156e-05	9.88141e-05
SbiHYZ.01G052500	21.8713	23.4976	24.9828	21.1564	22.8807	23.4644	18.0784	22.8241	20.5615	21.0126	21.9514	22.7778	10.9349	12.3814	12.3316	555	718	840	815	738	767	517	759	579	1010	975	1010	364	493	343	-0.175933	0.367244	0.504445	false	0.117901	0.628551	0.773578	false	0.10604	0.563907	0.668381	false	-1.06234	1.23512e-05	8.99985e-05	down	0.314968	0.0561512	0.0901478
SbiHYZ.01G053200	9.7238	16.7107	13.7637	12.5491	11.9435	8.1956	4.05	4.876	5.8655	13.5671	12.8	13.0941	3.2373	2.9846	4.0916	490	1014	919	960	765	532	230	322	328	1295	1129	1153	214	236	226	-0.432996	0.195901	0.313419	false	-1.15889	0.000625533	0.00308581	down	0.15717	0.597091	0.696804	false	-2.06166	2.60081e-08	3.0172e-07	down	-0.707312	0.00170095	0.00387512
SbiHYZ.01G053500	0	0.4364	0.5156	0.8308	0.7235	0.8771	0.3731	0.3008	0.3078	1.4496	1.0809	1.1353	0.4707	0.6112	0.6952	0	40	52	96	70	86	32	30	26	209	144	151	47	73	58	1.14569	0.354817	0.491919	false	0.25644	0.85036	0.921768	false	2.05615	0.0877362	0.15198	false	0.728679	0.584953	0.739397	false	-0.86994	0.0260013	0.0457681
SbiHYZ.01G053700	0.8707	0.5717	0.6113	0.4802	0.2549	0.5659	0.0359	0	0.3832	0.7483	0.7519	0.7416	0.8644	0.9291	0.3694	43	34	40	36	16	36	2	0	21	70	65	64	56	72	20	-0.735478	0.207359	0.327876	false	-2.03131	0.157852	0.307918	false	0.366559	0.295086	0.408364	false	0.0133652	0.982325	0.990542	false	-1.26365	0.265402	0.342395
SbiHYZ.01G053900	9.753	6.6357	7.6267	5.1861	3.6979	4.561	5.4219	5.8731	4.2885	5.7692	7.0489	7.1617	2.3738	2.8082	4.5561	166	136	172	134	80	100	104	131	81	186	210	213	53	75	85	-0.919749	0.00238317	0.00748633	false	-0.279561	0.437575	0.618884	false	-0.0332969	0.880489	0.916873	false	-1.3425	0.00250464	0.0105142	down	0.660951	0.0356833	0.0603868
SbiHYZ.01G054000	0	0.0386	0	0	0	0	0	0	0	1.1533	0.5842	0.9576	1.0984	0.9923	0.5725	0	2	0	0	0	0	0	0	0	94	44	72	62	67	27	NA	NA	NA	NA	NA	NA	NA	NA	6.29359	7.27609e-07	3.80429e-06	up	5.9595	2.56313e-05	0.000175656	up	NA	NA	NA
SbiHYZ.01G054300	0	1.2239	0.9814	8.4232	8.0141	6.73	2.2308	3.6715	2.7734	0.0229	0	0	0	0.0829	0.0791	0	34	30	295	235	200	58	111	71	1	0	0	0	3	2	3.18747	0.00209307	0.00668257	up	2.20845	0.0597922	0.146942	false	-6.29917	0.0096014	0.022591	down	-3.9276	0.0582841	0.141944	false	-0.961029	0.00142108	0.00328705
SbiHYZ.01G054400	0.8627	0.3509	0.3189	1.7396	1.7729	2.1321	0.4218	0.1612	0.1428	4.2383	4.6469	4.9469	1.7178	0.9649	0.6746	49	24	24	150	128	156	27	12	9	456	462	491	128	86	42	1.84493	9.84148e-05	0.000434906	up	-0.709346	0.418338	0.600735	false	3.46027	1.62328e-21	3.14764e-20	up	1.11271	0.085404	0.190599	false	-2.53057	3.79592e-08	1.84619e-07
SbiHYZ.01G054600	9.7579	4.3869	5.288	3.8422	4.7331	3.218	0.6185	0	0.2975	0.9683	1.1736	0.7558	0.0559	0.8884	0.7363	266	144	191	159	164	113	19	0	9	50	56	36	2	38	22	-0.777966	0.0306411	0.0690901	false	-4.10257	1.30073e-05	9.35572e-05	down	-2.48063	9.77984e-11	8.13599e-10	down	-3.53164	3.16901e-05	0.000213322	down	-3.30344	8.84167e-07	3.53262e-06
SbiHYZ.01G054800	0	0.8504	1.61	1.6114	2.5287	2.164	0.3786	0.8899	0.6408	1.772	1.5438	1.6929	1.4961	1.3777	1.8425	0	36	75	86	113	98	15	41	25	118	95	104	69	76	71	1.14508	0.362757	0.499886	false	-0.12787	0.92831	0.964093	false	1.13371	0.381606	0.497553	false	0.765827	0.565923	0.724704	false	-1.25339	0.00654079	0.0132456
SbiHYZ.01G055400	0.5668	0.9274	1.5707	0.2006	0.3128	0.4335	0.4429	0.6327	0.3507	0.1787	0.2223	0.2033	0.761	0.7063	0.5017	67	132	246	36	47	66	59	98	46	40	46	42	118	131	65	-1.85411	0.00211198	0.00673493	down	-0.813347	0.182394	0.341264	false	-2.18059	8.6322e-05	0.000318777	down	-0.771641	0.170379	0.321305	false	1.06377	0.0187765	0.0342863
SbiHYZ.01G055600	106.362	135.579	141.615	113.99	115.584	119.512	211.791	185.901	211.464	237.574	223.917	224.546	227.786	202.127	111.946	2434	3736	4294	3960	3362	3523	5462	5575	5370	10298	8969	8979	6838	7258	2808	-0.261592	0.214496	0.336419	false	0.958492	2.41765e-06	2.03462e-05	false	1.03307	7.26712e-07	3.8007e-06	up	0.386244	0.206489	0.369933	false	1.24158	1.9766e-49	1.76747e-47
SbiHYZ.01G055700	319.298	250.176	257.969	244.434	231.269	263.157	409.983	348.26	349.503	251.961	242.463	248.401	435.458	444.557	479.818	3503	3305	3750	4071	3225	3719	5069	5007	4255	5236	4656	4762	6267	7653	5770	-0.255529	0.00736105	0.0201575	false	0.747155	1.0933e-10	1.83243e-09	false	0.0727722	0.240929	0.347058	false	0.660758	4.97285e-07	4.66336e-06	false	1.025	1.92934e-20	3.33648e-19
SbiHYZ.01G056500	23.5242	19.5743	18.418	44.2916	43.6091	49.3216	8.9988	7.9507	10.1821	22.198	22.4084	19.0011	26.6872	31.2822	42.8385	508	509	527	1452	1197	1372	219	225	244	908	847	717	756	1060	1014	1.06427	1.24875e-16	2.79795e-15	up	-0.861343	1.51643e-05	0.000107603	false	0.275997	0.0408798	0.0795448	false	0.665178	0.0165393	0.0522199	false	-1.90256	4.04584e-40	2.41577e-38
SbiHYZ.01G056700	5.1733	2.9085	1.5721	2.8499	3.0436	3.3764	5.5248	2.2708	3.218	1.0997	1.3601	1.0218	1.0993	1.2254	0.6474	226	153	91	189	169	190	272	130	156	91	104	78	63	84	31	-0.102897	0.810924	0.879796	false	0.545395	0.288913	0.470073	false	-1.19405	0.00836944	0.020056	down	-1.7186	0.0013056	0.00592631	down	0.673848	0.0308815	0.0532189
SbiHYZ.01G056900	3.0779	3.8913	2.7389	0.575	0.3253	0.321	1.9158	0	1.4075	2.3767	1.7584	2.182	1.5759	2.4885	2.808	67	102	79	19	9	9	47	0	34	98	67	83	45	85	67	-3.08939	3.45862e-08	2.79017e-07	down	-1.29927	0.286233	0.467233	false	-0.40957	0.264294	0.373838	false	-0.570228	0.259251	0.433403	false	1.82117	0.0908437	0.136743
SbiHYZ.01G057200	0	0.2881	0.2494	0.3482	0.4029	0.295	0.1979	0.0378	0.1638	0.3881	0.3256	0.3687	0.5604	0.5843	0.2713	0	42	40	64	62	46	27	6	22	89	69	78	89	111	36	0.753664	0.555566	0.682393	false	-0.255354	0.865512	0.928807	false	1.12143	0.378417	0.494317	false	1.19801	0.359008	0.539147	false	-0.989723	0.101757	0.150744
SbiHYZ.01G057500	113.829	90.3415	102.944	137.027	126.451	138.02	127.986	103.731	120.436	91.0474	83.5486	85.737	214.805	223.692	198.917	3182	3041	3813	5815	4493	4970	4032	3800	3736	4821	4088	4188	7877	9812	6095	0.289701	0.0073702	0.0201796	false	0.514646	6.76932e-06	5.18316e-05	false	-0.0148107	0.882853	0.918545	false	0.987189	6.38222e-18	2.3854e-16	false	0.246979	0.0129378	0.0244573
SbiHYZ.01G058600	0	0.218	0.7076	0.8893	1.1212	0.7278	0.2329	0.1431	0.2704	0.693	0.7285	0.3863	0.1144	0.6692	0.1711	0	7	25	36	38	25	7	5	8	35	34	18	4	28	5	1.35049	0.31363	0.448782	false	NA	NA	NA	NA	1.07021	0.437599	0.553095	false	-0.144362	0.934096	0.964293	false	-1.66269	0.0171445	0.0315856
SbiHYZ.01G059000	1.1542	1.2334	1.1344	2.2868	3.0972	2.2435	1.1829	0.908	1.4997	1.998	1.9271	2.0225	1.8415	2.1553	1.1673	129	166	168	388	440	323	149	133	186	423	377	395	270	378	143	1.00285	0.000158383	0.000668971	up	0.322631	0.335234	0.51909	false	0.966374	1.60414e-06	7.96548e-06	false	0.462962	0.182804	0.338322	false	-0.658651	0.0060709	0.012405
SbiHYZ.01G059100	13.4446	11.6506	4.6175	172.223	186.96	148.933	35.1672	8.3561	12.1156	65.2178	61.8719	60.3484	18.3293	33.3786	51.3382	345	360	157	6709	6098	4923	1017	281	345	3170	2779	2706	617	1344	1444	4.02659	1.549e-35	1.19482e-33	up	1.22754	0.0295436	0.0837551	false	2.90975	5.9938e-18	9.33973e-17	up	1.78178	0.00045341	0.00235799	up	-2.77489	3.42485e-06	1.25261e-05
SbiHYZ.01G059200	455.096	379.269	358.293	283.952	286.906	309.706	565.463	417.602	443.191	233.677	238.751	244.496	678.766	639.815	600.512	6533	6556	6815	6188	5235	5727	9148	7856	7060	6354	5999	6133	12782	14412	9449	-0.531353	1.61792e-11	2.02736e-10	false	0.579583	1.48031e-05	0.000105207	false	-0.507413	7.74971e-21	1.43972e-19	false	0.623136	2.12854e-12	4.42786e-11	false	1.13351	6.9001e-21	1.24863e-19
SbiHYZ.01G059300	0	0.151	0.0858	0.0948	0.1669	0.1588	0.0269	0	0.041	0.148	0.1688	0.1561	0.0289	0.0338	0.0553	0	24	15	19	28	27	4	0	6	37	39	36	5	7	8	0.620232	0.649297	0.759032	false	NA	NA	NA	NA	1.10964	0.387026	0.50296	false	NA	NA	NA	NA	-2.25027	0.0254095	0.0448297
SbiHYZ.01G060200	0	0.9219	4.58	2.9738	2.2125	1.3214	1.0507	0	0	0	0	0	0	0	0.2701	0	15	82	61	38	23	16	0	0	0	0	0	0	0	4	0.0332248	0.981728	0.988821	false	-2.22019	0.375641	0.560151	false	-7.81342	0.00573236	0.0144234	down	-4.48338	0.0750798	0.172008	false	-2.24314	0.0629067	0.0995548
SbiHYZ.01G060300	26455.6	50167.3	49133.3	8809.95	8322.95	9970.77	53781.4	63729.7	57210.7	13163.3	12508.7	12378.3	47733.9	44017.2	38652.9	680184	1553144	1673803	343858	271991	330222	1558311	2147243	1632268	641056	562917	556109	1609926	1775792	1089298	-2.35941	4.68175e-15	9.07469e-14	down	0.756714	0.00984992	0.0339519	false	-1.55106	3.38552e-07	1.84941e-06	down	-0.0685506	0.832013	0.905681	false	3.13725	1.88549e-131	1.28011e-128
SbiHYZ.01G060400	0	0.7837	0.5342	0.1425	0.0773	0.2595	0.2966	0	0.939	0.2387	0.2134	0.1913	1.5287	1.0775	0.4125	0	48	36	11	5	17	17	0	53	23	19	17	102	86	23	-1.66376	0.273061	0.404349	false	0.0512133	0.979113	0.990198	false	-0.922078	0.517384	0.62658	false	0.986133	0.470753	0.645521	false	1.74793	0.130464	0.186911
SbiHYZ.01G060500	0.403	0.4314	0.3582	0.1534	0.2184	0.3198	0.1907	0.1299	0.3551	0.2931	0.1996	0.2255	0.9353	0.7477	0.4412	45	58	53	26	31	46	24	19	44	62	39	44	137	131	54	-0.897896	0.0891092	0.168183	false	-0.536091	0.405748	0.589219	false	-0.513984	0.20627	0.306637	false	0.743188	0.119642	0.246741	false	0.389412	0.496902	0.578096
SbiHYZ.01G060800	0	0.1627	0	0.0903	0.2003	0.1673	0.2433	0.0448	0.1412	0.2585	0.3246	0.2691	0.3435	0.3246	0.3396	0	10	0	7	13	11	14	3	8	25	29	24	23	26	19	NA	NA	NA	NA	NA	NA	NA	NA	2.51112	0.158227	0.247145	false	2.45504	0.195576	0.355632	false	NA	NA	NA
SbiHYZ.01G061300	0	1.2202	0.7763	1.0647	0.5202	0.4563	2.0861	1.4015	0.7945	2.172	2.2666	2.4386	0.8961	1.311	2.48	0	20	14	22	9	8	32	25	12	56	54	58	16	28	37	-0.165719	0.911729	0.943253	false	1.32224	0.347952	0.533071	false	1.89609	0.111193	0.185329	false	1.07662	0.453634	0.629637	false	1.498	0.0384909	0.0645528
SbiHYZ.01G061400	0	5.8541	8.2805	5.8043	4.1594	4.1925	8.424	10.0641	6.2499	5.072	5.1965	5.921	5.547	6.5212	7.5721	0	124	193	155	93	95	167	232	122	169	160	182	128	180	146	-0.203504	0.877239	0.922375	false	1.03878	0.393387	0.577851	false	0.3041	0.821893	0.873172	false	0.302207	0.819302	0.898374	false	1.25646	5.51495e-05	0.000165187
SbiHYZ.01G061700	0.1866	0.2583	0.1643	1.2223	1.419	1.0139	0.2483	0.5142	0.4017	1.2641	1.5575	1.489	0.3082	0.3765	0.4823	18	30	21	179	174	126	27	65	43	231	263	251	39	57	51	2.47137	1.01854e-08	8.8668e-08	up	1.25922	0.0690945	0.165018	false	3.02947	6.23004e-18	9.69123e-17	up	0.862998	0.170034	0.320754	false	-1.19073	0.00167039	0.00380893
SbiHYZ.01G061900	6.231	8.8619	8.4478	9.2168	8.278	8.7475	12.2168	11.1324	9.5826	16.9402	17.7568	17.979	15.0747	15.2895	12.4246	167	286	300	375	282	302	369	391	285	860	833	842	530	643	365	0.0283904	0.92566	0.952169	false	0.779241	0.0175283	0.0547419	false	1.35176	3.98932e-07	2.15321e-06	up	0.758582	0.0155406	0.0497227	false	0.771091	5.33223e-05	0.000160369
SbiHYZ.01G062200	28.8271	31.0441	32.5774	17.6993	14.7642	13.9837	3.2074	2.1607	3.3116	7.5537	6.2298	7.4125	3.0081	4.1849	4.2321	957	1241	1433	892	623	598	120	94	122	475	362	430	131	218	154	-1.10644	1.08036e-07	8.06243e-07	down	-3.12285	2.8921e-36	4.39134e-34	down	-1.91903	2.87921e-21	5.472e-20	down	-3.09489	2.20645e-29	1.85077e-27	down	-1.99564	6.30065e-21	1.14467e-19
SbiHYZ.01G062900	77.6193	42.8999	50.6611	62.2817	78.6668	57.0586	22.511	19.9547	25.9716	49.8422	51.0019	49.1201	36.4218	44.5534	51.2195	6162	4101	5329	7506	7938	5835	2014	2076	2288	7495	7087	6814	3793	5550	4457	0.137153	0.474268	0.609214	false	-0.981943	1.43705e-08	1.77325e-07	false	0.0586813	0.699161	0.780224	false	-0.400575	0.0836407	0.187307	false	-1.09791	7.56236e-15	7.96325e-14
SbiHYZ.01G063100	3.8196	1.6396	1.1531	2.3984	4.09	2.0487	0.5986	0.5375	1.2159	0.3876	0.3854	0.4712	0.8319	0.9674	0.2715	385	199	154	367	524	266	68	71	136	74	68	83	110	153	30	0.334311	0.473393	0.60838	false	-1.12703	0.0340417	0.0937913	false	-2.11859	2.5639e-06	1.23596e-05	down	-1.69192	0.005121	0.0193709	down	-1.43857	5.30048e-05	0.000159493
SbiHYZ.01G063200	6.4585	2.8493	1.9231	8.1597	9.7554	6.7372	0.7387	0.2118	0.341	2.4107	2.789	2.6421	0.7597	0.9084	1.7838	512	272	202	982	983	688	66	22	30	362	387	366	79	113	155	1.10164	0.00478139	0.0138298	up	-2.76015	3.05005e-06	2.50563e-05	down	-0.228307	0.567218	0.671037	false	-1.67486	0.00263739	0.0109929	down	-3.84047	6.54753e-31	2.38141e-29
SbiHYZ.01G063600	0.9745	2.3542	2.3935	4.7501	4.8926	5.9418	3.1443	2.6499	2.9377	2.8809	2.6925	2.8796	5.5916	4.6181	3.9925	55	160	179	407	351	432	200	196	184	308	266	284	414	409	247	1.28732	0.00570762	0.0161587	up	0.869443	0.0801329	0.185161	false	0.72405	0.130508	0.21113	false	1.17548	0.0178929	0.0557874	false	-0.395541	0.0380703	0.0639424
SbiHYZ.01G063900	11.8008	10.0587	7.6264	8.7993	9.1481	8.973	8.9666	7.4469	10.3224	15.0726	15.5006	14.7346	12.1879	10.1451	8.3666	341	350	292	386	336	334	292	282	331	825	784	744	462	460	265	-0.218291	0.277515	0.409207	false	0.181425	0.45917	0.639234	false	0.853904	1.5654e-07	8.94678e-07	false	-0.00387893	0.987615	0.993784	false	0.422744	0.0159687	0.0296398
SbiHYZ.01G064000	0	1.8879	0.9409	3.4781	6.1157	2.8465	0	0	0.0661	0.6194	0.3771	0.3777	0	0.3739	2.3416	0	31	17	72	106	50	0	0	1	16	9	9	0	8	35	1.92945	0.114628	0.205468	false	-5.18823	0.0483073	0.123947	false	-0.924673	0.533387	0.640933	false	-0.170872	0.93791	0.966241	false	-7.09843	6.58441e-08	3.08535e-07
SbiHYZ.01G064200	1.0356	4.0738	2.3447	6.1755	6.0463	6.6431	3.2646	1.9132	3.8557	6.0715	6.3992	5.8485	4.1965	4.2204	3.7294	38	180	114	344	282	314	135	92	157	422	411	375	202	243	150	1.17493	0.0360748	0.0793098	false	0.510034	0.421326	0.603622	false	1.45037	0.00951246	0.0224028	up	0.562906	0.357732	0.538026	false	-0.64176	0.0131312	0.024782
SbiHYZ.01G064300	82.2498	66.0902	65.6912	28.1396	26.5844	22.0206	30.3043	27.3888	26.2951	30.9528	28.6411	27.1761	33.4777	28.4053	19.342	3639	3521	3851	1890	1495	1255	1511	1588	1291	2594	2218	2101	1943	1972	938	-1.57146	2.67456e-32	1.77246e-30	down	-1.02164	2.60375e-16	8.93705e-15	down	-1.07398	3.37391e-34	1.21147e-32	down	-1.4703	3.09111e-13	7.09513e-12	down	0.569876	9.3832e-05	0.000269007
SbiHYZ.01G065100	11.7912	13.6914	13.082	17.9064	16.623	16.2791	11.9977	11.1528	10.1166	28.879	33.3397	31.3555	16.322	18.3137	20.7256	668	934	982	1540	1197	1188	766	828	636	3099	3306	3104	1213	1628	1287	0.281696	0.143855	0.245935	false	0.0930388	0.676363	0.808372	false	1.48087	6.55855e-17	9.4799e-16	up	0.442568	0.0715429	0.165656	false	-0.168249	0.235247	0.309971
SbiHYZ.01G065200	0	1.4296	0.4331	3.8794	3.2314	3.6809	0.4824	0.7836	0.762	0.1754	0.4659	0.3457	1.3123	1.0393	0.8817	0	57	19	195	136	157	18	34	28	11	27	20	57	54	32	2.33319	0.0492833	0.103028	false	0.348638	0.807759	0.895805	false	-0.808477	0.592218	0.692672	false	0.605112	0.66696	0.798222	false	-1.96161	6.01024e-08	2.8366e-07
SbiHYZ.01G065400	146.736	88.6086	80.3308	88.4083	94.0454	78.717	48.9415	45.5095	50.9387	53.356	55.8565	58.6652	39.0938	38.0195	37.6423	7920	5759	5745	7244	6452	5473	2977	3219	3051	5455	5277	5533	2768	3220	2227	-0.341139	0.0514796	0.106925	false	-0.769464	6.57752e-06	5.04708e-05	false	-0.657467	4.35789e-05	0.00016943	false	-1.49317	3.28092e-16	1.04771e-14	down	-0.406806	0.00017449	0.000479331
SbiHYZ.01G065600	9.5582	2.6037	1.6268	4.9194	4.0083	3.2959	0.2898	0.1495	0.8241	0.8621	1.2688	1.0965	0.2324	0.2775	0.6158	439	144	99	343	234	195	15	9	42	75	102	88	14	20	31	-0.165248	0.781392	0.859733	false	-3.07141	0.000134644	0.000779454	down	-1.76693	0.00497941	0.0127137	down	-3.55078	2.75931e-06	2.26955e-05	down	-2.88163	1.56002e-09	9.12177e-09
SbiHYZ.01G065700	30.0027	24.8768	31.2593	16.0345	14.8826	14.1725	6.3626	4.7517	5.1863	9.14	7.4655	7.3161	3.2725	5.171	8.1771	636	635	878	516	401	387	152	132	122	367	277	271	91	172	190	-1.03751	4.69014e-08	3.70273e-07	down	-2.09129	9.85957e-18	4.00576e-16	down	-1.63086	2.04973e-15	2.64687e-14	down	-2.42535	4.48466e-09	5.88535e-08	down	-1.03325	4.27675e-07	1.79276e-06
SbiHYZ.01G066000	4.883	4.7851	3.9064	8.9099	12.9465	10.4876	4.5351	3.1175	4.5763	6.144	6.0909	6.064	7.6185	6.8047	5.0637	300	354	318	831	1011	830	314	251	312	715	655	651	614	656	341	1.15043	1.02278e-07	7.66921e-07	up	0.155902	0.536167	0.702435	false	0.652033	2.30043e-05	9.42425e-05	false	0.444997	0.0651517	0.154574	false	-0.971757	5.82993e-07	2.39723e-06
SbiHYZ.01G066300	8.7065	7.199	5.5424	2.4437	2.2634	3.0856	11.8571	12.161	13.3379	6.0953	5.7527	5.7191	15.9866	14.8123	15.23	230	229	194	98	76	105	353	421	391	305	266	264	554	614	441	-1.54615	1.35553e-07	9.93862e-07	down	1.13425	2.27589e-06	1.92617e-05	up	-0.0513167	0.798965	0.856093	false	1.04896	2.96975e-06	2.42946e-05	up	2.7042	2.99139e-38	1.62715e-36
SbiHYZ.01G066400	1.8804	2.3282	3.0705	1.8805	1.6138	2.2958	2.7303	1.7479	2.0026	0.4964	0.625	0.538	2.8277	2.1788	1.7467	110	164	238	167	120	173	180	134	130	55	64	55	217	200	112	-0.462052	0.234426	0.360356	false	0.112458	0.78482	0.882422	false	-1.94787	8.20089e-07	4.25598e-06	down	-0.21896	0.596269	0.748128	false	0.596941	0.0287559	0.0500227
SbiHYZ.01G066500	0	2.7351	2.2435	12.2701	10.4148	9.5461	1.9925	1.0607	1.3298	1.9871	1.5761	1.5666	0.4565	1.8399	3.2388	0	154	139	871	619	575	105	65	69	176	129	128	28	135	166	2.48966	0.141877	0.243239	false	0.0184718	0.988556	0.993901	false	0.155329	0.908835	0.93678	false	0.00948775	0.994771	0.996907	false	-2.45335	2.32758e-23	5.02553e-22
SbiHYZ.01G066700	253.807	343.32	280.017	333.957	306.889	322.277	265.247	222.123	242.763	402.844	392.101	401.605	59.1311	123.323	215.793	5569	9071	8141	11124	8559	9109	6559	6387	5911	16743	15059	15398	1702	4246	5190	0.0141091	0.943354	0.964179	false	0.0305836	0.876253	0.934844	false	0.646361	0.000934552	0.00281543	false	-1.19853	0.00911307	0.031838	down	0.0380652	0.694199	0.755763
SbiHYZ.01G067400	5.7211	3.405	2.5763	2.5941	2.108	2.8054	1.3368	1.5207	1.7787	11.4924	12.8672	12.3105	21.8862	19.2814	12.6833	600	430	358	413	281	379	158	209	207	2283	2362	2256	3011	3173	1458	-0.698634	0.0171536	0.0420562	false	-0.977509	0.00228165	0.00975898	false	1.90947	7.42568e-17	1.06992e-15	up	2.16386	8.85242e-14	2.16575e-12	up	-0.254868	0.241357	0.316498
SbiHYZ.01G067800	1.5226	2.6762	2.4767	1.9086	1.6747	2.0082	1.7708	2.617	2.0914	4.9634	5.1264	5.2788	2.558	1.8276	2.0904	103	218	222	196	144	175	135	232	157	636	607	624	227	194	155	-0.394968	0.318245	0.453898	false	0.25132	0.570124	0.729012	false	1.38165	4.87011e-05	0.000187986	up	-0.15707	0.714369	0.831231	false	0.666964	0.0125224	0.0237505
SbiHYZ.01G068200	54.9134	34.4431	36.6597	9.2341	6.298	9.167	17.2921	14.8983	17.039	4.7616	4.8011	4.4776	46.2237	46.5613	31.9228	1516	1145	1341	387	221	326	538	539	522	249	232	216	1674	2017	966	-2.42522	9.29416e-27	4.4968e-25	down	-1.01764	3.6936e-09	5.02111e-08	down	-2.92156	7.33816e-77	9.45582e-75	down	-0.0670579	0.73657	0.846832	false	1.43037	1.36319e-13	1.26975e-12
SbiHYZ.01G068900	2.9939	1.5397	1.0781	2.5828	2.6663	4.4478	1.6722	0.8466	1.8077	1.7491	1.7452	1.7742	4.4487	4.1259	4.2565	197	122	94	258	223	377	124	73	132	218	201	204	384	426	307	0.743026	0.0864769	0.163906	false	-0.0270935	0.956476	0.97862	false	0.186275	0.616199	0.71215	false	1.18341	0.00179837	0.00786872	up	-0.741118	0.0226676	0.0405068
SbiHYZ.01G069200	1.6766	1.0126	0.7765	1.2927	1.8886	1.7157	1.0651	0.8868	0.5666	1.026	1.4477	0.7523	0.4502	0.5585	0.6605	88	64	54	103	126	116	63	61	33	102	133	69	31	46	38	0.43495	0.282005	0.413978	false	-0.0942355	0.865225	0.928778	false	0.155692	0.723548	0.800472	false	-1.07507	0.0407515	0.107375	false	-0.506116	0.178263	0.244518
SbiHYZ.01G069800	4.7386	5.7871	5.6169	3.1949	3.75	4.3278	4.6499	3.9988	4.446	1.4127	1.9269	2.0737	7.9045	5.9509	3.1025	170	250	267	174	171	200	188	188	177	96	121	130	372	335	122	-0.640533	0.033314	0.0741577	false	-0.00567365	0.985222	0.992406	false	-1.37998	1.11327e-05	4.81597e-05	down	-0.0384694	0.927573	0.960298	false	0.658347	0.00312925	0.00677481
SbiHYZ.01G069900	0	0.1723	0.2479	0.296	0.4488	0.577	0.6902	0.1319	0.623	0.8304	1.1653	0.8507	0.6193	1.0575	0.9777	0	12	19	26	33	43	45	10	40	91	118	86	47	96	62	1.44102	0.259598	0.388821	false	1.95207	0.15843	0.308677	false	2.86535	0.00800226	0.0192829	up	2.48539	0.0378594	0.10139	false	0.536847	0.403156	0.485818
SbiHYZ.01G070200	0	0.024	0	0.2669	0.353	0.4045	0.1541	0.0663	0.1565	0.3362	0.5292	0.4058	0.1655	0.0461	0.1452	0	2	0	28	31	36	12	6	12	44	64	49	15	5	11	5.24789	0.000313752	0.00122972	up	NA	NA	NA	NA	5.88535	4.09019e-06	1.89869e-05	up	NA	NA	NA	NA	-1.02413	0.122423	0.176801
SbiHYZ.01G070500	0.7049	1.8471	1.8205	2.043	1.7622	1.9334	0.9173	2.1156	1.5527	4.0106	4.5729	4.1683	0.8717	0.8285	1.0289	45	142	154	198	143	159	66	177	110	485	511	465	73	83	72	0.233054	0.656534	0.764785	false	0.352581	0.573526	0.732056	false	1.70143	0.000348778	0.00114138	up	-0.806834	0.178872	0.332906	false	0.138537	0.693377	0.755217
SbiHYZ.01G070900	11.9712	6.5258	8.5715	1.2941	1.4248	1.4774	3.5408	4.0053	1.8256	2.609	2.8234	2.8106	4.3289	4.2841	5.2367	390	256	370	64	59	62	130	171	66	161	161	160	185	219	187	-2.7667	7.1876e-22	2.47762e-20	down	-1.16367	0.006614	0.0244892	down	-1.47056	4.43775e-10	3.46346e-09	down	-1.00328	0.000708217	0.00349254	down	1.62273	2.34309e-05	7.48538e-05
SbiHYZ.01G071300	0.8266	0.013	0.0706	0.3082	0.27	0.2543	0.0138	0.0357	0.1265	0.3129	0.4277	0.4641	0.0832	0.0696	0.1708	53	1	6	30	22	21	1	3	9	38	48	52	7	7	12	-0.0490167	0.970496	0.981736	false	NA	NA	NA	NA	0.807565	0.525129	0.633495	false	NA	NA	NA	NA	-1.83429	0.0482796	0.0788299
SbiHYZ.01G071400	19.3162	3.0753	2.115	0.7252	0.8661	1.2431	2.3978	2.7494	2.6155	2.4834	3.7738	3.2647	0.9155	1.1481	0.5478	193	37	28	11	11	16	27	36	29	47	66	57	12	18	6	-3.07708	0.000765737	0.00274095	down	-1.19857	0.174135	0.330647	false	-1.00311	0.234417	0.339507	false	-3.15707	0.000967205	0.0045775	down	1.90817	0.0010372	0.00246441
SbiHYZ.01G071800	22.9542	16.8839	15.4582	6.3473	4.8025	4.5821	1.2534	2.2713	0.7728	1.3849	1.3258	2.2808	0.2307	0.0643	0.8745	455	403	406	191	121	117	28	59	17	52	46	79	6	2	19	-1.89197	1.4132e-14	2.58986e-13	down	-3.30843	4.41645e-12	8.9311e-11	down	-3.23364	3.88422e-28	1.09076e-26	down	-5.61095	1.44018e-13	3.44017e-12	down	-1.39692	0.00228559	0.0050883
SbiHYZ.01G072000	0.7421	0.3742	0.3201	0.4714	0.4588	0.4115	1.1171	0.7382	0.4777	0.5037	0.3407	0.3337	0.6365	0.8192	0.7859	56	34	32	54	44	40	95	73	40	72	45	44	63	97	65	-0.147948	0.771784	0.85295	false	1.07082	0.0808428	0.186232	false	-0.0106606	0.982828	0.988377	false	0.630155	0.224599	0.39245	false	1.23994	0.00403352	0.00853792
SbiHYZ.01G072100	41.9884	23.3365	24.1558	19.0824	21.6386	18.6984	29.6522	33.8619	24.9318	21.8806	21.8811	22.7252	30.8915	31.5299	24.4489	774	518	590	534	507	444	616	818	510	764	706	732	747	912	494	-0.657761	0.00284748	0.00875549	false	0.347764	0.197416	0.361926	false	-0.173456	0.375952	0.492016	false	-0.0799256	0.7287	0.841291	false	1.02627	6.61266e-08	3.0978e-07
SbiHYZ.01G072300	0	0.2243	0.5241	0.1271	0.1062	0.1198	0.1883	0.1914	0.0869	0.0713	0.1322	0.1325	0.6323	0.6392	0.1056	0	14	36	10	7	8	11	13	5	7	12	12	43	52	6	NA	NA	NA	NA	NA	NA	NA	NA	NA	NA	NA	NA	0.66584	0.664361	0.796461	false	NA	NA	NA
SbiHYZ.01G072500	2.2778	11.0641	6.5195	18.6279	15.3505	18.4832	12.2794	9.904	10.9989	16.5856	16.0824	18.151	4.3573	7.1211	13.2525	53	310	201	658	454	554	322	302	284	731	655	738	133	260	338	1.23036	0.0330796	0.0737142	false	0.98434	0.0924339	0.206372	false	1.50121	0.0100666	0.0235483	up	0.198961	0.785152	0.877459	false	-0.22472	0.19335	0.262541
SbiHYZ.01G072700	6.0714	3.1342	3.0961	1.189	0.852	1.9363	0.2912	0	0.207	0.6757	0.6	0.5634	0.2252	0.1255	0.3593	185	115	125	55	33	76	10	0	7	39	32	30	9	6	12	-1.68738	0.000418146	0.00159472	down	-4.32884	1.26881e-06	1.13101e-05	down	-2.47672	4.09407e-11	3.5187e-10	down	-4.15612	1.07716e-11	2.02128e-10	down	-2.61169	0.00175933	0.0039988
SbiHYZ.01G072900	13.19	6.4727	6.6851	2.6881	3.6822	1.6065	0.7208	0.4132	0.5054	2.3688	2.1878	2.4239	1.9019	1.2449	0.794	682	403	458	211	242	107	42	28	29	232	198	219	129	101	45	-1.78175	4.79271e-06	2.72848e-05	down	-3.65622	1.00433e-21	5.99819e-20	down	-1.65044	9.6067e-10	7.24851e-09	down	-2.77772	5.92691e-12	1.14281e-10	down	-1.85534	5.41249e-06	1.91316e-05
SbiHYZ.01G073000	8.7516	3.8914	4.4921	11.002	12.72	9.9768	3.363	3.7203	6.986	20.3272	20.6984	20.1911	7.7811	8.8655	8.6129	1016	544	691	1939	1877	1492	440	566	900	4470	4206	4096	1185	1615	1096	0.921563	0.00042849	0.00162855	false	0.0654242	0.853975	0.923542	false	2.10534	2.12691e-19	3.62174e-18	up	0.544691	0.0489611	0.124315	false	-0.833307	0.000370184	0.000957372
SbiHYZ.01G073200	0	0	0	0.1787	0.0991	0.1729	0.1289	0.1404	0.1397	0.4193	0.4649	0.5044	0.2954	0.2161	0.2739	0	0	0	28	13	23	15	19	16	82	84	91	40	35	31	6.52495	0.000339288	0.00132128	up	6.80431	0.000462699	0.00236255	up	8.46466	1.10431e-10	9.14085e-10	up	7.35655	9.59619e-06	7.12357e-05	up	0.300289	0.637442	0.707193
SbiHYZ.01G073300	0	0.3589	0.9087	0.6711	0.2915	0.4074	0.9862	1.1779	0.779	0.2282	0.3704	0.1413	0.0706	0.118	0.169	0	14	39	33	12	17	36	50	28	14	21	8	3	6	6	-0.0926269	0.949366	0.968403	false	1.44305	0.277047	0.457418	false	NA	NA	NA	NA	NA	NA	NA	NA	1.54514	0.00601806	0.0123053
SbiHYZ.01G073400	7.9604	5.6205	6.7375	2.314	2.2566	1.9265	3.8606	3.9594	3.427	2.2119	2.8724	2.5452	5.798	4.2105	2.5874	247	210	277	109	89	77	135	161	118	130	156	138	236	205	88	-1.73454	1.52029e-11	1.91265e-10	down	-0.518568	0.0750505	0.17612	false	-1.18605	8.27294e-08	4.89294e-07	down	-0.763163	0.0382607	0.102235	false	1.23595	6.7113e-06	2.34065e-05
SbiHYZ.01G073500	0	0.0716	0	0.568	0.6445	1.1715	0	0	0	0.0455	0.0246	0	0.1315	0	0.0393	0	2	0	20	19	35	0	0	0	2	1	0	4	0	1	4.88795	0.00195903	0.00629089	up	NA	NA	NA	NA	NA	NA	NA	NA	NA	NA	NA	NA	-6.43637	2.29486e-05	7.34405e-05
SbiHYZ.01G073600	19.7647	16.7955	19.3396	3.2549	3.2998	3.479	5.659	3.9897	2.8994	6.8248	5.9414	6.7077	15.1982	16.1477	15.6729	344	352	446	86	73	78	111	91	56	225	181	204	347	441	299	-2.58126	7.0572e-29	3.92969e-27	down	-1.83566	3.04384e-07	3.01306e-06	down	-1.30295	1.00271e-11	9.27604e-11	down	-0.319387	0.132504	0.266384	false	0.766394	0.0317172	0.0544696
SbiHYZ.01G073900	0	0.3639	0.8523	0.8438	0.3846	0.5103	0.0748	0	0	0.1958	0.2022	0.328	0.1799	0.1504	0.2307	0	26	67	76	29	39	5	0	0	22	21	34	14	14	15	0.310815	0.820399	0.885973	false	-3.85674	0.106121	0.229329	false	-0.638869	0.658246	0.747293	false	-1.28873	0.39812	0.57719	false	-4.16111	7.19318e-05	0.000210569
SbiHYZ.01G074500	11.6472	10.6577	8.2409	6.5357	6.7664	6.0278	4.8565	5.4931	3.2799	4.8394	5.5606	4.9837	4.5216	4.1237	4.2553	432	476	405	368	319	288	203	267	135	340	361	323	220	240	173	-0.752742	0.000101727	0.000447651	false	-0.821307	0.0126783	0.0417544	false	-0.762646	1.58175e-05	6.65404e-05	false	-1.30583	1.40121e-08	1.69806e-07	down	-0.0481001	0.852446	0.885788
SbiHYZ.01G074800	4.6134	8.2382	6.0579	7.2724	7.1122	6.6659	4.2119	3.8663	2.307	8.4048	9.1716	8.4699	5.4887	4.3676	4.2819	173	372	301	414	339	322	178	190	96	597	602	555	270	257	176	0.0205836	0.95233	0.97006	false	-0.567242	0.205875	0.372894	false	0.646065	0.0496924	0.0939014	false	-0.529596	0.173976	0.326159	false	-0.568011	0.0356292	0.0603009
SbiHYZ.01G075000	53.5444	47.9648	46.9644	24.0252	25.8452	23.0353	15.6077	14.4373	13.7195	14.4558	14.3348	13.7669	38.6483	31.8627	17.4631	1449	1563	1684	987	889	803	476	512	412	741	679	651	1372	1353	518	-1.1265	1.44588e-21	4.87687e-20	down	-1.4409	1.2886e-19	6.23994e-18	down	-1.58217	1.64227e-52	1.12175e-50	down	-0.841005	0.00346789	0.0138396	false	-0.293533	0.0453698	0.0746364
SbiHYZ.01G075300	28.3374	26.468	35.1141	66.593	68.2602	67.9083	26.612	25.7802	26.9094	21.5331	23.3397	22.4143	42.3139	44.4043	41.5003	874	983	1435	3118	2676	2698	925	1042	921	1258	1260	1208	1712	2149	1403	1.05799	3.48566e-08	2.80698e-07	up	0.124384	0.558139	0.719213	false	-0.213905	0.285582	0.398001	false	0.429136	0.049735	0.125704	false	-0.912751	1.10836e-18	1.65908e-17
SbiHYZ.01G075400	16.785	12.4919	12.6522	5.8359	5.1255	5.3957	10.2729	5.5888	9.9654	2.9574	2.5011	2.5053	18.0938	14.2274	9.1993	809	725	808	427	314	335	558	353	533	270	211	211	1144	1076	486	-1.44411	7.06838e-22	2.44099e-20	down	-0.387722	0.121376	0.253934	false	-2.16152	2.16189e-46	1.2086e-44	down	-0.0838504	0.749267	0.85495	false	1.08001	8.4002e-07	3.36946e-06
SbiHYZ.01G075600	4.4076	4.4373	4.3307	14.695	15.0647	12.2824	5.8296	5.0292	6.0515	7.0576	6.9724	6.77	4.5645	5.5119	8.9148	212	257	276	1073	921	761	316	317	323	643	587	569	288	416	470	1.56611	6.51492e-16	1.36442e-14	up	0.666486	0.00411099	0.0162562	false	0.870903	2.22073e-07	1.24264e-06	false	0.469766	0.22135	0.388938	false	-0.879228	3.35228e-08	1.64262e-07
SbiHYZ.01G075700	0	0.2941	0.0891	1.0109	0.6811	1.2219	1.3268	0.6005	0.922	1.0179	1.3264	1.5088	1.2299	0.7774	1.077	0	9	3	39	22	40	38	20	26	49	59	67	41	31	30	2.73058	0.0281205	0.0641289	false	3.09637	0.0181768	0.0563937	false	3.4491	0.00138212	0.0040198	up	2.83335	0.0293193	0.0830484	false	0.390283	0.472627	0.554317
SbiHYZ.01G077100	0	0.0916	0.0476	0	0	0	0	0	0	0.0791	0.0675	0.1218	0.4507	0.3968	0.4602	0	14	8	0	0	0	0	0	0	19	15	27	75	79	64	NA	NA	NA	NA	NA	NA	NA	NA	NA	NA	NA	NA	3.05499	0.00660516	0.024142	up	NA	NA	NA
SbiHYZ.01G077700	0	0.875	0.9802	0.5004	0.1349	0.4185	1.1741	0.8601	2.164	0.2846	0.448	0.3085	2.0174	1.6866	0.6036	0	43	53	31	7	22	54	46	98	22	32	22	108	108	27	-1.01643	0.490551	0.62425	false	1.36624	0.277513	0.458014	false	-0.72702	0.606377	0.704338	false	1.00739	0.454545	0.630538	false	2.39979	2.43234e-05	7.7516e-05
SbiHYZ.01G077800	0	0.4574	0.2238	0.8093	0.7333	0.8551	0.7895	0.0323	0.5727	1.5433	1.7428	1.382	2.6807	0.945	0.9663	0	13	7	29	22	26	21	1	15	69	72	57	83	35	25	1.61318	0.211045	0.332201	false	1.19503	0.505447	0.677293	false	2.89116	0.0074133	0.0180795	up	2.55232	0.0497879	0.125797	false	-0.393348	0.655493	0.723023
SbiHYZ.01G077900	5.404	3.5903	3.1145	18.1548	17.7407	18.6114	1.2642	0.9372	1.0182	4.3832	4.154	4.2734	1.2359	2.8491	7.0367	110	88	84	561	459	488	29	25	23	169	148	152	33	91	157	2.09821	8.03157e-20	2.33997e-18	up	-1.57028	0.00152604	0.0068338	down	0.330353	0.209643	0.310413	false	-0.12205	0.867973	0.926564	false	-3.64564	2.36049e-45	1.78067e-43
SbiHYZ.01G078000	27.1366	25.9644	26.1518	24.9646	25.9479	19.0857	11.8956	8.7785	8.653	10.0406	9.9912	10.247	5.4103	8.2479	11.1725	585	674	747	817	711	530	289	248	207	410	377	386	153	279	264	-0.284538	0.154813	0.260503	false	-1.12304	1.88689e-06	1.62692e-05	down	-1.17379	2.91273e-15	3.69562e-14	down	-1.73232	1.31027e-06	1.14276e-05	down	-0.818964	8.25852e-05	0.000239234
SbiHYZ.01G078100	6.5948	12.9469	6.0921	5.1609	3.6319	3.0922	12.0781	10.6082	9.3898	10.3613	9.9317	10.1145	2.956	3.6481	9.9393	250	591	306	297	175	151	516	527	395	744	659	670	147	217	413	-1.23483	0.00512137	0.0146912	down	0.615781	0.11671	0.246417	false	0.436561	0.250206	0.357939	false	-0.697233	0.259386	0.433532	false	1.86826	5.40969e-15	5.78896e-14
SbiHYZ.01G078300	2.4352	0.2548	0.738	0.0126	0.1659	0.0595	0	0.2341	0.1382	0.1518	0.252	0.2524	0.4385	0.3544	0.2799	127	16	51	1	11	4	0	16	8	15	23	23	30	29	16	-3.85944	0.000629737	0.00229784	down	-2.72286	0.0387385	0.104091	false	-2.0544	0.0160031	0.0354846	down	-1.63274	0.0615921	0.148	false	NA	NA	NA
SbiHYZ.01G078500	0.0723	9.0642	12.2744	4.3329	4.1514	3.9841	4.8104	5.8467	6.7743	6.8307	7.805	7.6527	4.1326	6.9559	5.8031	1	151	225	91	73	71	75	106	104	179	189	185	75	151	88	-0.9867	0.406853	0.543793	false	-0.0809717	0.943669	0.972043	false	0.166792	0.888902	0.923148	false	-0.51757	0.669374	0.799734	false	0.923728	0.0028714	0.00625424
SbiHYZ.01G078700	0.4327	3.2756	1.5449	0.5262	0.7594	0.4134	1.654	1.1557	1.4698	1.1246	1.179	1.3429	4.1359	2.9592	3.1733	26	237	123	48	58	32	112	91	98	128	124	141	326	279	209	-1.8114	0.0237464	0.0554833	false	-0.0661427	0.929703	0.96498	false	-0.390422	0.60548	0.703716	false	0.806032	0.272849	0.448224	false	1.76571	1.04137e-06	4.12117e-06
SbiHYZ.01G078800	60.067	52.9446	50.0385	31.1398	27.5099	35.3515	1.5393	0.3309	5.5692	47.9962	46.4893	46.3196	40.0866	45.6047	51.1401	1108	1176	1223	872	645	840	32	8	114	1677	1501	1493	970	1320	1034	-0.891558	8.77611e-09	7.7293e-08	false	-4.19516	9.765e-10	1.44237e-08	down	0.0116516	0.898463	0.929834	false	-0.311994	0.111277	0.234307	false	-3.27406	0.000604833	0.00150253
SbiHYZ.01G078900	0	0.0916	0.0833	0.0727	0.1736	0	2.2521	2.2736	0.9447	0.1165	0.1261	0	0	0.5626	0	0	2	2	2	4	0	46	54	19	4	4	0	0	16	0	NA	NA	NA	NA	5.20001	1.83888e-05	0.000128456	up	NA	NA	NA	NA	NA	NA	NA	NA	4.94061	4.30936e-08	2.08101e-07
SbiHYZ.01G079600	1.7018	0.7731	0.5928	0.9006	0.9841	0.8356	1.0067	1.7537	1.3238	0.4914	0.7063	0.7159	1.0534	1.4368	1.2208	117	64	54	94	86	74	78	158	101	64	85	86	95	155	92	-0.211901	0.654823	0.763359	false	0.811211	0.132291	0.270546	false	-0.399494	0.400522	0.516298	false	0.27394	0.581651	0.736501	false	1.04464	0.00212329	0.00475297
SbiHYZ.01G079900	1.8478	3.1485	3.775	3.5677	3.7848	3.1905	3.5337	2.4797	3.1868	5.1636	5.2421	5.3603	3.983	3.2689	3.982	58	119	157	170	151	129	125	102	111	307	288	294	164	161	137	0.118885	0.791174	0.866456	false	0.333741	0.493139	0.666886	false	1.01816	0.0124384	0.0283626	up	0.242718	0.615711	0.76146	false	0.23441	0.368444	0.451226
SbiHYZ.01G080300	2.0475	0.7236	0.4165	0.6792	0.4798	0.6088	0.3608	0.2438	0.1701	0.23	0.1576	0.2493	0.0886	0.4997	2.0667	141	60	38	71	42	54	28	22	13	30	19	30	8	54	156	-0.857424	0.182748	0.296636	false	-1.63093	0.0338686	0.0933719	false	-2.00746	0.00286156	0.0077403	down	-0.175478	0.872957	0.92965	false	-0.75043	0.142963	0.202524
SbiHYZ.01G080500	10.9034	9.9206	9.1797	9.6146	8.6465	9.1051	5.3964	5.602	5.4021	14.8149	14.6425	16.0842	4.8678	4.9277	7.5298	251	275	280	336	253	270	140	169	138	646	590	647	147	178	190	-0.230364	0.233074	0.359152	false	-0.54739	0.0374121	0.101195	false	0.823506	1.22944e-08	8.04095e-08	false	-0.848514	0.0132277	0.0434917	false	-0.295428	0.160818	0.223992
SbiHYZ.01G080700	0	3.6876	2.2031	1.1646	0.5499	0.5745	3.9037	1.9766	3.9274	1.0202	0.6577	0.8235	3.8864	3.1181	3.0008	0	108	71	43	17	18	107	63	106	47	28	35	124	119	80	-1.56257	0.273838	0.405053	false	0.92786	0.46019	0.640009	false	-1.12127	0.432264	0.548129	false	0.577459	0.661693	0.794599	false	2.5019	5.4498e-08	2.59077e-07
SbiHYZ.01G080900	30.4531	29.6058	24.832	43.3475	40.3392	36.2579	12.953	15.5342	13.2143	49.8741	51.7789	48.324	5.7532	11.2015	16.3073	920	1077	994	1988	1549	1411	441	615	443	2854	2738	2551	228	531	540	0.399469	0.00872302	0.0234839	false	-0.697225	0.00104768	0.00488963	false	1.04123	5.51563e-19	9.14357e-18	up	-1.39681	0.000844813	0.00406914	down	-1.07639	6.59958e-11	4.52419e-10
SbiHYZ.01G081000	9.8986	9.4484	8.6777	8.747	9.1172	9.3946	17.1115	11.9289	13.7065	11.6465	13.5001	13.0394	15.5977	14.1168	12.4997	328	377	381	440	384	401	639	518	504	731	783	755	678	734	454	-0.142498	0.40506	0.542221	false	0.919441	2.35449e-05	0.000161382	false	0.663485	6.18486e-06	2.79118e-05	false	0.516642	0.00674939	0.0245803	false	1.08429	8.54835e-11	5.77589e-10
SbiHYZ.01G081100	5.2021	7.2593	6.2566	9.889	11.5492	9.9208	4.3841	3.3896	3.5105	4.2637	3.827	3.9694	5.4323	5.1621	4.6376	219	368	349	632	618	538	208	187	164	340	282	292	300	341	214	0.618672	0.0210407	0.0501148	false	-0.438245	0.18108	0.339409	false	-0.438719	0.114832	0.190251	false	-0.39511	0.202911	0.365212	false	-1.03593	2.32017e-08	1.16173e-07
SbiHYZ.01G081400	33.3812	51.5203	38.5466	70.224	60.7647	55.9452	15.4627	13.7055	12.1691	32.9637	31.5986	32.9783	2.616	7.4415	20.8585	749	1392	1146	2392	1733	1617	391	403	303	1401	1241	1293	77	262	513	0.473075	0.0725642	0.142175	false	-1.28268	1.14174e-05	8.32247e-05	down	-0.146981	0.569139	0.672419	false	-2.04658	0.00259856	0.0108534	down	-1.73586	6.06587e-26	1.58621e-24
SbiHYZ.01G081500	2.5351	0.8752	1.7198	0.1501	0.1345	0.0885	0.4802	1.0651	1.0781	0.2105	0.1953	0.2119	1.1725	1.0892	0.6757	89	37	80	8	6	4	19	49	42	14	12	13	54	60	26	-3.83447	4.25141e-08	3.38047e-07	down	-0.596167	0.373259	0.557742	false	-2.79195	9.03145e-07	4.64983e-06	down	-0.83789	0.145811	0.286305	false	3.25698	2.11708e-06	7.98685e-06
SbiHYZ.01G082000	2.9986	9.6804	5.9925	17.7497	10.2341	13.4753	2.6983	3.1906	2.7022	18.3726	19.1827	18.78	0.1288	0.3768	1.0789	71	276	188	638	308	411	72	99	71	824	795	777	4	14	28	0.995685	0.0574038	0.117027	false	-0.84983	0.142804	0.28652	false	1.75252	0.00026519	0.000886521	up	-3.65898	4.00157e-05	0.000263233	down	-1.82557	7.37001e-11	5.02603e-10
SbiHYZ.01G082100	36.5544	31.2205	28.3728	40.4658	32.0312	39.1508	34.7782	41.2915	30.418	20.2906	19.4674	19.0426	31.1279	31.6049	32.7289	914	940	940	1536	1018	1261	980	1353	844	961	852	832	1021	1240	897	0.123491	0.431872	0.568184	false	0.485551	0.0240954	0.0710413	false	-0.482002	3.6629e-06	1.71347e-05	false	-0.0701854	0.646127	0.783818	false	0.38336	0.0358558	0.0606563
SbiHYZ.01G082200	0	0.4996	0.1135	2.7411	3.1555	1.8293	0	0	0.1807	0.0265	0.1146	0.0574	0.1147	0.1278	0.183	0	12	3	83	80	47	0	0	4	1	4	2	3	4	4	3.45861	0.00236169	0.00742555	up	NA	NA	NA	NA	NA	NA	NA	NA	NA	NA	NA	NA	-5.063	1.1797e-07	5.35406e-07
SbiHYZ.01G082400	15.2581	8.9841	10.3828	1.6889	2.4107	2.0389	10.5427	9.9253	12.3973	2.3439	2.608	1.9683	7.8655	10.5209	7.4735	244	173	220	41	49	42	190	208	220	71	73	55	165	264	131	-2.57674	4.8603e-15	9.40141e-14	down	0.263316	0.346853	0.532297	false	-2.07761	1.05886e-13	1.16526e-12	down	-0.46434	0.126783	0.257843	false	2.86361	5.94115e-26	1.55804e-24
SbiHYZ.01G082600	3.2552	2.712	2.5989	2.4752	2.2975	2.5189	1.6532	1.1821	1.7449	3.0502	3.2172	3.4861	1.8192	1.8277	1.9003	311	312	329	359	279	310	178	148	185	552	538	582	228	274	199	-0.325606	0.0613699	0.123653	false	-0.5907	0.0202418	0.061637	false	0.41323	0.00263116	0.00717047	false	-0.688018	0.00140601	0.00632373	false	-0.242138	0.247058	0.322612
SbiHYZ.01G082800	14.1217	24.7803	24.8195	34.5969	38.2766	42.9498	44.1577	33.3612	39.3973	37.8381	37.77	36.3116	37.7883	36.9232	42.8418	292	617	680	1086	1006	1144	1029	904	904	1482	1367	1312	1025	1198	971	0.718975	0.029712	0.067252	false	1.14729	0.000426738	0.00220469	up	0.989285	0.00234676	0.00646657	false	0.775694	0.0300611	0.0845837	false	0.450906	0.00104605	0.00248287
SbiHYZ.01G083200	10.0308	4.8156	4.3764	4.405	5.1691	5.2095	9.4609	7.7971	7.8593	4.2217	3.9541	4.5763	7.2545	7.6741	9.066	429	248	248	286	281	287	456	437	373	342	296	342	407	515	425	-0.429481	0.18045	0.293551	false	0.753548	0.0190612	0.0586099	false	-0.319147	0.298659	0.411908	false	0.312463	0.359628	0.539693	false	1.20698	5.93594e-12	4.57962e-11
SbiHYZ.01G083400	9.3731	10.5924	11.9571	14.1897	11.5048	11.9635	2.1923	2.5688	2.3378	6.7337	7.1459	6.5836	2.2366	4.1529	8.1568	607	826	1026	1395	947	998	160	218	168	826	810	745	190	422	579	0.119014	0.606842	0.725489	false	-1.86264	1.3079e-11	2.51165e-10	down	-0.443235	0.0411467	0.0799822	false	-1.1908	0.0194714	0.0597769	false	-1.9617	6.36967e-27	1.77721e-25
SbiHYZ.01G083500	245.107	175.234	192.288	9.5437	6.5134	10.5241	17.9522	19.8605	21.0759	12.156	11.7064	13.6213	340.641	289.097	212.38	4737	4078	4924	280	160	262	391	503	452	445	396	460	8636	8767	4499	-4.61195	1.51295e-117	1.05464e-114	down	-3.04573	5.3371e-103	1.36607e-99	down	-3.79825	8.83916e-266	9.44698e-263	down	0.393202	0.0270636	0.0778464	false	1.58941	4.21931e-13	3.70955e-12
SbiHYZ.01G083700	15.0234	11.831	10.1933	25.9595	28.6755	27.0311	15.3994	21.3187	18.3734	29.7718	32.4298	29.9857	18.1942	15.6821	17.4871	406	385	365	1065	985	941	469	755	551	1524	1534	1416	645	665	518	1.0542	9.44146e-13	1.37857e-11	up	0.916786	0.000260977	0.00141728	false	1.55018	6.16025e-37	2.49834e-35	up	0.418662	0.0356421	0.0967717	false	-0.115823	0.515976	0.595651
SbiHYZ.01G083900	1.812	0.0279	0.4812	2.4314	2.0592	1.8235	0.1191	0	0	0.1772	0.2684	0.2112	0.3325	0.6629	1.2858	54	1	19	110	78	70	4	0	0	10	14	11	13	31	42	1.47859	0.17148	0.282108	false	-3.88194	0.0626065	0.152574	false	-1.46561	0.247808	0.355053	false	0.0836453	0.949088	0.972631	false	-5.35125	3.25824e-09	1.82094e-08
SbiHYZ.01G084000	0	2.2793	1.0507	14.7255	13.8633	12.4751	1.7648	0	0.7527	0.42	0.4772	0.8195	1.3342	1.2928	2.7217	0	69	35	562	443	404	50	0	21	20	21	36	44	51	75	3.42094	0.00128212	0.00433071	up	-0.242614	0.900352	0.947691	false	-0.84503	0.560586	0.665314	false	0.525535	0.706553	0.824685	false	-3.63918	0.0120371	0.0229296
SbiHYZ.01G084100	49.3545	49.7698	27.1799	133.436	136.446	117.062	31.3121	4.3253	8.8453	7.1343	7.5824	6.9623	3.873	22.0702	59.8466	1428	1734	1042	5861	5018	4363	1021	164	284	391	384	352	147	1002	1898	1.52596	3.35523e-11	4.03507e-10	up	-1.21077	0.038092	0.102677	false	-2.31158	2.18936e-20	3.94628e-19	down	-0.562959	0.458058	0.633327	false	-2.71265	0.000723941	0.00177248
SbiHYZ.01G084200	0	1.5916	3.2873	2.6397	2.5701	3.5842	1.2754	0.6647	1.4523	5.0129	4.2553	3.6892	2.125	2.9702	3.4969	0	44	100	92	75	106	33	20	37	218	171	148	64	107	88	0.640058	0.621416	0.737432	false	-0.335469	0.810007	0.896543	false	1.51772	0.236389	0.341603	false	0.647746	0.629958	0.771861	false	-0.954474	0.024606	0.0435885
SbiHYZ.01G085200	2.7557	24.0814	27.1317	19.8029	16.3096	21.7332	28.8984	27.7192	23.9865	46.0918	45.7288	43.7631	28.9803	31.4521	31.3119	44	463	574	480	331	447	520	580	425	1394	1278	1221	607	788	548	-0.091692	0.9003	0.936525	false	0.812553	0.24057	0.414691	false	1.45361	0.0437819	0.0843467	false	0.602053	0.41279	0.590929	false	0.924146	6.43306e-07	2.62872e-06
SbiHYZ.01G085500	15.2238	30.0237	25.8565	10.0283	8.895	10.6344	34.0631	37.8203	38.9293	17.0043	16.4938	16.2057	40.949	33.7476	19.9098	579	1375	1303	579	430	521	1460	1885	1643	1225	1098	1077	2043	2014	830	-1.40981	4.53332e-05	0.000215731	down	0.918843	0.00421951	0.016612	false	-0.341587	0.312096	0.426223	false	0.279669	0.481222	0.654641	false	2.34985	5.05302e-64	7.29345e-62
SbiHYZ.01G085600	32.5894	29.4336	26.7769	16.7566	18.7449	15.6197	24.8242	33.6055	31.8722	122.342	128.607	130.425	47.1159	38.9051	21.72	1759	1913	1915	1373	1286	1086	1510	2377	1909	12508	12150	12301	3336	3295	1285	-0.89506	1.45901e-12	2.07245e-11	false	0.353454	0.0627808	0.152856	false	2.32484	1.17526e-203	6.47069e-201	up	0.194934	0.475779	0.649838	false	1.2689	1.48532e-14	1.5262e-13
SbiHYZ.01G085700	4.3222	4.251	4.2541	6.1928	4.8578	6.7416	2.2092	2.0063	2.3693	5.4259	6.2814	5.3574	1.9283	1.409	1.6354	217	257	283	472	310	436	125	132	132	516	552	470	127	111	90	0.365969	0.130712	0.22779	false	-0.65368	0.017738	0.0552908	false	0.623517	0.000619287	0.00193032	false	-1.44634	1.44996e-06	1.25916e-05	down	-0.996787	4.87436e-06	1.73533e-05
SbiHYZ.01G086100	0	0.3321	0	1.1523	1.6908	1.5132	0.0443	0	0.045	0.1583	0.0857	0.0572	0.1143	0	0.456	0	8	0	35	43	39	1	0	1	6	3	2	3	0	10	3.52124	0.0254279	0.0587574	false	NA	NA	NA	NA	NA	NA	NA	NA	NA	NA	NA	NA	-5.23525	2.10537e-05	6.77556e-05
SbiHYZ.01G086200	0.4283	0.6402	0.4913	1.072	0.876	0.5984	0	0.0654	0.1081	0.5969	0.5187	0.6176	0.4571	0.3712	0.4376	25	45	38	95	65	45	0	5	7	66	53	63	35	34	28	0.585484	0.270053	0.401189	false	-2.87388	0.0180163	0.0559832	false	0.34772	0.43425	0.54978	false	-0.397614	0.50806	0.678532	false	-3.43772	6.06184e-06	2.12751e-05
SbiHYZ.01G086600	10.0552	8.8196	8.9246	39.5928	40.7098	42.3039	4.9457	1.8679	2.7828	14.6529	13.4473	14.9356	7.292	16.0083	32.6742	267	282	314	1596	1374	1447	148	65	82	737	625	693	254	667	951	2.04062	2.26979e-55	3.74734e-53	up	-1.23561	0.00317131	0.0129431	down	0.851399	3.49962e-09	2.44462e-08	false	0.979045	0.0763451	0.174205	false	-3.2542	4.97177e-37	2.5316e-35
SbiHYZ.01G086700	13.5405	13.5354	16.6534	2.4388	2.3557	2.5191	0.0262	0	0.0133	2.1025	1.6264	1.7389	0.967	2.538	4.6425	918	1105	1496	251	203	220	2	0	1	270	193	206	86	270	345	-2.696	1.03141e-34	7.5829e-33	down	-9.88234	3.0406e-29	3.18588e-27	down	-2.7939	2.36753e-32	7.83527e-31	down	-2.47444	6.30999e-06	4.85848e-05	down	-7.16462	7.18663e-16	8.42017e-15
SbiHYZ.01G087100	4.7761	3.8473	3.8208	0.3461	0.2255	0.7786	1.9071	1.6765	2.7115	5.7993	6.0849	5.1932	2.8398	1.4306	0.6972	100	97	106	11	6	21	45	46	63	230	223	190	78	47	16	-3.3008	2.74609e-08	2.25007e-07	down	-0.669774	0.115905	0.245362	false	0.684252	0.00161616	0.00462936	false	-1.40945	0.0211241	0.0638601	false	2.65971	3.56447e-06	1.29849e-05
SbiHYZ.01G087200	9.6291	4.6255	6.1273	9.1413	9.2963	8.6966	3.9789	3.3497	3.332	3.6797	3.3978	3.6107	3.8021	5.3144	4.2202	612	354	516	882	751	712	285	279	235	443	378	401	317	530	294	0.346829	0.145597	0.248147	false	-0.582468	0.0417747	0.110281	false	-0.67524	0.00563461	0.0142089	false	-0.641949	0.0309995	0.0865867	false	-0.907968	1.12502e-08	5.87543e-08
SbiHYZ.01G087900	1.6085	2.1203	1.1272	3.0273	3.0331	3.2406	1.1781	1.3443	1.6796	1.8803	2.013	1.9506	1.7225	1.1959	1.3044	126	200	117	360	302	327	104	138	146	279	276	267	177	147	112	0.830904	0.0113779	0.0295779	false	0.100432	0.808493	0.896341	false	0.480116	0.139183	0.222528	false	-0.283448	0.495134	0.666896	false	-0.706764	0.00137493	0.00318793
SbiHYZ.01G088000	0	0.7093	0.2507	2.6256	0.7466	1.4735	0.4632	0.1086	0.2993	0.1002	0.1627	0.1629	1.0128	0.3326	0.5195	0	18	7	84	20	40	11	3	7	4	6	6	28	11	12	2.14195	0.102252	0.187664	false	NA	NA	NA	NA	NA	NA	NA	NA	0.76526	0.623169	0.766787	false	-2.08126	0.00684332	0.0137791
SbiHYZ.01G088400	12.3895	4.431	3.242	5.6295	4.6602	3.8262	1.3241	0.6211	0.6112	2.4349	3.1775	2.6395	0.2413	0.0576	0.33	274	118	95	189	131	109	33	18	15	102	123	102	7	2	8	-0.523252	0.312011	0.446873	false	-2.5841	8.8973e-05	0.000535661	down	-0.978475	0.0551311	0.102631	false	-4.99771	6.57075e-10	9.85179e-09	down	-2.04003	2.00032e-06	7.58384e-06
SbiHYZ.01G088500	0	0.8106	0.858	0.6656	0.4878	0.4635	0.6215	0.8324	0.6519	0.2243	0.1903	0.2169	0.6127	0.5781	0.5133	0	85	99	88	54	52	61	95	63	37	29	33	70	79	49	-0.249969	0.850858	0.906025	false	0.563598	0.65771	0.795205	false	-1.29136	0.362339	0.478405	false	-0.154717	0.909333	0.949173	false	0.828404	0.0262968	0.0462262
SbiHYZ.01G088800	7.7083	1.1009	1.371	0.9056	0.8112	0.648	0.2614	0.5245	0.2212	0.311	0.0561	0.2248	0.4491	0.5632	0	157	27	37	28	21	17	6	14	5	12	2	8	12	18	0	-2.07682	0.0132476	0.0336756	down	-2.85481	0.00380934	0.0151873	down	-3.74181	0.00019785	0.000679921	down	-3.28808	0.0095064	0.0329843	down	-0.757415	0.330227	0.411684
SbiHYZ.01G089200	233.749	195.789	174.816	154.302	131.758	152.518	82.6588	83.3574	69.2923	183.197	174.492	178.32	42.9138	53.9491	89.0726	6627	6684	6567	6641	4748	5570	2641	3097	2180	9838	8659	8834	1596	2400	2768	-0.553355	1.06503e-06	6.80413e-06	false	-1.02669	2.22436e-11	4.12993e-10	down	0.056074	0.448035	0.562684	false	-1.73836	3.36406e-08	3.83423e-07	down	-0.451659	0.00119477	0.00280365
SbiHYZ.01G089400	29.5344	19.6179	17.8632	8.0911	7.1662	7.4104	2.8779	2.2467	3.8761	2.963	3.3773	2.738	3.577	3.738	2.1615	1284	1027	1029	534	396	415	141	128	187	244	257	208	204	255	103	-1.63747	4.39656e-20	1.32821e-18	down	-2.56853	1.10213e-24	8.36735e-23	down	-2.63844	1.51792e-48	9.16251e-47	down	-2.87157	8.44306e-28	6.48441e-26	down	-0.907732	4.30467e-05	0.000131296
SbiHYZ.01G089500	0	0.1837	0.3928	0.2486	0.2662	0.1717	0.0346	0.0099	0.0469	0.158	0.1041	0.1564	0.0496	0.0415	0.0237	0	17	40	29	26	17	3	1	4	23	14	21	5	5	2	0.0416507	0.976274	0.985305	false	-2.48686	0.171588	0.327477	false	-0.353411	0.80502	0.860963	false	-2.52076	0.138916	0.276163	false	-2.51466	0.00777914	0.0154781
SbiHYZ.01G090100	2.0509	2.4128	1.6215	3.104	2.2282	1.63	1.9715	0.2795	0.8361	0.58	0.6835	0.7266	0.1489	0.4668	0.7128	84	119	88	193	116	86	91	15	38	45	49	52	8	30	32	0.0927025	0.826303	0.889898	false	-0.704616	0.34525	0.530368	false	-1.39979	0.000113485	0.000409677	down	-2.2495	0.00184934	0.00807267	down	-0.775526	0.171345	0.236427
SbiHYZ.01G090200	1.4774	0.8179	0.8308	0.1336	0.0456	0.0375	0.0943	0.0884	0.2698	0.0153	0	0.0111	1.4648	1.6985	0.4405	153	102	114	21	6	5	11	12	31	3	0	2	199	276	50	-3.89071	1.36075e-09	1.32766e-08	down	-2.46632	9.895e-05	0.000589783	down	-6.60976	1.49846e-16	2.1105e-15	down	0.149681	0.792041	0.88138	false	1.45156	0.0916662	0.137811
SbiHYZ.01G090400	6.7124	4.2963	2.6804	8.8667	8.9786	10.3483	8.2042	8.4014	10.4869	11.4936	11.0854	10.9009	5.9021	6.7902	7.3335	567	437	300	1137	964	1126	781	930	983	1839	1639	1609	654	900	679	0.983623	0.000584635	0.00215041	false	1.3406	5.53405e-06	4.30728e-05	up	1.55385	7.54472e-09	5.05271e-08	up	0.529828	0.103498	0.221388	false	0.381602	0.00638979	0.01298
SbiHYZ.01G090900	44.5709	40.3851	33.872	50.5456	43.9145	26.6751	4.7014	2.8018	3.5041	7.1401	6.8771	6.4455	3.165	5.1044	2.4593	2877	3139	2897	4953	3603	2218	342	237	251	873	777	727	268	517	174	-0.0657952	0.791366	0.866553	false	-3.11981	1.40956e-53	4.35433e-51	down	-2.3119	2.64145e-89	4.20987e-87	down	-3.53998	2.12545e-36	2.5286e-34	down	-3.0351	1.96423e-37	1.04065e-35
SbiHYZ.01G091500	5.0632	5.0458	4.0953	7.7026	7.8917	10.0712	6.3916	4.9425	5.7163	6.1429	7.139	6.4731	12.759	10.2891	7.2339	265	318	284	612	525	679	377	339	332	609	654	592	876	845	415	0.752274	0.000524019	0.00194874	false	0.576496	0.01305	0.0428394	false	0.694863	4.81416e-05	0.000185984	false	1.01064	0.000220648	0.00122483	up	-0.151648	0.384387	0.467595
SbiHYZ.01G091600	1.6609	1.7579	1.6222	6.2856	6.9434	6.0929	1.4738	1.6402	1.5261	4.8828	4.5212	4.1561	1.713	3.0924	4.3081	51	65	66	293	271	241	51	66	52	284	243	223	69	149	145	1.8286	3.43473e-11	4.12277e-10	up	0.196285	0.672933	0.805978	false	1.63939	3.26513e-10	2.57931e-09	up	0.795882	0.142845	0.28185	false	-1.61104	5.01974e-10	3.10553e-09
SbiHYZ.01G091700	0.3286	0.1233	0.032	0.2933	0.6756	0.4115	0	0	0.0287	0.1903	0.1454	0.1577	0.0485	0.1486	0.087	31	14	4	42	81	50	0	0	3	34	24	26	6	22	9	1.51133	0.0897246	0.169091	false	NA	NA	NA	NA	0.358365	0.691515	0.774	false	-0.721603	0.53333	0.699199	false	-5.22732	1.18301e-06	4.64959e-06
SbiHYZ.01G092000	0.794	0.6378	0.3046	1.0375	1.2597	0.859	0.4274	0.2781	1.0205	1.2026	1.1899	0.9908	1.5083	1.7255	0.8313	61	59	31	121	123	85	37	28	87	175	160	133	152	208	70	0.794065	0.0967607	0.179485	false	0.304627	0.671276	0.804562	false	1.21748	0.00337099	0.00894255	up	1.17829	0.0278676	0.0796691	false	-0.464316	0.323708	0.405043
SbiHYZ.01G092500	0	0.0375	0	0.1785	0.2014	0.3214	0.0134	0	0	0.2941	0.2925	0.28	0.1435	0.0864	0.0756	0	6	0	36	34	55	2	0	0	74	68	65	25	18	11	4.03784	0.00676971	0.0187344	up	NA	NA	NA	NA	4.66614	0.000392902	0.00127271	up	NA	NA	NA	NA	-5.32805	2.06048e-05	6.64627e-05
SbiHYZ.01G092600	0	0.4224	0.0468	0.2533	0.283	0.5104	0.1761	0	0.0671	0.0589	0.0638	0.071	0.0284	0.0079	0.1698	0	41	5	31	29	53	16	0	6	9	9	10	3	1	15	0.956147	0.519119	0.650922	false	-0.785346	0.722261	0.841401	false	NA	NA	NA	NA	-1.31595	0.514858	0.684527	false	-1.7115	0.0728727	0.113101
SbiHYZ.01G093000	4.1355	2.0717	2.4767	0.5845	0.2371	0.5069	0.2674	0.345	0.2112	3.7743	3.941	3.6315	5.9732	5.5272	6.7973	247	149	196	53	18	39	18	27	14	427	412	379	468	518	445	-2.76464	5.44387e-09	4.92355e-08	down	-3.02371	5.02791e-10	7.69301e-09	down	0.642503	0.00913712	0.0216331	false	1.05053	0.000423313	0.00221412	up	-0.236552	0.697853	0.758822
SbiHYZ.01G093400	0	0.7716	0.601	0.1967	0.0261	0.2834	0.3239	0.9875	0.9868	0.1752	0.1896	0.038	0.8601	0.8247	0.6055	0	28	24	9	1	11	11	39	33	10	10	2	34	39	20	-1.63935	0.33623	0.473561	false	0.973622	0.489969	0.664277	false	-1.6567	0.303733	0.417563	false	0.548778	0.692842	0.815583	false	2.63501	0.00217969	0.00486613
SbiHYZ.01G093500	6.2903	1.2576	1.4066	0.9208	0.5957	0.4974	0.6719	0.7111	1.0497	0.0922	0.5324	0.4333	0.444	3.7118	10.5211	108	26	32	24	13	11	13	16	20	3	16	13	10	100	198	-2.13683	0.00931855	0.0248667	down	-1.46212	0.0870058	0.197003	false	-2.75913	0.00367196	0.00967317	down	0.81647	0.459358	0.634643	false	0.695041	0.312784	0.393335
SbiHYZ.01G093700	0	0.0208	0.0315	0.0495	0.1381	0.1038	0.2447	0.1212	0.128	0.3089	0.3104	0.2965	0.2421	0.2237	0.1982	0	3	5	9	21	16	33	19	17	70	65	62	38	42	26	2.25647	0.106518	0.19366	false	3.43538	0.00826202	0.0294471	up	4.22888	1.05997e-06	5.40059e-06	up	3.47542	0.00293852	0.0120223	up	1.20449	0.0775001	0.119323
SbiHYZ.01G093800	0	0.0208	0.0126	0.2195	0.1245	0.3168	0.2587	0.1335	0.1501	0.3474	0.2522	0.2097	0.3175	0.1168	0.2432	0	3	2	40	19	49	35	21	20	79	53	44	50	22	32	4.11033	0.000478809	0.00179766	up	4.23164	0.000904403	0.00429705	up	4.72437	9.293e-07	4.77502e-06	up	4.16993	0.000906586	0.00432661	up	0.14666	0.800728	0.844259
SbiHYZ.01G093900	0	0.0516	0	0.0614	0.0571	0.0965	0.0092	0	0	0.1696	0.1835	0.1779	0.1027	0.1123	0.0284	0	6	0	9	7	12	1	0	0	31	31	30	13	17	3	NA	NA	NA	NA	NA	NA	NA	NA	3.49269	0.0262955	0.0546641	false	NA	NA	NA	NA	NA	NA	NA
SbiHYZ.01G094400	75.8287	107.372	93.7039	297.913	233.06	338.584	181.906	225.6	184.206	149.132	147.127	145.788	89.3389	121.246	191.55	1285	2191	2104	7664	5020	7391	3474	5010	3464	4787	4364	4317	1986	3224	3558	1.5258	8.50944e-10	8.51441e-09	up	1.39986	1.40317e-08	1.73503e-07	up	0.86814	9.05414e-05	0.000333208	false	0.463806	0.211898	0.376803	false	-0.103879	0.542035	0.619986
SbiHYZ.01G094700	15.851	16.6313	18.3128	3.4622	2.9093	2.1772	1.1245	1.0146	0.805	1.1955	1.1631	0.9987	1.3936	2.3963	2.0469	763	964	1168	253	178	135	61	64	43	109	98	84	88	181	108	-2.68296	4.9185e-24	2.01242e-22	down	-3.798	7.06031e-41	1.3177e-38	down	-3.71376	2.97793e-60	2.50491e-58	down	-3.19968	1.47754e-24	9.60509e-23	down	-1.09662	0.000868602	0.00209434
SbiHYZ.01G094900	6.6791	3.014	1.8414	1.346	1.3917	1.4916	4.3029	3.4676	4.3424	5.2972	5.1575	5.6724	0.465	1.5549	4.6744	219	119	80	67	58	63	159	149	158	329	296	325	20	80	168	-1.47811	0.00353331	0.0106061	down	0.450994	0.35074	0.53592	false	0.776188	0.0746172	0.132705	false	-0.729648	0.407289	0.585953	false	1.9538	1.61497e-13	1.48578e-12
SbiHYZ.01G095300	12.4843	3.6377	3.4275	4.4934	6.712	4.3528	2.1386	1.5554	2.7972	1.4196	1.6247	1.5991	4.8127	4.0827	3.058	2015	707	733	1101	1377	905	389	329	501	434	459	451	1019	1034	541	-0.343681	0.432975	0.569145	false	-1.20238	0.00631947	0.0235593	down	-1.76324	5.56978e-05	0.000212957	down	-0.693824	0.119929	0.247159	false	-0.835149	0.000196949	0.000535569
SbiHYZ.01G095700	4.429	3.6067	2.9856	2.2094	1.7253	1.3019	2.213	2.3625	3.6037	3.6322	3.513	3.9127	1.3767	2.3019	1.8438	103	101	92	78	51	39	58	72	93	160	143	159	42	84	47	-1.15512	0.0039122	0.0116167	down	-0.10723	0.799136	0.891313	false	0.239449	0.322253	0.43717	false	-1.04695	0.0160999	0.0511789	false	1.06825	0.00657789	0.0133095
SbiHYZ.01G096200	0	0.3176	0.3411	0.3092	0.5471	0.1889	0.1543	0	0.235	0.101	0.1391	0.1393	0.0663	0.1219	0.1745	0	22	26	27	40	14	10	0	15	11	14	14	5	11	11	0.454992	0.742838	0.832298	false	-0.610264	0.767677	0.872026	false	-0.689432	0.629896	0.724413	false	-1.02384	0.523629	0.691311	false	-1.04686	0.306001	0.386236
SbiHYZ.01G096300	2.509	3.3	4.2989	1.2061	1.099	1.2845	1.1192	0.2794	0.8066	0.8449	0.8756	1.1487	1.6645	2.3077	2.19	185	293	420	135	103	122	93	27	66	118	113	148	161	267	177	-1.62829	9.77204e-06	5.2957e-05	down	-1.94618	0.000499205	0.00253306	down	-1.63373	1.35004e-05	5.75661e-05	down	-0.813203	0.0426023	0.11108	false	-0.294856	0.506396	0.586884
SbiHYZ.01G096600	4.1042	2.9258	3.0701	2.0336	2.2003	1.6635	4.0608	3.8247	3.0112	2.2434	2.407	2.224	2.1596	1.736	0.9278	113	97	112	85	77	59	126	138	92	117	116	107	78	75	28	-0.862045	0.00792761	0.0215428	false	0.449591	0.216733	0.386657	false	-0.320927	0.180301	0.274684	false	-1.13238	0.0140789	0.0458598	down	1.33133	1.82444e-05	5.93713e-05
SbiHYZ.01G096700	80.2491	64.6017	90.6895	34.7359	29.5921	27.0471	16.1541	13.8521	12.1627	14.3061	13.3299	12.8434	12.7613	14.2025	14.7952	1534	1487	2297	1008	719	666	348	347	258	518	446	429	320	426	310	-1.47159	3.74138e-12	5.05865e-11	down	-2.16604	1.12635e-20	5.95304e-19	down	-2.32705	9.35798e-33	3.15446e-31	down	-2.56696	1.36352e-28	1.07907e-26	down	-0.675313	0.000384271	0.000989752
SbiHYZ.01G096800	1.8755	2.442	3.1454	3.1724	3.2242	3.8645	2.9174	3.569	2.9002	4.6694	4.3785	4.0149	7.4131	6.1974	4.8584	81	127	180	208	177	215	142	202	139	382	331	303	420	420	230	0.324306	0.391919	0.529299	false	0.62778	0.138924	0.280588	false	0.992895	0.00395644	0.0103625	false	1.19473	0.00206492	0.00890656	up	0.324835	0.185119	0.252788
SbiHYZ.01G097600	0	0.0707	0	0.0112	0.067	0.0397	9.8865	18.8243	1.4124	0.5037	0.584	0.4777	0	0	0.0777	0	5	0	1	5	3	654	1448	92	56	60	49	0	0	5	NA	NA	NA	NA	9.02243	1.63186e-06	1.42973e-05	up	4.6063	0.000481417	0.00153212	up	NA	NA	NA	NA	8.51537	1.4711e-12	1.21253e-11
SbiHYZ.01G097800	0	0.1983	0.1442	0.409	0.3382	0.7045	0.3602	0.328	0.2367	0.6304	0.7367	0.6013	0.6918	0.4718	0.6536	0	10	8	26	18	38	17	18	11	50	54	44	38	31	30	1.87793	0.140871	0.241976	false	1.65672	0.252447	0.429258	false	2.63414	0.0146094	0.032739	up	2.22923	0.0795991	0.180162	false	-0.196146	0.759571	0.809564
SbiHYZ.01G098100	8.0807	7.7906	8.7273	3.3345	2.0095	2.2713	0.3297	0	0.2092	2.2066	2.7859	2.6577	0.0708	0	0.2966	174	202	249	109	55	63	8	0	5	90	105	100	2	0	7	-1.79535	3.96198e-07	2.71949e-06	down	-5.26782	2.34132e-12	4.92364e-11	down	-1.47773	1.4416e-08	9.34445e-08	down	-6.20216	2.95462e-12	6.02239e-11	down	-3.44805	3.56136e-06	1.29788e-05
SbiHYZ.01G098400	1.171	4.1652	3.7686	5.4579	4.1719	5.2314	1.3332	1.8546	1.7521	11.4895	13.0648	11.7845	1.2295	1.8727	2.4793	53	227	226	375	240	305	68	110	88	985	1035	932	73	133	123	0.539002	0.334049	0.471168	false	-0.622471	0.316377	0.499149	false	2.14457	3.39985e-05	0.000134961	up	-0.831775	0.212554	0.377565	false	-1.141	1.62634e-05	5.34753e-05
SbiHYZ.01G098600	7.797	8.2979	8.8871	6.3259	6.7278	5.8398	5.4577	8.1656	7.1704	12.0711	10.4635	10.8738	11.0159	10.7248	8.0311	341	437	515	420	374	329	269	468	348	1000	801	831	632	736	385	-0.518442	0.0195341	0.0470452	false	0.0516683	0.862874	0.927255	false	0.6249	0.00178451	0.00505185	false	0.162303	0.511433	0.681635	false	0.589768	0.00728321	0.0145815
SbiHYZ.01G098900	6.1915	1.9162	2.2973	4.5637	6.3831	5.5123	2.7725	2.0154	3.1423	1.1847	1.2953	1.3435	4.9874	4.0558	3.0395	1076	401	529	1204	1410	1234	543	459	606	390	394	408	1137	1106	579	0.633104	0.0952757	0.177356	false	-0.013929	0.971624	0.986381	false	-1.14848	0.00350338	0.00926804	down	0.215699	0.594909	0.747104	false	-0.622592	0.000420203	0.0010737
SbiHYZ.01G099200	1.5249	0.0844	0.0639	0.759	0.8265	0.7892	0.1954	0.2069	0.4275	1.0555	1.0358	1.0084	0.155	0.1728	0.17	90	6	5	68	62	60	13	16	28	118	107	104	12	16	11	0.5849	0.608384	0.726502	false	-0.534621	0.675945	0.808256	false	1.2969	0.245334	0.352285	false	NA	NA	NA	NA	-1.09247	0.0286391	0.0498654
SbiHYZ.01G099400	5.6003	3.7602	0.5396	1.8838	1.3124	2.3125	0	0	0	0	0.1361	0.0682	0.0908	0.0759	0.4348	47	38	6	24	14	25	0	0	0	0	2	1	1	1	4	-0.87596	0.351268	0.488454	false	-7.08895	0.000304234	0.00162764	down	-5.33387	0.000199061	0.000683695	down	-4.05319	0.0027669	0.011441	down	-6.1847	7.49414e-05	0.000218681
SbiHYZ.01G099700	0.2338	0.0253	0.1151	0.2411	0.184	0.3551	0.018	0.1319	0.055	0.2683	0.2846	0.3316	0.0852	0.1555	0.0278	23	3	15	36	23	45	2	17	6	50	49	57	11	24	3	1.04058	0.25741	0.386187	false	-0.412067	0.762021	0.868464	false	1.543	0.0542726	0.101292	false	-0.473816	0.699693	0.819972	false	-1.42875	0.0790038	0.121332
SbiHYZ.01G099900	2.1693	2.2019	1.7282	3.4402	3.9823	3.5553	2.1745	3.3721	4.9959	4.7295	4.1542	5.0349	1.0719	2.381	3.4085	54	66	57	130	126	114	61	110	138	223	181	219	35	93	93	0.746489	0.0241731	0.056335	false	1.10292	0.027651	0.0794456	false	1.41145	2.79061e-07	1.54111e-06	up	0.122792	0.845137	0.912771	false	0.379393	0.273002	0.350919
SbiHYZ.01G100100	0.8041	0.1199	0.2178	0.6519	0.7462	0.7763	0.311	0.2439	0.1951	0.5442	0.4535	0.5487	0.3065	0.4402	0.6207	78	14	28	96	92	97	34	31	21	100	77	93	39	67	66	0.937117	0.19099	0.307364	false	-0.176877	0.838311	0.913901	false	0.771617	0.281283	0.393185	false	0.326273	0.694823	0.816662	false	-1.08978	0.00572111	0.0117492
SbiHYZ.01G100800	0	1.5958	1.296	2.1277	1.3188	1.7774	1.7414	1.1856	2.8001	1.2519	1.2614	1.2167	3.7089	3.1528	2.4245	0	47	42	79	41	56	48	38	76	58	54	52	119	121	65	0.649952	0.615291	0.73238	false	1.17569	0.358493	0.543332	false	0.477754	0.718056	0.795656	false	1.49175	0.234605	0.404267	false	0.545439	0.216543	0.289213
SbiHYZ.01G101000	0.1117	0.7114	0.1686	0.5643	1.9045	0.6361	0	0	0	0	0	0	0	0.1187	0.7815	3	23	6	23	65	22	0	0	0	0	0	0	0	5	23	1.47079	0.173346	0.284534	false	NA	NA	NA	NA	NA	NA	NA	NA	-0.221747	0.90477	0.946418	false	-7.03105	1.9027e-06	7.23918e-06
SbiHYZ.01G101100	0	0.142	0	1.1263	0.5919	0.584	0.3338	0	0.0308	0.1625	0.0586	0.1957	0.4953	0.3923	0.7175	0	5	0	50	22	22	11	0	1	9	3	10	19	18	23	3.84003	0.0149143	0.0373076	up	NA	NA	NA	NA	NA	NA	NA	NA	3.34453	0.0651205	0.15452	false	-2.27639	0.0399517	0.0666687
SbiHYZ.01G101300	7.5673	4.9018	6.939	0.0748	0	0.0294	2.2159	0.0866	0.5114	0.02	0.1297	0.0433	0	0	0.069	200	156	243	3	0	1	66	3	15	1	6	2	0	0	2	-7.54855	2.17815e-19	6.14616e-18	down	-2.50398	0.00610941	0.0228761	down	-6.44523	3.926e-24	8.88312e-23	down	-8.43583	6.25556e-14	1.55764e-12	down	5.09777	7.48981e-05	0.000218612
SbiHYZ.01G101600	5.011	2.6041	3.3874	5.4677	6.6996	4.7969	2.1823	2.0644	1.5791	25.5944	28.0665	27.5509	2.6716	1.4302	1.2621	163	102	146	270	277	201	80	88	57	1577	1598	1566	114	73	45	0.551969	0.0740633	0.144555	false	-0.561748	0.178786	0.336462	false	3.13227	6.39266e-60	5.25557e-58	up	-1.08705	0.0196178	0.0601197	false	-1.09399	0.000112974	0.000319982
SbiHYZ.01G101700	2.8964	4.4517	3.8499	6.5497	6.5641	9.833	9.7434	5.0802	7.168	7.3945	8.0022	7.892	8.2716	8.6508	9.0711	67	124	118	230	193	293	254	154	184	324	324	319	251	314	230	0.903594	0.0207684	0.0495666	false	1.24745	0.00337025	0.0136002	up	1.24462	9.47759e-05	0.000347665	up	1.11694	0.00312522	0.0126919	up	0.369099	0.18757	0.255696
SbiHYZ.01G101800	42.9765	80.9506	38.3202	164.778	143.903	188.272	32.2914	19.2403	25.5325	59.7865	65.5905	60.1973	2.576	44.5618	179.045	496	1125	586	2887	2111	2799	420	291	327	1307	1325	1214	39	807	2265	1.48828	1.25774e-05	6.68697e-05	up	-0.794856	0.0396782	0.106131	false	0.385332	0.272435	0.383385	false	0.445667	0.741855	0.850009	false	-2.25894	1.17985e-37	6.36114e-36
SbiHYZ.01G102300	5.3117	23.8792	21.0063	139.072	109.043	141.794	98.4764	75.0668	83.0325	29.6501	31.6416	31.9382	7.5585	40.0349	133.685	75	406	393	2981	1957	2579	1567	1389	1301	793	782	788	140	887	2069	2.78272	1.10796e-07	8.24553e-07	up	2.59376	3.47944e-07	3.40105e-06	up	1.03444	0.0723188	0.12925	false	1.76184	0.0536623	0.133149	false	-0.167726	0.25157	0.32743
SbiHYZ.01G102400	2.8148	2.7682	3.2146	7.8804	6.8768	9.8908	6.803	5.5112	5.6739	7.704	8.9295	7.6729	8.3008	8.3793	8.8192	76	90	115	323	236	344	207	195	170	394	422	362	294	355	261	1.37301	7.62001e-06	4.20206e-05	up	1.33619	5.4448e-05	0.000344594	up	1.67128	2.24639e-12	2.20859e-11	up	1.45558	1.21052e-06	1.06238e-05	up	-0.0137608	0.950857	0.96278
SbiHYZ.01G102500	63.6495	53.5151	52.8783	0	0	0	0	0	0	51.293	50.7723	52.2326	0	0.4107	0.8551	2173	2200	2392	0	0	0	0	0	0	3317	3034	3116	0	22	32	-13.8946	1.06284e-31	6.87415e-30	down	-13.2757	6.69093e-29	6.77296e-27	down	0.0844668	0.203058	0.302729	false	-7.08675	3.49364e-07	3.37175e-06	down	NA	NA	NA
SbiHYZ.01G102700	38.9793	18.8725	24.0797	0	0	0	0	0	0	21.7305	23.4732	23.3837	0	0	0.206	518	302	424	0	0	0	0	0	0	547	546	543	0	0	3	-11.449	1.86408e-20	5.8086e-19	down	-10.8303	4.42911e-18	1.88495e-16	down	-0.000425311	0.998565	0.999115	false	-8.90084	1.52259e-21	7.94103e-20	down	NA	NA	NA
SbiHYZ.01G102900	1.542	0.1868	0.097	0.4656	0.7077	0.6983	0.2566	0.1471	0.0289	0.0678	0.1101	0.0735	0.6612	0.4914	0.1759	48	7	4	22	28	28	9	6	1	4	6	4	27	24	6	0.090458	0.935232	0.958767	false	NA	NA	NA	NA	NA	NA	NA	NA	-0.38299	0.759478	0.861846	false	-1.65663	0.0576927	0.0922843
SbiHYZ.01G103000	2.5624	3.7649	2.7149	7.3036	6.9009	8.11	3.0171	4.0235	4.5739	7.2322	6.1655	6.74	5.5972	4.271	7.8674	52	92	73	225	178	212	69	107	103	278	219	239	149	136	175	1.18139	0.000884595	0.00311603	up	0.660462	0.163157	0.315826	false	1.35403	3.86085e-05	0.000151507	up	0.891663	0.0683161	0.160317	false	-0.497747	0.0668901	0.104989
SbiHYZ.01G103200	19.412	39.2018	13.4412	22.5297	24.1932	21.8151	5.0308	0.2822	0.8885	9.6951	8.8371	8.5699	0.2349	1.3746	14.8988	315	766	289	555	499	456	92	6	16	298	251	243	5	35	265	-0.197603	0.64914	0.759032	false	-3.28727	0.000158245	0.000899516	down	-1.21573	0.00785249	0.0189849	down	-2.14756	0.0599881	0.145219	false	-3.0644	0.0030711	0.00665991
SbiHYZ.01G103300	17.5582	17.779	16.0121	16.4613	17.5702	16.7392	15.9558	18.6871	13.4283	32.8906	37.9252	34.706	17.6409	11.9259	10.4683	456	556	551	649	580	560	467	636	387	1618	1724	1575	601	486	298	-0.122249	0.457291	0.592991	false	0.23193	0.369743	0.554598	false	1.25293	6.15326e-19	1.01728e-17	up	-0.4434	0.100793	0.216757	false	0.374724	0.0511259	0.0829517
SbiHYZ.01G103500	19.6083	13.5931	20.9541	4.4895	5.0104	7.5893	26.6191	17.4778	24.3653	3.893	4.4363	4.284	28.4046	24.6364	16.4619	351	293	497	122	114	175	537	410	484	132	139	134	667	692	323	-1.76726	1.24215e-07	9.16446e-07	down	0.645002	0.0174248	0.0544947	false	-1.88407	3.24389e-13	3.42863e-12	down	0.280422	0.352923	0.533098	false	2.43834	1.2501e-24	2.95304e-23
SbiHYZ.01G103700	52.3704	44.7953	56.3951	4.0136	3.3232	4.7301	21.56	23.333	24.1862	7.9135	7.4106	8.236	27.5838	28.182	18.6202	1401	1443	1999	163	113	163	650	818	718	401	347	385	968	1183	546	-3.77547	2.45389e-66	5.37031e-64	down	-0.837116	8.1868e-06	6.13223e-05	false	-2.49075	2.48214e-47	1.44545e-45	down	-1.1292	4.83536e-07	4.54848e-06	down	2.9605	2.04265e-58	2.52999e-56
SbiHYZ.01G104200	10.0292	3.5304	3.9941	1.3373	1.2423	1.1988	0.2617	0.2648	0.1876	0.6687	0.684	0.5064	0.291	0.2101	0.3483	578	245	305	117	91	89	17	20	12	73	69	51	22	19	22	-2.24892	2.70885e-08	2.22053e-07	down	-4.22382	7.60606e-17	2.83912e-15	down	-2.94982	2.3119e-12	2.26931e-11	down	-4.37064	1.80191e-18	7.03828e-17	down	-1.95307	6.15041e-06	2.15776e-05
SbiHYZ.01G104900	0.7764	0.7737	0.3809	0.2046	0.2138	0.3315	0.7578	0.7998	0.8046	0.1025	0.1109	0.0222	1.2133	0.3464	0.7792	20	24	13	8	7	11	22	27	23	5	5	1	41	14	22	-1.45226	0.0744911	0.14524	false	0.627744	0.403733	0.587437	false	-2.79396	0.00363826	0.00959551	down	0.215588	0.800569	0.886803	false	2.10599	0.00144559	0.00334121
SbiHYZ.01G105200	1.4283	2.9739	3.7963	5.5224	5.3742	5.5761	3.8021	3.3487	3.768	6.1416	6.7173	6.9655	7.5743	6.7279	5.9298	69	173	243	405	330	347	207	212	202	562	568	588	480	510	314	0.849456	0.0659022	0.131087	false	0.674116	0.166055	0.31988	false	1.43425	0.00148586	0.00429368	up	1.17043	0.014607	0.047267	up	-0.155282	0.383092	0.466361
SbiHYZ.01G105300	0	0.3566	0.6141	0.402	0.5512	0.4211	0.2006	0	0.0815	0.0358	0.1162	0.0905	0.672	0.677	0.1031	0	19	36	27	31	24	10	0	4	3	9	7	39	47	5	0.290032	0.831197	0.893788	false	-1.62464	0.440233	0.621566	false	-1.90099	0.228664	0.332661	false	0.366436	0.812867	0.894168	false	-1.89808	0.0554501	0.0891237
SbiHYZ.01G105400	1.2858	0.7025	1.0726	0.3566	0.1597	0.1576	0	0	0	0.3215	0.1933	0.213	0	0.0863	0	38	25	42	16	6	6	0	0	0	18	10	11	0	4	0	-2.24986	0.0024501	0.00767532	down	-7.25831	1.69876e-05	0.000119453	down	-1.82865	0.00185991	0.00524081	down	-5.10385	0.000305093	0.00164786	down	NA	NA	NA
SbiHYZ.01G105600	3.3067	4.151	1.2768	5.5215	7.381	3.8803	0.7506	0	0.5544	2.0299	1.6695	1.7163	0	0.147	1.2628	43	65	22	109	122	65	11	0	8	50	38	39	0	3	18	0.850321	0.158233	0.264886	false	-2.47774	0.0495497	0.126501	false	-0.457734	0.445426	0.560531	false	-2.63753	0.0736112	0.169518	false	-3.30713	2.53165e-06	9.45166e-06
SbiHYZ.01G105700	4.8328	1.7417	1.8351	0.1001	0.1435	0.2596	0	0	0	0.2407	0.3994	0.4175	0.0927	0	0	159	69	80	5	6	11	0	0	0	15	23	24	4	0	0	-4.1076	1.67796e-09	1.61127e-08	down	-8.82279	7.18573e-10	1.07828e-08	down	-2.70634	1.07653e-06	5.46963e-06	down	-6.52817	2.44676e-08	2.85121e-07	down	NA	NA	NA
SbiHYZ.01G106100	1.8668	2.5838	3.6716	2.7948	3.2044	3.9523	4.0157	5.6117	5.5055	4.42	5.1064	4.4675	5.7785	5.3356	6.5543	33	55	86	75	72	90	80	130	108	148	158	138	134	148	127	0.149603	0.770109	0.851959	false	1.18432	0.0246386	0.0722965	false	0.961045	0.0281888	0.0580881	false	1.01513	0.0434485	0.112882	false	1.05746	0.00102256	0.00243183
SbiHYZ.01G106300	24.209	25.2718	27.4972	26.8286	25.8891	29.0663	36.0812	26.799	36.5243	18.1128	16.7224	16.3494	59.8736	50.292	34.5785	1105	1389	1663	1859	1502	1709	1856	1603	1850	1566	1336	1304	3585	3602	1730	-0.0270323	0.878011	0.922929	false	0.664144	0.000385219	0.00201106	false	-0.382757	0.0288954	0.0592484	false	0.815265	0.00085018	0.00409066	false	0.713711	8.13494e-09	4.32111e-08
SbiHYZ.01G106600	0.7716	0.6683	0.5761	0.1093	0.0261	0.1546	0.162	0.2216	0.157	0.4687	0.3034	0.3561	0.3415	0.1269	0.3179	93	97	92	20	4	24	22	35	21	107	64	75	54	24	42	-2.88411	2.61245e-05	0.000130822	down	-1.55547	0.00225051	0.00963959	down	-0.60568	0.0697674	0.125282	false	-1.41944	0.0129654	0.042745	down	1.35394	0.0619424	0.0982425
SbiHYZ.01G106700	3.12	3.6305	2.0672	1.8163	2.4119	2.3658	1.5291	0.7752	2.9914	4.2903	4.332	3.6957	2.1848	2.7629	4.5676	172	241	151	152	169	168	95	56	183	448	418	356	158	239	276	-0.522086	0.124091	0.219113	false	-0.455977	0.404537	0.58808	false	0.702767	0.0138003	0.0310703	false	0.0594689	0.898101	0.943106	false	0.09287	0.820266	0.859905
SbiHYZ.01G106800	1.926	1.0397	0.7268	0.5075	0.5303	0.324	0.2279	0.1225	0.6942	0.2711	0.2934	0.0919	1.0277	1.4115	0.41	60	39	30	24	21	13	8	5	24	16	16	5	42	69	14	-1.48574	0.0179474	0.0436813	down	-1.49992	0.104098	0.226241	false	-2.21601	0.0019093	0.00536334	down	-0.404049	0.574739	0.732181	false	0.0107844	0.98955	0.991605
SbiHYZ.01G107000	1.0663	2.5605	2.6513	3.8006	4.2531	4.1004	5.413	3.5449	4.3725	2.9892	2.8193	2.8998	3.9194	4.8359	4.0119	129	373	425	698	654	639	738	562	587	685	597	613	622	918	532	0.79454	0.0657637	0.130867	false	1.33983	0.00192908	0.00839529	up	0.633038	0.153171	0.240713	false	0.894299	0.0508985	0.127946	false	0.566449	0.000589677	0.00146866
SbiHYZ.01G107100	0	0.7373	0.9588	0.4941	0.4335	0.6536	1.4669	0.7826	1.2139	0.6546	0.6559	0.5081	1.3536	1.2877	1.5501	0	58	83	49	36	55	108	67	88	81	75	58	116	132	111	-0.30899	0.81843	0.884506	false	1.22709	0.3193	0.50245	false	0.209639	0.87648	0.913956	false	1.12948	0.376508	0.557034	false	1.55823	3.42036e-05	0.000106431
SbiHYZ.01G107300	20.6125	15.2201	18.109	30.7687	31.103	31.471	21.3318	21.6579	20.2223	31.5602	33.3704	32.0405	17.2809	19.3111	25.8518	451	401	525	1022	865	887	526	621	491	1308	1278	1225	496	663	620	0.696701	1.47804e-06	9.23581e-06	false	0.558291	0.00498832	0.0192274	false	1.07177	2.40829e-18	3.85857e-17	up	0.161493	0.559793	0.719689	false	-0.117361	0.397602	0.48058
SbiHYZ.01G107700	2.1965	2.0387	1.3002	0.4823	0.4744	0.4346	2.7516	1.216	2.0958	0.4093	0.3199	0.2711	2.1997	2.6624	0.7858	51	57	40	17	14	13	72	37	54	18	13	11	67	97	20	-2.07798	0.000159656	0.000673589	down	0.441237	0.43635	0.617883	false	-2.23018	1.88938e-05	7.83749e-05	down	-0.0455217	0.943981	0.969822	false	2.54231	5.90259e-07	2.42493e-06
SbiHYZ.01G107800	2.1762	0.582	0.7238	0.2673	0.4353	0.0573	0.1636	0	0.0997	0.0779	0	0.1055	0	0	0.2019	59	19	26	11	15	2	5	0	3	4	0	5	0	0	6	-2.21502	0.0249664	0.0578615	false	-3.38539	0.00899245	0.031557	down	-3.93235	0.000526855	0.00166361	down	-4.06086	0.0180067	0.0560942	false	NA	NA	NA
SbiHYZ.01G107900	2.2822	1.7495	1.9212	0.9251	0.587	0.9199	0.4673	1.0382	0.791	1.1585	0.9278	1.1554	2.0743	1.7341	0.961	52	48	58	32	17	27	12	31	20	50	37	46	62	62	24	-1.38023	0.00550879	0.0156665	down	-1.02545	0.120888	0.253092	false	-0.648398	0.0773007	0.136689	false	-0.392701	0.453869	0.629915	false	0.376808	0.545459	0.623093
SbiHYZ.01G108100	2.0416	4.6921	3.4042	1.3761	1.8677	1.3638	1.8537	1.8115	2.3104	0.9274	0.7053	1.0325	5.8634	7.141	3.3354	43	119	95	44	50	37	44	50	54	37	26	38	162	236	77	-1.28716	0.0209139	0.049857	down	-0.49487	0.393979	0.578174	false	-1.75446	0.0016381	0.00468114	down	0.55553	0.323976	0.503431	false	0.813694	0.0447382	0.0737166
SbiHYZ.01G108400	0	1.1773	0.5604	0.2223	0.1062	0.6813	3.534	1.4423	0.9125	0.2851	0.1543	0.5408	1.5952	1.5487	0.8622	0	21	11	5	2	13	59	28	15	8	4	14	31	36	14	NA	NA	NA	NA	1.97008	0.15009	0.297007	false	NA	NA	NA	NA	1.00983	0.477381	0.651517	false	2.99095	0.000309581	0.000812678
SbiHYZ.01G108500	5.8823	5.6483	4.5782	10.2925	9.4968	9.4659	2.0389	0.9819	2.9817	5.7419	5.4961	5.5404	1.3779	2.9287	4.6957	192	222	198	510	394	398	75	42	108	355	314	316	59	150	168	0.764207	0.000146702	0.000623833	false	-1.13645	0.0150005	0.0479509	down	0.282091	0.127753	0.207393	false	-0.880038	0.106318	0.22626	false	-1.87631	3.22146e-09	1.80203e-08
SbiHYZ.01G109000	143.945	122.582	131.373	29.246	23.1625	23.699	39.7732	29.8043	39.647	31.2354	34.2477	34.4003	88.692	93.3764	64.6914	6092	6247	7367	1879	1246	1292	1897	1653	1862	2504	2537	2544	4924	6201	3001	-2.48411	1.67438e-67	3.89056e-65	down	-1.55491	9.73654e-36	1.40685e-33	down	-1.77445	4.73742e-87	7.42018e-85	down	-0.765077	1.81882e-06	1.55355e-05	false	0.950633	8.81904e-11	5.94782e-10
SbiHYZ.01G109100	115.205	127.729	133.435	67.3411	64.3597	63.3166	85.4239	72.0356	93.9545	67.2411	68.3871	66.0534	182.457	182.003	124.947	4253	5678	6527	3774	3020	3011	3554	3485	3849	4702	4419	4261	8836	10543	5056	-1.06504	2.81773e-10	3.02524e-09	down	-0.286492	0.0933865	0.208001	false	-0.697298	2.10328e-05	8.6733e-05	false	0.283453	0.189055	0.346614	false	0.799916	2.03877e-14	2.06936e-13
SbiHYZ.01G109200	4.3124	7.4083	7.8175	9.7475	9.1804	11.3561	11.0295	8.13	14.0967	5.8033	6.6666	6.6053	12.6339	14.9808	13.4229	102	211	245	350	276	346	294	252	370	260	276	273	392	556	348	0.489528	0.202846	0.322201	false	1.02856	0.0115846	0.0387098	up	0.140477	0.713732	0.792217	false	0.958488	0.0156035	0.0498973	false	0.562112	0.00930607	0.0182195
SbiHYZ.01G109300	0	0.7069	0.2965	3.3427	3.1423	6.2521	1.4525	0	1.4751	15.538	16.2351	15.9627	1.5224	1.1475	1.3441	0	26	12	155	122	246	50	0	50	899	868	852	61	55	45	3.46302	0.00113826	0.00390151	up	1.69907	0.376319	0.560569	false	5.68739	4.18281e-11	3.59326e-10	up	1.81894	0.158472	0.304402	false	-1.73105	0.253647	0.32969
SbiHYZ.01G109400	0.6148	3.428	2.5187	1.9381	1.5374	1.534	0.5845	0.9215	0.831	1.2055	1.0286	1.1434	5.7242	3.9879	3.4053	28	188	152	134	89	90	30	55	42	104	82	91	342	285	170	-0.566312	0.417685	0.553697	false	-1.23615	0.10579	0.228862	false	-0.818291	0.2479	0.355157	false	0.835415	0.224512	0.39241	false	-0.650959	0.0857773	0.13024
SbiHYZ.01G109500	29.8375	39.6786	34.8765	56.6225	58.7521	54.9523	40.8314	36.9506	43.8884	62.6244	64.4285	64.0729	47.4751	51.5695	55.1064	1066	1707	1651	3071	2668	2529	1644	1730	1740	4238	4029	4000	2225	2891	2158	0.583575	0.00509693	0.0146323	false	0.514059	0.0159185	0.050471	false	1.06927	1.51692e-07	8.69429e-07	up	0.474595	0.0556271	0.136883	false	-0.0482267	0.629801	0.700667
SbiHYZ.01G109700	0	25.9945	19.6653	23.5802	16.1118	12.0204	35.9004	27.697	25.9565	27.9079	29.4403	29.6329	3.3634	10.1332	24.9112	0	376	313	430	246	186	486	436	346	635	619	622	53	191	328	-0.0232233	0.990023	0.993136	false	1.18614	0.519584	0.688615	false	1.04009	0.571626	0.674639	false	-0.384967	0.846477	0.913528	false	1.22416	4.92706e-06	1.75238e-05
SbiHYZ.01G109900	0	0.3974	0.1032	1.0808	0.9681	0.6899	0	0	0	0.2887	0.3906	0.1956	0	0	0.3118	0	7	2	24	18	13	0	0	0	8	10	5	0	0	5	2.25702	0.10579	0.19258	false	NA	NA	NA	NA	NA	NA	NA	NA	NA	NA	NA	NA	-5.98358	0.000197279	0.000536386
SbiHYZ.01G110000	18.8927	22.6223	22.1505	2.489	3.3184	2.7287	18.1677	13.0756	7.6811	4.036	3.213	2.615	7.6365	5.6001	2.0042	215	310	334	43	48	40	233	195	97	87	64	52	114	100	25	-3.02227	5.49442e-20	1.62595e-18	down	-0.402661	0.342282	0.526983	false	-2.48693	2.49876e-14	2.91962e-13	down	-2.17451	3.27267e-05	0.000219488	down	2.63909	1.82569e-12	1.4894e-11
SbiHYZ.01G110100	9.3205	13.5626	11.2673	11.4643	10.4476	8.8363	12.369	13.1546	12.3385	22.3386	25.4937	23.2239	4.2128	4.8886	7.6002	113	198	181	211	161	138	169	209	166	513	541	492	67	93	101	-0.276095	0.426799	0.562717	false	0.447002	0.215029	0.384845	false	1.24961	8.50126e-06	3.7472e-05	up	-1.11485	0.0193499	0.0595246	false	0.742148	0.0018063	0.00409389
SbiHYZ.01G110500	7.3999	3.5278	3.999	9.9295	12.0389	9.6984	2.6548	1.6382	3.0872	4.5818	5.0236	5.385	2.7857	3.0566	4.7924	324	186	232	660	670	547	131	94	150	380	385	412	160	210	230	1.02572	0.000198956	0.000819017	up	-0.675824	0.0814655	0.187274	false	0.268835	0.320888	0.435513	false	-0.497192	0.226797	0.395064	false	-1.67899	2.99759e-13	2.68174e-12
SbiHYZ.01G110600	5.7867	3.1473	2.9372	9.3149	11.5259	9.7596	3.9595	5.0532	5.5819	10.5311	9.6387	10.6112	4.8772	6.7654	5.8927	284	186	191	694	719	617	219	325	304	979	828	910	314	521	317	1.30451	4.9176e-07	3.32689e-06	up	0.658822	0.0458995	0.118944	false	1.63653	1.86665e-12	1.84421e-11	up	0.539955	0.0906325	0.199659	false	-0.623231	0.001322	0.00307688
SbiHYZ.01G110800	0	0.0995	0.0181	0.3237	0.3301	0.3164	0.0319	0.1098	0.162	0.1455	0.2191	0.1578	0.0457	0.0687	0.1859	0	10	2	41	35	34	3	12	15	23	32	23	5	9	17	2.84864	0.0247821	0.057491	false	NA	NA	NA	NA	2.2698	0.0897979	0.155015	false	NA	NA	NA	NA	-1.23311	0.0787318	0.120965
SbiHYZ.01G110900	307.556	349.191	341.072	745.187	602.071	757.855	570.578	539.464	554.932	656.078	626.586	633.445	461.93	610.376	816.088	5311	7261	7804	19535	13215	16858	11104	12208	10634	21460	18939	19114	10464	16539	15447	0.962102	1.01068e-07	7.5906e-07	false	1.04268	7.32244e-11	1.25908e-09	up	1.14532	2.19051e-13	2.36338e-12	up	0.851128	0.00285842	0.0117527	false	0.102539	0.384235	0.467442
SbiHYZ.01G111000	8.0596	7.8482	8.0205	2.8425	3.2546	2.9623	4.0188	2.9662	4.3063	1.5815	2.0171	1.1225	6.3342	6.6818	3.7415	226	265	298	121	116	107	127	109	134	84	99	55	233	294	115	-1.51025	5.05537e-10	5.24706e-09	down	-0.783379	0.00724975	0.0264741	false	-2.12986	1.11466e-11	1.02388e-10	down	-0.600233	0.0628711	0.150299	false	0.748769	0.00466039	0.00973446
SbiHYZ.01G111100	0	0.5913	0.4688	0.8682	0.7628	0.635	0.2285	0.3121	0.3822	1.0077	0.9174	0.9363	0.612	0.6179	0.2626	0	47	41	87	64	54	17	27	28	126	106	108	53	64	19	0.891182	0.481485	0.616171	false	0.0150954	0.991388	0.995388	false	1.54392	0.213361	0.314681	false	0.292102	0.834401	0.906721	false	-0.8581	0.0597428	0.0951639
SbiHYZ.01G111400	5.7966	2.4344	3.0108	1.6551	1.786	1.6597	1.6232	0.9587	1.7478	0.7563	1.1711	0.8955	6.0822	4.7195	2.1917	263	133	181	114	103	97	83	57	88	65	93	71	362	336	109	-1.19267	0.00108714	0.00374881	down	-1.02979	0.020544	0.0623558	false	-1.72693	8.70916e-06	3.83326e-05	down	0.170991	0.719763	0.835371	false	0.18608	0.566153	0.642199
SbiHYZ.01G111700	39.9489	32.2171	34.7392	43.1998	36.0925	47.7438	83.122	92.6274	70.8899	72.6986	67.195	66.1192	54.6284	57.6389	45.6453	519	504	598	852	596	799	1217	1577	1022	1789	1528	1501	931	1175	650	0.153469	0.39569	0.533435	false	1.53987	1.14992e-13	2.88559e-12	up	1.17098	9.82689e-25	2.3038e-23	up	0.495176	0.0022151	0.00945763	false	1.40816	2.67309e-15	2.93767e-14
SbiHYZ.01G112100	5.5718	2.1674	1.9298	5.488	8.3204	5.5998	2.2143	2.1426	3.6725	2.5396	2.4666	2.4431	6.0591	6.0107	3.3125	1266	593	581	1893	2403	1639	567	638	926	1093	981	970	1806	2143	825	0.970797	0.00676853	0.0187339	false	0.104201	0.782746	0.881321	false	-0.0853116	0.804575	0.86061	false	0.659163	0.0911274	0.200555	false	-0.843276	0.000119607	0.00033705
SbiHYZ.01G112500	7.6181	4.5627	4.6209	6.1104	5.8059	3.6931	0.2885	0.1158	0.3223	0.6007	0.6253	0.6202	0.2065	0.2693	0.8997	703	507	565	856	681	439	30	14	33	105	101	100	25	39	91	-0.176247	0.521294	0.65264	false	-4.21763	1.36394e-26	1.19792e-24	down	-2.93633	4.41344e-43	2.25247e-41	down	-3.61374	2.16758e-09	2.98444e-08	down	-4.02124	1.9595e-33	7.92926e-32
SbiHYZ.01G112900	7.335	5.3687	4.7182	3.8958	3.7587	4.3293	2.5688	1.1655	2.5287	2.2128	2.1308	2.3987	0.1625	0.283	0.4375	413	364	352	333	269	314	163	86	158	236	210	236	12	25	27	-0.620678	0.0016393	0.00536858	false	-1.16423	0.00122241	0.00560868	down	-1.12945	3.82878e-10	3.00497e-09	down	-4.34883	2.83467e-22	1.57307e-20	down	-0.518741	0.0693956	0.10842
SbiHYZ.01G113000	3.2947	0.2825	0.5406	0.6016	0.5776	0.5004	0.4608	0.041	0.7745	0.104	0.0409	0.1127	1.0647	0.8445	2.4994	184	19	40	51	41	36	29	3	48	11	4	11	78	74	153	-1.25176	0.157516	0.264083	false	-1.29196	0.261628	0.439584	false	-3.62712	0.000338251	0.00111134	down	0.213289	0.820274	0.898963	false	-0.0125698	0.986822	0.989521
SbiHYZ.01G113100	5.2987	2.546	3.3303	3.8639	8.2398	4.87	0.9592	0.4192	2.8426	1.2537	0.9821	1.43	0.8916	0.576	3.282	299	173	249	331	591	354	61	31	178	134	97	141	66	51	203	0.53274	0.162144	0.270063	false	-1.10122	0.0957262	0.211887	false	-1.35099	2.82199e-05	0.000113737	down	-1.21958	0.0912915	0.200857	false	-1.60866	0.0359506	0.0607999
SbiHYZ.01G113300	11.7647	10.12	12.9882	123.611	106.811	117.899	39.0249	36.2311	37.179	36.8038	34.0141	34.2014	4.9659	22.1209	48.8165	363	376	531	5790	4189	4686	1357	1465	1273	2151	1837	1844	201	1071	1651	3.21264	4.11112e-80	1.43288e-77	up	2.00066	5.13803e-26	4.32197e-24	up	1.80268	7.54828e-26	1.87612e-24	up	1.09312	0.113088	0.236772	false	-1.19108	3.31683e-26	8.8502e-25
SbiHYZ.01G113400	10.0263	16.2189	16.0213	26.87	27.0046	22.3616	11.5338	12.0869	10.801	22.897	23.9949	22.5029	10.1079	11.3641	13.9442	307	598	650	1249	1051	882	398	485	367	1328	1286	1204	406	546	468	0.713648	0.0207219	0.0494791	false	-0.0079142	0.981072	0.990994	false	0.896536	0.00282429	0.00764975	false	-0.353848	0.339979	0.519719	false	-0.702492	1.94943e-05	6.31359e-05
SbiHYZ.01G113600	0	0	0	0	0	0	0	0	0	0.0951	0.0257	0.0516	0.7897	0.6889	1.5204	0	0	0	0	0	0	0	0	0	4	1	2	23	24	37	NA	NA	NA	NA	NA	NA	NA	NA	NA	NA	NA	NA	7.09337	9.14376e-05	0.000557197	up	NA	NA	NA
SbiHYZ.01G113800	0	0.4076	0.6019	0.5253	0.3378	0.8096	0.5988	0.1872	0.4422	2.8499	1.7523	3.651	0.8417	0.8992	2.1826	0	8	13	13	7	17	11	4	8	88	50	104	18	23	39	NA	NA	NA	NA	NA	NA	NA	NA	3.13955	0.00333811	0.00886437	up	1.8051	0.198382	0.359013	false	NA	NA	NA
SbiHYZ.01G113900	0	0	0	0.3033	0.4931	0.3376	0.0227	0	0	0.2161	0.2119	0.1757	0	0	0.0583	0	0	0	36	49	34	2	0	0	32	29	24	0	0	5	7.44844	1.49482e-06	9.33134e-06	up	NA	NA	NA	NA	6.86321	1.29781e-05	5.55083e-05	up	NA	NA	NA	NA	-5.25983	2.76744e-05	8.74053e-05
SbiHYZ.01G114000	0	0	0	0.546	0.3726	0.6894	0.0788	0	0.5335	0.2657	0.3721	0.4235	0.0451	0.0566	0.2161	0	0	0	28	16	30	3	0	20	17	22	25	2	3	8	6.74653	0.000110988	0.000484663	up	NA	NA	NA	NA	6.46344	0.000147789	0.000520988	up	NA	NA	NA	NA	-1.02008	0.361542	0.44393
SbiHYZ.01G114300	18.3035	10.6951	7.4766	1.2119	1.5588	1.5381	6.9486	3.0238	7.6094	3.0633	2.8838	2.2947	5.8257	5.3213	3.2709	388	273	210	39	42	42	166	84	179	123	107	85	162	177	76	-3.14036	2.94604e-16	6.41752e-15	down	-0.719323	0.110438	0.236452	false	-1.87798	7.31995e-08	4.36196e-07	down	-1.37135	0.000580551	0.00293126	down	2.447	1.42242e-10	9.36917e-10
SbiHYZ.01G114500	8.4809	6.1013	3.312	2.7608	3.918	3.6364	4.069	3.8002	4.5767	2.6812	2.4508	2.2857	4.5857	4.1165	5.5781	172	149	89	85	101	95	93	101	103	103	87	81	122	131	124	-0.860909	0.040946	0.0882956	false	-0.172887	0.690069	0.817885	false	-1.01085	0.00963003	0.0226525	down	-0.349545	0.430611	0.607727	false	0.713246	0.0152375	0.0284005
SbiHYZ.01G115400	25.2704	23.2489	23.1516	16.4146	19.3108	16.547	15.4039	9.6081	15.6238	8.3527	8.0724	7.0045	14.2553	13.682	12.3693	1150	1274	1396	1134	1117	970	790	573	789	720	643	557	851	977	617	-0.559049	4.86626e-05	0.00023012	false	-0.518176	0.011739	0.0391598	false	-1.3947	1.72627e-23	3.73387e-22	down	-0.903536	8.26432e-10	1.21508e-08	false	0.0630765	0.718849	0.776135
SbiHYZ.01G115500	5.5578	4.299	4.602	4.3724	4.1477	4.5611	7.2988	6.713	5.9528	2.2635	2.4676	2.3809	7.4325	8.7233	5.4471	175	163	192	209	166	185	259	277	208	135	136	131	307	431	188	-0.237201	0.285124	0.417612	false	0.795495	0.00292746	0.0120943	false	-0.797054	7.46831e-05	0.000278857	false	0.51211	0.0664173	0.156841	false	1.05421	5.31379e-07	2.19682e-06
SbiHYZ.01G115600	6.7747	6.1478	5.5046	0	0	0	0	0	0	7.5569	8.0219	7.8947	0.2082	0.2089	0.1246	248	271	267	0	0	0	0	0	0	524	514	505	10	12	5	-10.7911	1.30347e-18	3.47981e-17	down	-10.1722	4.81075e-16	1.62019e-14	down	0.571906	7.12364e-05	0.000266865	false	-5.14016	2.6483e-32	2.73889e-30	down	NA	NA	NA
SbiHYZ.01G115700	8.8599	5.3371	6.6025	17.9614	21.8173	17.8942	7.0046	6.8175	7.6325	6.6778	7.4813	7.2494	8.4672	9.9669	6.9646	477	346	471	1468	1493	1241	425	481	456	681	705	682	598	842	411	1.38953	6.72447e-14	1.1361e-12	up	0.38211	0.0749841	0.176011	false	0.281071	0.099232	0.168641	false	0.236629	0.306529	0.485169	false	-0.986203	4.82372e-12	3.74518e-11
SbiHYZ.01G116100	11.8576	5.2387	8.5561	26.5003	32.6687	25.7097	10.8649	8.8667	11.5301	11.5068	11.7639	11.0005	17.602	17.6641	14.4555	797	424	762	2704	2791	2226	823	781	860	1465	1384	1292	1552	1863	1065	1.65545	9.16071e-11	1.0462e-09	up	0.627344	0.0192368	0.0590283	false	0.669549	0.00754227	0.0183472	false	0.916021	0.000598314	0.00301363	false	-1.00681	3.27988e-13	2.92714e-12
SbiHYZ.01G116700	2.1064	2.7421	0.2578	5.1375	3.1799	4.8171	0.3031	0	0	0.6612	0.6505	0.3258	0.434	2.5759	13.4516	37	58	6	137	71	109	6	0	0	22	20	10	10	71	259	1.28717	0.120096	0.213419	false	-3.78613	0.0335432	0.0927053	false	-1.39758	0.152245	0.239493	false	1.70464	0.171154	0.322467	false	-5.05676	7.68459e-10	4.6629e-09
SbiHYZ.01G117000	0	0	0	5.6271	3.7422	7.3097	7.1493	8.4445	7.6105	0.0512	0.1664	0.1667	7.104	7.9805	6.0222	0	0	0	88	49	97	83	114	87	1	3	3	96	129	68	8.40786	2.54455e-09	2.39335e-08	up	9.30929	5.09492e-12	1.02453e-10	up	NA	NA	NA	NA	8.77413	1.62477e-10	2.61918e-09	up	0.92533	0.0090164	0.017694
SbiHYZ.01G118000	4.8527	5.7529	4.0605	3.2661	2.7665	3.2758	4.2748	3.2468	3.359	2.0792	2.4309	1.7307	5.817	5.7146	4.0422	138	197	153	141	100	120	137	121	106	112	121	86	217	255	126	-0.762257	0.0155094	0.0385727	false	-0.122848	0.730207	0.846585	false	-1.02108	0.00117106	0.00344734	down	0.00188172	0.995532	0.997395	false	0.661667	0.013786	0.0259112
SbiHYZ.01G118500	2.1351	0.9477	1.0187	1.1963	1.0523	0.8383	0.4355	0.3371	0.5197	1.8074	1.5633	2.0294	1.7586	1.3294	0.459	174	93	110	148	109	88	40	36	47	279	223	289	188	170	41	-0.458067	0.256968	0.385616	false	-1.3108	0.0073599	0.0267696	down	0.669292	0.0490269	0.0928583	false	-0.250389	0.671167	0.800763	false	-0.831766	0.0208845	0.0376842
SbiHYZ.01G118900	1.767	1.3027	1.2655	3.48	5.1634	4.1571	1.0879	0.5366	0.8449	1.6848	1.4524	1.8986	2.1579	1.8845	1.6614	98	87	93	293	364	297	68	39	52	177	141	184	157	164	101	1.4736	1.04989e-07	7.85683e-07	up	-0.497001	0.287149	0.468053	false	0.452134	0.080086	0.140928	false	0.338837	0.279571	0.455613	false	-1.94842	1.16856e-10	7.7612e-10
SbiHYZ.01G119000	0.9133	1.7842	2.3042	2.4581	3.3874	1.9245	1.0574	0.5974	1.842	4.3028	4.388	4.1366	2.8048	2.7329	1.6823	105	247	351	429	495	285	137	90	235	937	883	831	423	493	212	0.478951	0.311222	0.44604	false	-0.282715	0.616729	0.764599	false	1.52235	0.000286198	0.000951672	up	0.392096	0.421077	0.599065	false	-0.741615	0.0344483	0.058513
SbiHYZ.01G119200	33.8755	23.1399	24.7692	24.3838	24.9896	18.5198	13.9362	8.5546	10.9809	13.924	13.382	13.1721	12.8808	12.7358	11.2652	1251	1029	1212	1367	1173	881	580	414	450	974	865	850	624	738	456	-0.351874	0.0490542	0.102697	false	-0.964684	5.59784e-06	4.35504e-05	false	-0.777146	1.21956e-11	1.11291e-10	false	-1.2016	2.9696e-16	9.49958e-15	down	-0.592201	0.00242973	0.00537657
SbiHYZ.01G119300	7.215	6.2923	6.2101	9.1874	8.6948	9.4786	5.9524	4.898	4.6317	9.0448	9.8984	9.8184	4.5067	4.7211	5.5697	299	314	341	578	458	506	278	266	213	710	718	711	245	307	253	0.374618	0.0197256	0.0474388	false	-0.0277222	0.908922	0.952888	false	0.765823	2.52494e-09	1.79905e-08	false	-0.475781	0.0567731	0.139068	false	-0.380515	0.0344307	0.0584886
SbiHYZ.01G119400	0	0.6583	0.2991	0.4476	0.3898	0.5274	0.7787	0.6481	0.9439	0.6053	0.7682	0.7047	0.8416	0.7668	0.4261	0	56	28	48	35	48	62	60	74	81	95	87	78	85	33	0.307998	0.81852	0.884553	false	1.51357	0.225188	0.396804	false	1.22945	0.341996	0.457026	false	0.889307	0.511058	0.681535	false	1.22856	0.00105387	0.00250046
SbiHYZ.01G119900	0	0.6308	0.3756	0.6728	0.8036	0.7726	0.4648	0.0799	0.0944	0.7467	0.389	0.9143	0.3194	0.4006	0.3345	0	29	19	39	39	38	20	4	4	54	26	61	16	24	14	0.954267	0.459709	0.595225	false	-0.467387	0.782933	0.881421	false	1.14125	0.386536	0.502471	false	-0.114047	0.93859	0.96663	false	-1.40124	0.0691722	0.108098
SbiHYZ.01G120000	0	8.9817	8.8989	7.7135	7.6772	8.396	13.0603	13.5894	13.4102	10.1745	7.9908	12.4253	14.1336	15.858	12.4636	0	133	145	144	120	133	181	219	183	237	172	267	228	306	168	0.204786	0.873625	0.920374	false	1.3813	0.241449	0.415606	false	0.885423	0.502252	0.612856	false	1.06198	0.402127	0.581233	false	1.19659	8.61438e-08	3.97358e-07
SbiHYZ.01G120100	64.4789	44.0751	55.0149	37.0207	30.0317	37.2737	76.966	62.6789	56.8616	21.5363	17.5255	21.3188	54.6921	61.257	55.1328	1402	1154	1585	1222	830	1044	1886	1786	1372	887	667	810	1560	2090	1314	-0.737806	1.92614e-05	9.90757e-05	false	0.594891	0.00153338	0.00686326	false	-1.20619	2.08238e-13	2.24805e-12	down	0.00795887	0.960278	0.978064	false	1.35445	2.24663e-17	3.02816e-16
SbiHYZ.01G120200	0	1.0404	1.0806	0.64	0.8046	0.4367	0.1361	0.3122	0.3687	0.4319	0.4236	0.278	1.3644	1.0266	0.6298	0	49	56	38	40	22	6	16	16	32	29	19	70	63	27	-0.381208	0.780801	0.859483	false	-1.15549	0.442394	0.623437	false	-0.793504	0.574434	0.676929	false	0.311198	0.82046	0.898963	false	-0.757135	0.256193	0.332574
SbiHYZ.01G120600	8.7091	7.4214	7.6541	7.9313	10.403	8.4203	4.439	4.8585	5.0921	3.5774	3.787	3.8194	13.3301	11.3179	7.1053	766	786	892	1059	1163	954	440	560	497	596	583	587	1538	1562	685	0.0693058	0.665928	0.772095	false	-0.401939	0.0213577	0.064422	false	-0.86741	4.78347e-15	5.92439e-14	false	0.336441	0.176101	0.328895	false	-0.450262	0.00526533	0.010895
SbiHYZ.01G120700	5.6543	3.3739	5.4685	2.8969	1.9771	1.6257	0.5575	0.5433	0.0377	0.398	0.3829	0.5273	0	0.0534	0	135	97	173	105	60	50	15	17	1	18	16	22	0	2	0	-1.24427	0.00337791	0.0101933	down	-3.30581	9.10618e-05	0.000546951	down	-3.24347	6.8741e-15	8.37101e-14	down	-7.94309	2.40393e-11	4.29827e-10	down	-2.04481	0.00443518	0.00930539
SbiHYZ.01G120900	12.8533	23.5686	18.1983	32.7835	30.2964	21.433	7.4818	3.7271	5.745	24.7813	26.6122	26.1864	2.6651	5.9961	15.1504	250	552	469	968	749	537	164	95	124	913	906	890	68	183	323	0.493532	0.166309	0.27544	false	-1.42331	0.000713517	0.00347488	down	0.687462	0.0333774	0.0669502	false	-1.26414	0.0611136	0.147103	false	-1.89761	3.92845e-13	3.48054e-12
SbiHYZ.01G121000	11.5239	3.375	2.731	3.3372	3.2411	2.7227	2.5687	0.9346	3.6121	1.9104	1.6857	1.6248	5.5595	4.1865	3.6569	207	73	65	91	74	63	52	22	72	65	53	51	131	118	72	-0.928398	0.115956	0.207368	false	-0.937484	0.20042	0.365787	false	-1.43747	0.0152534	0.0340173	down	-0.372255	0.537697	0.703353	false	0.0159198	0.973527	0.980426
SbiHYZ.01G121500	33.1158	23.977	19.4359	7.7413	7.9331	4.5334	1.8345	1.1071	0.8171	8.0617	7.1907	7.1821	0.5253	0.994	0.8935	913	796	710	324	278	161	57	40	25	421	347	346	19	43	27	-1.99721	4.17646e-12	5.63074e-11	down	-4.00752	1.15971e-29	1.26698e-27	down	-1.52523	5.02983e-17	7.33443e-16	down	-5.02605	4.83657e-50	9.7817e-48	down	-1.99135	1.70406e-07	7.55211e-07
SbiHYZ.01G121600	18.2058	43.6561	35.0352	8.3293	5.9412	10.7249	74.6959	84.6951	72.9571	38.693	35.1837	38.8278	69.7046	54.3189	45.2354	311	898	793	216	129	236	1438	1896	1383	1252	1052	1159	1562	1456	847	-2.1051	3.02093e-06	1.78683e-05	down	1.53811	3.52298e-05	0.000232662	up	0.385459	0.327765	0.442862	false	0.671689	0.105962	0.225636	false	3.66574	6.51645e-71	1.19453e-68
SbiHYZ.01G121700	29.3031	40.4185	31.5208	12.6466	8.303	16.1677	58.2795	67.7243	55.8985	23.2643	21.1992	20.207	20.8402	17.7803	22.8414	522	867	744	342	188	371	1170	1581	1105	785	661	629	487	497	446	-1.56707	4.12956e-06	2.37975e-05	down	1.15316	8.02219e-06	6.01647e-05	up	-0.447328	0.0676758	0.122178	false	-0.806719	0.00643477	0.023595	false	2.74363	9.87319e-34	4.09469e-32
SbiHYZ.01G121800	0	2.3947	2.8835	0.1899	0	0.056	1.5992	1.1002	2.9883	0.1142	0	0.0825	2.0883	1.0107	0.5261	0	40	53	4	0	1	25	20	46	3	0	2	38	22	8	-4.59769	0.0195034	0.0469943	down	0.293351	0.832107	0.90997	false	-4.623	0.0179882	0.0393815	down	-0.751189	0.619417	0.76407	false	4.87085	8.01867e-07	3.22772e-06
SbiHYZ.01G122600	11.281	3.9074	4.888	6.2548	6.3108	5.732	2.1881	2.4224	3.2311	2.671	2.5667	2.8305	4.3106	3.8295	2.7669	796	332	457	670	566	521	174	224	253	357	317	349	399	424	214	-0.170965	0.623712	0.739224	false	-0.979972	0.0121922	0.0404684	false	-1.02972	0.00395236	0.0103548	down	-0.89035	0.021817	0.0655519	false	-0.786507	5.40232e-05	0.000162252
SbiHYZ.01G123000	4.3734	2.413	2.645	1.8943	1.6025	1.372	0.9834	2.7886	1.0258	1.7553	1.8996	1.3371	1.7583	1.2408	2.2956	146	97	117	96	68	59	37	122	38	111	111	78	77	65	84	-1.01906	0.00511537	0.0146763	down	-0.576531	0.356676	0.541425	false	-0.664579	0.040899	0.079569	false	-0.859412	0.0605517	0.146175	false	0.460415	0.361014	0.44334
SbiHYZ.01G123200	64.5805	47.7957	60.6178	20.4288	15.078	26.9606	54.3672	58.498	61.0226	38.6012	34.9714	33.6346	57.332	61.6242	41.8041	1112	991	1383	534	330	598	1055	1320	1166	1259	1054	1012	1295	1665	789	-1.56529	1.97829e-09	1.88237e-08	down	0.332157	0.0516351	0.130832	false	-0.465959	0.00211155	0.00587516	false	-0.177398	0.379412	0.559446	false	1.92157	7.22285e-22	1.4191e-20
SbiHYZ.01G123700	15.0113	19.6677	20.3853	55.3618	58.8591	48.9328	16.8548	10.7134	13.1334	11.7464	10.4219	10.5924	21.9607	24.319	31.246	618	975	1112	3460	3080	2595	782	578	600	916	751	762	1186	1571	1410	1.43979	6.13132e-10	6.28527e-09	up	-0.152707	0.582201	0.738551	false	-0.555926	0.0258495	0.0538415	false	0.407804	0.18117	0.336016	false	-1.57218	5.90713e-23	1.24895e-21
SbiHYZ.01G123800	0	0.1998	0.0908	0.4755	0.3786	0.5137	0.2669	0.4361	0.1897	0.921	0.8936	0.6024	1.8343	0.9009	1.0427	0	8	4	24	16	22	10	19	7	58	52	35	80	47	38	2.03463	0.11926	0.212336	false	NA	NA	NA	NA	3.17458	0.0029756	0.00800824	up	3.5138	0.0023144	0.00982663	up	-0.143826	0.842198	0.877284
SbiHYZ.01G124000	0.2849	0.1104	0.0621	0.1626	0.3586	0.1966	0.0674	0.0338	0.0342	0.254	0.264	0.3369	0.0483	0.0767	0.1675	45	21	13	39	72	40	12	7	6	76	73	93	10	19	29	0.629145	0.398534	0.535811	false	-1.3644	0.170927	0.326493	false	1.20977	0.0509822	0.0959495	false	-0.598945	0.531012	0.697517	false	-1.97063	0.00249588	0.00550301
SbiHYZ.01G124700	0	1.0888	0.9715	0.6124	0.6564	0.6477	0.8038	0.4366	0.7089	0.7047	1.035	0.8185	1.8354	2.1572	0.9134	0	55	54	39	35	35	38	24	33	56	76	60	101	142	42	-0.311423	0.817293	0.883773	false	0.116954	0.931462	0.965855	false	0.420093	0.752665	0.822121	false	1.05189	0.422369	0.600247	false	0.448937	0.34686	0.428745
SbiHYZ.01G125400	4.3447	2.6732	3.5047	8.2383	9.867	9.3265	4.9946	4.3758	5.0407	8.1069	8.9138	8.2645	6.1279	5.8628	4.5415	247	183	264	711	713	683	320	326	318	873	887	821	457	523	283	1.29578	2.67611e-10	2.88802e-09	up	0.78452	0.00143485	0.00646749	false	1.49959	7.92608e-18	1.22352e-16	up	0.594582	0.0164504	0.0520067	false	-0.489202	0.00126012	0.00294446
SbiHYZ.01G125600	3.0385	3.0671	3.5517	7.1637	6.9783	6.8937	2.7234	2.2171	2.7381	4.9851	5.4708	5.5093	2.6828	2.8101	3.0987	297	361	460	1063	867	868	300	284	297	923	936	941	344	431	332	1.00851	4.46091e-07	3.04419e-06	up	-0.0320889	0.89848	0.94674	false	0.929463	1.63382e-06	8.09295e-06	false	-0.247867	0.353781	0.533913	false	-1.01969	1.30158e-12	1.0801e-11
SbiHYZ.01G125700	5.6095	4.6838	4.8548	4.2574	3.142	3.7867	5.1128	3.5361	3.544	6.1321	7.0889	6.8217	3.8114	3.7886	6.5918	184	185	211	212	131	160	189	152	129	381	407	391	164	195	237	-0.531574	0.0402313	0.0869438	false	0.00493953	0.98731	0.993409	false	0.625695	0.000157053	0.000550761	false	-0.14327	0.713476	0.830564	false	0.558141	0.0368094	0.0620805
SbiHYZ.01G125800	49.2601	23.7115	27.3329	5.0683	5.0838	5.203	4.347	7.2473	7.8543	11.7574	12.2943	12.9171	27.081	22.4292	12.1469	1639	950	1205	256	215	223	163	316	290	741	716	751	1182	1171	443	-2.7673	1.06496e-29	6.18632e-28	down	-2.00115	8.20894e-10	1.22362e-08	down	-1.17838	1.90671e-07	1.07487e-06	down	-0.744743	0.0269033	0.0774341	false	0.788357	0.00272649	0.00596197
SbiHYZ.01G126200	0	1.2335	0.4743	2.7848	2.8766	1.641	0.1014	0	0	0.4826	0.6201	0.0981	0	0.1092	0.6254	0	26	11	74	64	37	2	0	0	16	19	3	0	3	12	1.89423	0.127888	0.224093	false	NA	NA	NA	NA	NA	NA	NA	NA	NA	NA	NA	NA	-5.79575	1.3896e-06	5.41513e-06
SbiHYZ.01G126300	0	0.0631	0	1.0507	1.0159	1.0614	0	0	0	0	0.0434	0.0869	0	0.2904	0	0	1	0	21	17	18	0	0	0	0	1	2	0	6	0	5.38392	0.00127427	0.00430653	up	NA	NA	NA	NA	NA	NA	NA	NA	NA	NA	NA	NA	-6.01882	0.000149885	0.000415727
SbiHYZ.01G126500	20.0581	19.8444	16.4817	29.5789	30.5028	35.2886	25.4863	24.9967	24.7778	42.9003	43.6682	45.6438	46.5952	41.2482	32.8449	507	604	552	1135	980	1149	726	828	695	2054	1932	2016	1545	1636	910	0.656838	8.23199e-05	0.000370834	false	0.736798	6.20662e-05	0.000387741	false	1.44888	9.64501e-30	2.93044e-28	up	1.02095	2.13702e-07	2.14078e-06	up	0.102911	0.439892	0.522528
SbiHYZ.01G126600	9.9818	5.8487	7.1149	19.2752	21.7851	18.6978	8.2831	6.2769	7.6624	9.3781	10.624	10.1871	10.8924	12.8758	14.0983	540	381	510	1583	1498	1303	505	445	460	961	1006	963	773	1093	836	1.30254	3.23996e-13	5.0024e-12	up	0.288281	0.194213	0.357774	false	0.638277	0.000161501	0.000564508	false	0.685873	0.00445402	0.0171617	false	-0.992804	1.37634e-12	1.13801e-11
SbiHYZ.01G127500	9.7004	13.272	13.8009	17.3344	12.2745	8.9854	1.3484	1.1403	0.9814	7.4878	6.2221	6.6094	0.9847	1.8239	4.3209	383	631	722	1039	616	457	60	59	43	560	430	456	51	113	187	-0.0566871	0.870989	0.918729	false	-3.1123	2.51126e-18	1.08945e-16	down	-0.664907	0.0187392	0.0408192	false	-2.4304	4.35732e-05	0.000284272	down	-3.03866	4.59577e-25	1.11731e-23
SbiHYZ.01G127600	8.9227	3.7553	3.169	5.8244	5.0823	4.7954	4.7648	8.1335	6.5489	5.9895	7.1967	5.7301	1.8467	1.8526	4.0149	221	112	104	219	160	153	133	264	180	281	312	248	60	72	109	-0.0477588	0.909577	0.942086	false	0.693616	0.146063	0.291108	false	0.540961	0.168958	0.260395	false	-1.01688	0.0855058	0.190779	false	0.762278	0.00757609	0.0151151
SbiHYZ.01G127800	14.0337	8.3544	8.9025	21.1614	23.4804	26.7571	8.3141	5.8412	9.6874	16.6285	18.9986	18.0134	16.5652	16.4743	16.0087	671	481	564	1536	1427	1648	448	366	514	1506	1590	1505	1039	1236	839	1.11625	2.83846e-09	2.65785e-08	up	-0.0618868	0.805008	0.894081	false	1.02492	1.7351e-10	1.40737e-09	up	0.609449	0.00132994	0.0060263	false	-1.15357	1.54482e-11	1.13273e-10
SbiHYZ.01G128000	2.2582	1.9512	1.7634	3.4436	5.1552	4.2458	1.8416	0.9811	2.5701	5.2476	5.8913	5.6324	2.6816	2.2502	2.5544	346	360	358	801	1004	838	318	197	437	1523	1580	1508	539	541	429	1.0075	1.31921e-06	8.30675e-06	up	0.148356	0.676498	0.808372	false	1.71519	2.54265e-52	1.7047e-50	up	0.263756	0.193951	0.353383	false	-0.834905	0.00225845	0.00503278
SbiHYZ.01G128200	2.7605	1.1029	1.2726	0	0	0.0116	0.384	0	0.0134	0.5436	0.7928	0.7002	0	0	0	185	89	113	0	0	1	29	0	1	69	93	82	0	0	0	-8.80584	2.37305e-11	2.90586e-10	down	-3.36504	0.0118485	0.0394809	down	-1.06003	0.0111532	0.0257847	down	-9.68516	9.98013e-13	2.16518e-11	down	NA	NA	NA
SbiHYZ.01G128300	0	0.1032	0.0469	0.3001	0.505	0.2411	0.5144	0.4424	0.6904	0.1093	0.1183	0.154	0.4577	0.7257	0.5289	0	6	3	22	31	15	28	28	37	10	10	13	29	55	28	2.59793	0.0443761	0.0944266	false	3.66452	0.00221219	0.00949135	up	NA	NA	NA	NA	3.33779	0.00593504	0.0220064	up	1.0871	0.0505125	0.0820769
SbiHYZ.01G129200	0.9733	0.0951	0.1728	0.9051	0.518	0.7333	0.5842	0.5243	0.8771	0.3929	0.4906	0.4915	2.0076	1.7148	1.1491	34	4	8	48	23	33	23	24	34	26	30	30	92	94	44	0.837035	0.401364	0.538628	false	1.11725	0.288857	0.470061	false	0.507037	0.601975	0.701107	false	2.0378	0.0279759	0.0799162	false	0.303002	0.565268	0.641447
SbiHYZ.01G129400	0	0.1353	0.0307	0.161	0.1923	0.0633	0.7592	2.0208	0.3671	0.4302	0.7216	0.373	0.528	0.5712	0.446	0	4	1	6	6	2	21	65	10	20	31	16	17	22	12	NA	NA	NA	NA	4.53179	0.00169585	0.00748941	up	NA	NA	NA	NA	3.04472	0.0436213	0.113221	false	3.4072	0.000109376	0.00031032
SbiHYZ.01G129900	6.0772	8.3808	8.8551	17.9269	18.2	15.9957	7.0457	4.7559	7.3753	8.0678	7.8944	8.5297	9.4176	10.9829	9.2878	274	455	529	1227	1043	929	358	281	369	689	623	672	557	777	459	1.03009	0.000144219	0.000614385	up	-0.0068021	0.983188	0.991544	false	0.259715	0.349785	0.464768	false	0.247496	0.423697	0.601524	false	-1.01618	3.27772e-09	1.83127e-08
SbiHYZ.01G130000	1.97	0.4795	0.5639	0.0447	0.1336	0.2109	0	0	0	0.1435	0.194	0.3693	0	0	0.1239	58	17	22	2	5	8	0	0	0	8	10	19	0	0	4	-2.97591	0.00298427	0.00912985	down	-7.15682	8.78865e-05	0.000529833	down	-1.78	0.0331688	0.0665905	false	-4.58125	0.00628843	0.023127	down	NA	NA	NA
SbiHYZ.01G130500	12.5762	8.7902	9.759	5.0676	3.5628	4.3414	6.5358	7.2859	7.2767	4.8535	4.9874	5.027	9.6077	8.5015	5.0025	461	388	474	282	166	205	270	350	296	337	320	322	462	489	201	-1.3461	7.68199e-09	6.81352e-08	down	-0.224897	0.303259	0.485437	false	-0.832604	7.04743e-09	4.72664e-08	false	-0.496802	0.0879318	0.194949	false	1.14224	1.79227e-07	7.92239e-07
SbiHYZ.01G130800	14.6257	16.6539	17.7901	10.4289	9.0946	8.8569	7.091	4.6023	8.4243	3.6086	4.0774	3.0201	9.3869	8.1998	7.2448	291	399	469	315	230	227	159	120	186	136	142	105	245	256	158	-0.907838	0.000454573	0.00171729	false	-1.00496	0.00230576	0.00984797	down	-1.99656	4.27961e-13	4.47389e-12	down	-1.07574	0.000152225	0.000883266	down	-0.075621	0.765143	0.814225
SbiHYZ.01G130900	16.5376	10.1916	11.3516	4.1899	1.8839	4.473	3.984	3.8258	5.9341	4.5826	4.3607	6.2095	9.3552	6.0088	2.2529	221	164	201	85	32	77	60	67	88	116	102	145	164	126	33	-1.92465	1.19444e-05	6.37565e-05	down	-1.13952	0.00180727	0.00792636	down	-1.08667	9.52599e-05	0.000349158	down	-1.18214	0.0305146	0.0855557	false	0.810184	0.0584181	0.0932563
SbiHYZ.01G131000	2.6628	2.4866	1.626	4.9637	5.2329	5.1464	2.2255	1.8211	1.6428	4.1823	4.3618	4.3755	3.0995	2.7743	2.8526	241	271	195	682	602	600	227	216	165	717	691	692	368	394	283	1.09058	1.26341e-06	7.97671e-06	up	0.0791033	0.804218	0.893648	false	1.16339	2.72765e-08	1.71682e-07	up	0.307275	0.263381	0.437894	false	-0.988766	7.2283e-08	3.36898e-07
SbiHYZ.01G131300	0	1.8994	0.7398	1.1001	0.8854	1.0428	1.4496	2.1331	2.4864	1.035	1.2445	1.0596	1.7989	2.3136	1.6229	0	63	27	46	31	37	45	77	76	54	60	51	65	100	49	-0.00372482	0.997835	0.998418	false	1.41997	0.264854	0.443411	false	0.451432	0.740741	0.813302	false	0.93317	0.487499	0.659589	false	1.44416	0.000417655	0.00106779
SbiHYZ.01G131700	2.9755	1.29	1.6843	1.6862	1.0328	1.4437	1.922	2.8883	1.8533	1.4554	1.5375	1.7279	1.4844	1.6174	2.6348	136	71	102	117	60	85	99	173	94	126	123	138	89	116	132	-0.568424	0.195448	0.31288	false	0.546056	0.24787	0.423235	false	-0.0701699	0.841535	0.888324	false	-0.0591474	0.904697	0.946413	false	1.13457	0.00137733	0.00319311
SbiHYZ.01G132100	14.1592	7.6183	9.4821	1.1823	1.0983	1.703	0	0.837	0.8986	1.5266	1.4812	1.0842	0.3801	0	0.091	142	92	126	18	14	22	0	11	10	29	26	19	5	0	1	-3.04643	1.74606e-11	2.17346e-10	down	-3.80043	4.83515e-05	0.000308736	down	-2.68224	5.19326e-12	4.92208e-11	down	-6.13544	4.54626e-11	7.85114e-10	down	NA	NA	NA
SbiHYZ.01G132200	114.129	112.248	113.326	805.572	1044.49	1024.33	51.436	12.6078	29.0898	14.7332	14.9127	16.8846	26.1427	105.472	340.295	1644	1947	2163	17616	19124	19007	835	238	465	402	376	425	494	2384	5373	2.97156	4.77781e-87	2.09124e-84	up	-1.58635	0.000100249	0.000595151	down	-2.65614	1.80776e-70	1.99062e-68	down	0.454796	0.637345	0.777397	false	-4.53333	7.98278e-19	1.21538e-17
SbiHYZ.01G132300	2.6419	8.1327	9.3848	6.1509	5.662	6.3294	3.7184	3.441	5.0898	26.4756	24.8519	27.2921	4.5487	2.7867	1.122	58	215	273	205	158	179	92	99	124	1101	955	1047	131	96	27	-0.321218	0.570752	0.695598	false	-0.477007	0.425214	0.607444	false	2.11212	3.70506e-05	0.000145832	up	-1.42185	0.0527538	0.131592	false	-0.135046	0.601696	0.67546
SbiHYZ.01G132400	0.4226	1.8847	1.2639	1.4846	1.5885	1.2758	1.1249	1.684	1.3822	2.8094	3.2101	3.5649	1.6226	1.8054	1.7278	27	145	107	144	129	105	81	141	98	340	359	398	136	181	121	0.112775	0.861297	0.912958	false	0.493408	0.465483	0.643921	false	1.56984	0.00878307	0.0208983	up	0.386025	0.560141	0.719984	false	0.399769	0.191376	0.26018
SbiHYZ.01G132600	23.1548	20.6174	22.0888	23.5857	27.3253	19.5248	7.1734	4.0936	7.4874	13.8839	14.5117	13.9793	7.418	7.9189	9.333	928	995	1173	1435	1392	1008	324	215	333	1054	1018	979	390	498	410	-0.00686213	0.96967	0.981455	false	-1.5159	1.39666e-09	2.01481e-08	down	-0.419491	0.000386375	0.00125268	false	-1.48221	7.15124e-12	1.36443e-10	down	-1.48796	4.7876e-12	3.7266e-11
SbiHYZ.01G132700	21.1817	25.3132	22.0018	15.6545	15.7355	20.4541	31.8275	26.8638	22.0807	18.1959	18.0467	18.2462	40.4519	37.957	34.6088	287	413	395	322	271	357	486	477	332	467	428	432	719	807	514	-0.517904	0.046331	0.09801	false	0.545815	0.0536233	0.134712	false	-0.125516	0.554913	0.660285	false	0.634949	0.0074433	0.0267383	false	1.08671	2.53438e-07	1.09803e-06
SbiHYZ.01G132800	85.0808	61.2175	70.8882	30.1463	28.1096	31.7415	22.2623	23.3891	21.6645	20.0222	18.5014	19.167	27.0523	23.4635	27.522	4222	3658	4661	2271	1773	2029	1245	1521	1193	1882	1607	1662	1761	1827	1497	-1.36147	5.72667e-32	3.72947e-30	down	-1.35651	3.32189e-21	1.84267e-19	down	-1.68219	1.31442e-61	1.14816e-59	down	-1.53198	4.82627e-23	2.91853e-21	down	0.0266612	0.832386	0.869528
SbiHYZ.01G133100	3.5924	2.8052	3.0147	1.3421	1.5397	1.6441	2.0696	2.6594	2.899	5.2508	5.3301	5.4618	4.823	3.6391	2.1523	134	126	149	76	73	79	87	130	120	371	348	356	236	213	88	-1.15266	7.05175e-05	0.000322608	down	0.0254961	0.941557	0.970889	false	0.995357	6.55992e-09	4.42253e-08	false	0.0963547	0.805692	0.889879	false	1.20035	7.82678e-05	0.000227518
SbiHYZ.01G133200	5.9152	11.66	17.6118	0	0	0	1.2689	1.7857	1.1715	0.4804	0.1485	0.2604	0	0.1657	0.3558	91	216	359	0	0	0	22	36	20	14	4	7	0	4	6	-10.5354	1.06792e-14	1.98414e-13	down	-2.77615	6.25628e-06	4.83163e-05	down	-5.13505	3.06817e-13	3.25047e-12	down	-6.21377	3.12965e-11	5.50927e-10	down	7.77724	2.92946e-08	1.44783e-07
SbiHYZ.01G133300	0	0.8691	1.0202	0.1436	0.0686	0.0677	0.6578	0	0.0786	0.0691	0.0249	0.0499	0.6316	0.8614	0.7558	0	24	31	5	2	2	17	0	2	3	1	2	19	31	19	-2.95081	0.0758032	0.14737	false	-1.19356	0.582316	0.738554	false	-3.59763	0.035165	0.0699872	false	0.0725505	0.959736	0.977731	false	NA	NA	NA
SbiHYZ.01G133400	18.3979	12.9627	10.3981	18.1513	16.0135	16.3827	11.7083	14.6108	14.3661	3.0545	3.8049	4.2877	7.9326	8.1968	10.2911	442	375	331	662	489	507	317	460	383	139	160	180	250	309	271	0.202281	0.340497	0.477747	false	0.312228	0.238419	0.412409	false	-1.66108	2.62173e-11	2.30807e-10	down	-0.695283	0.0157767	0.0503537	false	0.131738	0.468595	0.550629
SbiHYZ.01G133500	15.738	6.3825	6.862	5.5461	6.0626	5.8239	3.3103	1.3378	2.9026	1.5821	1.782	2.1116	3.7453	3.3129	3.8499	772	377	446	413	378	368	183	86	158	147	153	181	241	255	207	-0.776997	0.0161877	0.0400292	false	-1.59202	0.000241416	0.00132398	down	-2.12602	8.04357e-10	6.12504e-09	down	-1.41447	6.79616e-05	0.000426859	down	-0.790693	0.00594813	0.012174
SbiHYZ.01G133800	57.4218	39.5469	33.4612	23.797	23.9809	22.9855	12.2941	6.3435	6.3352	9.0213	10.6421	9.9553	4.5377	5.8211	14.6533	1119	928	864	704	594	577	270	162	137	333	363	339	116	178	313	-0.956965	4.94769e-08	3.90115e-07	false	-2.05028	2.73566e-10	4.32994e-09	down	-1.89372	2.0132e-26	5.20057e-25	down	-2.39129	1.3992e-06	1.21741e-05	down	-1.0709	2.95584e-05	9.29073e-05
SbiHYZ.01G133900	1.2209	0.587	0.1132	0.254	0.2865	0.1829	1.0264	0.8663	0.193	0.1922	0.2325	0.1348	0.4735	0.6552	0.4495	57	33	7	18	17	11	54	53	10	17	19	11	29	48	23	-1.4192	0.134431	0.232934	false	0.548472	0.596698	0.749087	false	-1.46682	0.1134	0.188332	false	-0.261038	0.777654	0.873379	false	1.98768	0.00430064	0.00905747
SbiHYZ.01G134000	70.9585	62.3191	50.0606	13.6879	13.3497	13.877	39.2921	49.3693	38.5953	14.515	14.3081	13.6053	33.4099	29.55	18.4607	782	827	731	229	187	197	488	713	472	303	276	262	483	511	223	-2.25462	1.84725e-38	1.70427e-36	down	-0.186834	0.426995	0.609109	false	-1.88154	1.24979e-34	4.60596e-33	down	-1.24264	2.81219e-06	2.30923e-05	down	2.0892	1.97687e-25	4.97091e-24
SbiHYZ.01G134300	15.0157	9.8555	10.8253	5.7437	5.8163	5.5057	7.0151	5.9248	8.0328	11.27	11.5899	12.0042	10.7995	9.2313	6.2445	849	671	811	493	418	401	447	439	504	1207	1147	1186	801	819	387	-1.14631	3.30047e-13	5.09165e-12	down	-0.43832	0.0197697	0.0603638	false	0.204701	0.0971585	0.165598	false	-0.501935	0.0373979	0.100505	false	0.730062	3.44782e-06	1.25932e-05
SbiHYZ.01G134600	4.2617	3.6661	2.9217	0.0447	0.0534	0.145	0.5876	0	0.6273	0.1613	0.3395	0.1749	0.0906	0.1082	0.1394	251	260	228	4	4	11	39	0	41	18	35	18	7	10	9	-5.5891	3.10519e-27	1.54485e-25	down	-2.89226	0.00495428	0.01911	down	-3.78026	1.55106e-22	3.19878e-21	down	-5.07467	5.1355e-29	4.24893e-27	down	2.71841	0.0190364	0.0347047
SbiHYZ.01G134700	1.2219	2.3375	2.4207	8.4754	8.7034	10.9876	3.0591	2.6918	3.559	9.9949	10.1057	9.6982	5.2118	3.6572	2.9329	168	387	441	1769	1521	1946	474	485	543	2603	2432	2330	940	789	442	2.08768	3.93005e-09	3.60993e-08	up	0.904225	0.0167013	0.0525439	false	2.48812	4.55729e-13	4.75597e-12	up	0.85012	0.0442032	0.114418	false	-1.16038	5.88004e-15	6.2594e-14
SbiHYZ.01G134800	3.6912	2.4109	1.3471	16.2173	22.4744	17.8989	5.1939	5.6796	8.7589	14.9318	16.3358	15.4383	7.1013	6.6236	4.1787	548	431	265	3655	4241	3423	869	1105	1443	4199	4245	4005	1383	1543	680	2.8669	3.89366e-22	1.37233e-20	up	1.74987	2.53937e-07	2.55033e-06	up	2.9131	2.01692e-25	4.92545e-24	up	1.22901	0.000535338	0.00272947	up	-1.09309	8.51891e-09	4.5133e-08
SbiHYZ.01G134900	7.904	4.6656	4.8248	14.3691	17.6951	15.4	2.6301	2.2913	3.8057	20.8537	23.1208	22.3062	5.9219	6.9755	7.6175	408	290	330	1126	1161	1024	153	155	218	2039	2089	2012	401	565	431	1.37582	5.40401e-12	7.18284e-11	up	-0.660876	0.0325904	0.0905728	false	2.1795	8.75768e-42	4.19837e-40	up	0.207129	0.437077	0.613107	false	-2.01377	1.77034e-25	4.46998e-24
SbiHYZ.01G135100	1.5069	0.3088	0.4726	0.116	0.1232	0.1823	0.2084	0	0.1587	0.155	0.2124	0.1344	0.1044	0.2993	0.0893	77	19	32	9	8	12	12	0	9	15	19	12	7	24	5	-2.44966	0.00312076	0.00949497	down	-2.28911	0.0814814	0.187287	false	-1.87344	0.0135902	0.0306885	down	-2.18101	0.0224839	0.0672006	false	NA	NA	NA
SbiHYZ.01G135300	1.6722	6.9433	9.8349	7.5206	6.3056	7.9677	9.5678	8.228	8.4696	3.9573	3.3931	3.7948	9.5823	11.5018	11.9413	29	145	226	198	139	178	187	187	163	130	103	115	218	313	227	0.0590296	0.931098	0.955883	false	0.748029	0.261076	0.439203	false	-0.59078	0.404617	0.520386	false	0.691825	0.31604	0.494844	false	0.708489	0.00182859	0.00413827
SbiHYZ.01G135500	0	1.2465	0.9867	0	0	0	0	0	0.0436	0	0	0	0	0	0	0	31	27	0	0	0	0	0	1	0	0	0	0	0	0	-7.02908	0.0125026	0.0320805	down	-5.44664	0.031758	0.0887134	false	-7.11934	0.0148472	0.0332041	down	-6.95869	0.0189554	0.0585087	false	NA	NA	NA
SbiHYZ.01G135600	4.7161	3.9265	3.6321	2.1293	1.9358	1.339	1.6803	1.0953	1.8586	1.299	1.2473	1.3874	0.8643	1.3452	1.5075	391	392	399	268	204	143	157	119	171	204	181	201	94	175	137	-1.2737	1.05017e-06	6.72059e-06	down	-1.09596	6.37483e-05	0.000397141	down	-1.41353	2.89941e-19	4.88677e-18	down	-1.7742	1.1194e-07	1.17167e-06	down	0.198465	0.489093	0.570727
SbiHYZ.01G135700	0.423	0.0676	0.0737	0.0804	0.1152	0.1389	0.0217	0.0807	0	0.0558	0.0418	0.0931	0.031	0.0363	0	52	10	12	15	18	22	3	13	0	13	9	20	5	7	0	-0.733048	0.439969	0.575653	false	NA	NA	NA	NA	NA	NA	NA	NA	NA	NA	NA	NA	-1.17603	0.299253	0.379102
SbiHYZ.01G135800	0.8736	0.4564	0.3935	0.8725	0.9312	0.7657	0.2251	0.3763	0.254	1.2125	1.1512	1.2418	0.29	0.2874	0.2314	62	39	37	94	84	70	18	35	20	163	143	154	27	32	18	0.522609	0.239467	0.365976	false	-0.624355	0.355874	0.540752	false	1.33366	0.000191611	0.000660479	up	-1.1137	0.0567747	0.139068	false	-1.12538	0.0110097	0.0211927
SbiHYZ.01G136400	4.6854	15.8885	12.5239	22.0936	17.8782	19.0657	30.8352	38.2862	45.319	36.135	33.1485	34.3441	10.4176	11.1477	9.9741	120	490	425	859	582	629	890	1285	1288	1753	1486	1537	350	448	280	0.671143	0.172303	0.283174	false	2.04493	9.75219e-06	7.1966e-05	up	1.80004	0.000169129	0.000588342	up	-0.208838	0.693287	0.815773	false	1.39373	3.8316e-15	4.15112e-14
SbiHYZ.01G136500	1.503	0.5392	0.735	0.7366	0.6622	0.9614	1.291	0.7799	0.8451	0.8062	0.7007	0.8395	0.5133	0.6973	0.3071	125	54	81	93	70	103	121	85	78	127	102	122	56	91	28	-0.278939	0.556414	0.682976	false	0.436909	0.393174	0.577702	false	0.0354769	0.932871	0.953869	false	-0.889168	0.122004	0.250391	false	0.740567	0.0271928	0.0476676
SbiHYZ.01G136700	0	0.0339	0	0.047	0.0401	0.1267	0	0	0.1103	0.2047	0.1166	0.1226	0.0311	0	0.0372	0	4	0	7	5	16	0	0	12	38	20	21	4	0	4	NA	NA	NA	NA	NA	NA	NA	NA	NA	NA	NA	NA	NA	NA	NA	NA	NA	NA	NA
SbiHYZ.01G137000	0	1.2174	1.1506	1.516	1.1533	1.4225	2.2112	2.7741	1.9418	2.6622	2.9731	2.3825	2.1008	2.2514	2.3671	0	100	104	157	100	125	170	248	147	344	355	284	188	241	177	0.583929	0.645968	0.75655	false	1.77836	0.126075	0.260901	false	1.869	0.133105	0.214548	false	1.32694	0.289037	0.465785	false	1.21218	1.37848e-05	4.59434e-05
SbiHYZ.01G137300	2.3167	6.1663	5.8281	6.4172	7.8513	9.6839	4.0586	3.8982	7.173	12.0736	10.3508	10.6403	8.1961	8.442	6.3948	39	125	130	164	168	210	77	86	134	385	305	313	181	223	118	0.581394	0.27847	0.410174	false	0.325147	0.588517	0.742821	false	1.36773	0.00568656	0.01432	up	0.548895	0.323281	0.502635	false	-0.231559	0.463574	0.545709
SbiHYZ.01G137400	2.0338	0.5061	0.7037	0.7883	0.9531	0.5472	0.2606	0.1625	0.4433	0.9652	1.0822	0.9118	0.6436	0.5896	0.4756	277	83	127	163	165	96	40	29	67	249	258	217	115	126	71	-0.520072	0.340307	0.477552	false	-1.53223	0.0170657	0.0535211	false	0.174017	0.725435	0.801875	false	-0.908596	0.0985167	0.213172	false	-0.990086	0.017694	0.0324705
SbiHYZ.01G137500	2.1537	6.3278	7.7579	1.6229	0.9242	0.9753	5.0673	3.1998	4.3375	1.0767	1.0161	1.3353	6.8534	6.4885	4.8378	132	467	630	151	72	77	350	257	295	125	109	143	551	624	325	-2.36902	4.50326e-05	0.000214572	down	-0.125534	0.809988	0.896543	false	-2.09534	0.000182692	0.000632494	down	0.0137731	0.979556	0.989065	false	2.25871	3.71633e-15	4.03101e-14
SbiHYZ.01G137800	0.7444	0.0452	0	0.1914	0.0571	0.2396	0	0	0	0.2876	0.3112	0.2598	0.0969	0.1388	0.1656	41	3	0	16	4	17	0	0	0	30	30	25	7	12	10	-0.597436	0.73181	0.823881	false	NA	NA	NA	NA	0.539514	0.732481	0.807152	false	NA	NA	NA	NA	NA	NA	NA
SbiHYZ.01G137900	0.6685	0.6292	0.4373	0.0147	0	0.0865	0.0593	0.3061	0.3615	0.2	0.4329	0.2678	0.2038	0.0426	0.0203	30	34	26	1	0	5	3	18	18	17	34	21	12	3	1	-4.20582	0.000530075	0.00196698	down	-0.915624	0.340101	0.524813	false	-0.721971	0.210338	0.311208	false	-2.7899	0.0108231	0.0368089	down	3.32129	0.0109535	0.0210934
SbiHYZ.01G138000	25.2915	8.7105	3.4686	9.8066	10.5146	5.8223	0.3503	0.7961	0.4065	0.4168	0.6443	0.6132	0.4299	0.4133	0.9775	897	372	163	528	474	266	14	37	16	28	40	38	20	23	38	-0.518029	0.383716	0.521137	false	-4.13959	1.65412e-09	2.35026e-08	down	-4.16251	7.56139e-11	6.38397e-10	down	-4.30697	1.22252e-09	1.75215e-08	down	-3.60041	1.51099e-20	2.65053e-19
SbiHYZ.01G138100	47.3107	48.1287	45.8143	7.2796	7.5725	10.5162	24.9895	34.2365	28.6827	23.8476	22.636	24.8892	68.7144	62.8332	44.4632	929	1138	1192	217	189	266	553	881	625	887	778	854	1770	1936	957	-2.58668	3.10006e-31	1.95793e-29	down	-0.36075	0.119756	0.251221	false	-0.772398	1.48432e-07	8.51015e-07	false	0.230982	0.275796	0.451768	false	2.24888	7.26626e-25	1.748e-23
SbiHYZ.01G138300	0.4054	0.6501	0.96	5.3405	6.6863	7.4114	0.6202	0.7893	1.1589	4.5679	4.5919	4.0397	2.259	2.6546	1.5558	29	56	91	580	608	683	50	74	92	619	575	505	212	298	122	3.11706	8.91512e-14	1.48488e-12	up	0.61426	0.317658	0.50057	false	2.87931	4.06149e-12	3.8859e-11	up	1.55288	0.00340257	0.0136178	up	-2.4809	1.2133e-22	2.51028e-21
SbiHYZ.01G138700	2.9189	1.2342	1.3062	2.2147	3.3064	2.4054	0.6679	0.5831	1.0398	1.0408	1.2485	1.2463	1.8902	1.5291	0.8505	764	389	453	880	1100	811	197	200	302	516	572	570	649	628	244	0.489841	0.128294	0.224596	false	-0.895873	0.0154339	0.0491171	false	-0.351511	0.250217	0.357939	false	-0.38212	0.33421	0.51392	false	-1.36237	4.11251e-09	2.26658e-08
SbiHYZ.01G138900	14.047	11.1758	14.3545	26.7968	31.702	26.5455	8.6432	6.0245	8.0616	7.8895	8.6257	8.2589	8.2851	8.9357	10.6638	548	525	742	1587	1572	1334	380	308	349	583	589	563	424	547	456	0.999684	1.41107e-08	1.20388e-07	false	-0.493486	0.030998	0.0869996	false	-0.459096	0.0068937	0.0169912	false	-0.568384	0.0232466	0.0690043	false	-1.47223	4.95541e-21	9.07469e-20
SbiHYZ.01G139000	3.174	0.4973	0.5424	0.4734	0	0.2325	3.9855	1.4624	1.619	0.3478	0.1369	0.4113	2.1	2.0609	2.6771	53	10	12	12	0	5	75	32	30	11	4	12	46	54	49	NA	NA	NA	NA	1.1728	0.213904	0.38352	false	NA	NA	NA	NA	0.772959	0.38316	0.563168	false	3.71246	7.42299e-06	2.5698e-05
SbiHYZ.01G139200	0	0	0.3392	2.1462	1.6794	1.8752	0	0	0	0	0.0642	0.0643	0.1713	0.179	0.205	0	0	8	58	38	43	0	0	0	0	2	2	4	5	4	3.8444	0.00956099	0.0254127	up	NA	NA	NA	NA	NA	NA	NA	NA	NA	NA	NA	NA	-7.3223	7.40804e-08	3.44749e-07
SbiHYZ.01G139400	6.8007	3.5047	2.9619	1.7707	1.5861	1.3146	0.2862	1.3538	0.4845	2.7105	2.7796	2.6151	0.4303	0.4111	0.2698	253	157	146	100	75	63	12	66	20	191	181	170	21	24	11	-1.5558	5.51035e-05	0.00025805	down	-2.2195	0.0016562	0.00733739	down	-0.441072	0.169816	0.261385	false	-3.59584	7.51252e-14	1.86045e-12	down	-0.645331	0.276801	0.355105
SbiHYZ.01G140400	105.62	74.9397	72.2611	70.6143	73.9011	72.8164	41.839	32.1361	33.29	22.0736	20.1077	22.0252	35.355	40.3224	54.2919	3145	2687	2851	3192	2797	2793	1404	1254	1100	1245	1048	1146	1381	1884	1772	-0.300818	0.00400595	0.0118473	false	-0.903282	8.60421e-09	1.1051e-07	false	-1.7381	2.90513e-56	2.20851e-54	down	-0.9964	3.65735e-05	0.000242518	false	-0.580312	3.25113e-06	1.19384e-05
SbiHYZ.01G140700	2.9728	0.5338	1.0309	0.2117	0.1896	0.1247	0.1426	0	0.0724	0.0848	0.0918	0.4138	1.0412	0.6144	0.5131	37	8	17	4	3	2	2	0	1	2	2	9	17	12	7	-3.10968	0.00456746	0.0132948	down	-4.05234	0.0108163	0.0366613	down	-2.63285	0.0205286	0.044203	down	-1.04558	0.288246	0.465088	false	NA	NA	NA
SbiHYZ.01G140900	8.7048	10.282	7.1756	1.4753	1.7952	3.2476	7.3491	6.3845	8.3774	7.2726	6.1561	6.9646	11.4354	10.5026	6.9392	206	293	225	53	54	99	196	198	220	326	255	288	355	390	180	-2.11655	6.21866e-07	4.1372e-06	down	0.0617253	0.836425	0.912626	false	-0.14544	0.566971	0.670832	false	0.054807	0.866376	0.925625	false	2.20678	4.80887e-12	3.73902e-11
SbiHYZ.01G141400	0	0.0156	0.2409	0.1113	0.133	0.1093	0.0666	0.0072	0.2454	0.3767	0.3701	0.3546	0.1002	0.1077	0.0428	0	2	34	18	18	15	8	1	29	76	69	66	14	18	5	0.246793	0.880823	0.924336	false	0.459043	0.815178	0.900077	false	2.20347	0.127218	0.206724	false	NA	NA	NA	NA	0.231648	0.816877	0.857024
SbiHYZ.01G141500	39.1336	22.0787	18.8571	61.3791	67.8425	67.7047	47.2139	45.0429	45.7201	34.5227	36.6948	37.9223	38.2325	44.247	54.0178	1076	731	687	2562	2371	2398	1463	1623	1395	1798	1766	1822	1379	1909	1628	1.23794	1.3484e-08	1.15251e-07	up	1.14463	6.43096e-07	6.04213e-06	up	0.708333	0.0010609	0.00315166	false	0.75419	0.00799926	0.0284269	false	-0.0702478	0.507639	0.588027
SbiHYZ.01G142300	0	1.8941	1.2465	0.5526	0.165	0.4884	1.1166	0.4201	0.8032	0.083	0.0449	0.045	2.3183	2.0717	0.3588	0	87	63	32	8	24	48	21	34	6	3	3	116	124	15	-1.57991	0.280614	0.412387	false	-0.234213	0.865009	0.928602	false	-4.06482	0.00982004	0.0230428	down	0.379346	0.792764	0.881645	false	1.3651	0.0328478	0.0561482
SbiHYZ.01G142800	1.2383	2.6084	4.0572	1.89	1.6157	1.524	3.457	2.9038	3.5108	3.715	4.4516	4.0444	2.6016	2.1172	1.791	41	104	178	95	68	65	129	126	129	233	258	234	113	110	65	-0.813716	0.173091	0.284197	false	0.573447	0.31663	0.499433	false	0.781311	0.148326	0.234343	false	-0.42071	0.49577	0.667308	false	1.40434	4.75351e-07	1.97723e-06
SbiHYZ.01G143300	7.7686	13.9456	22.5046	19.4356	17.4713	20.6204	23.3955	22.6044	26.3054	10.916	10.8716	11.0696	24.3761	23.9792	14.6759	198	428	760	752	566	677	672	755	744	527	485	493	815	959	410	0.222707	0.616485	0.733152	false	0.970923	0.0226638	0.0675877	false	-0.267398	0.560147	0.664967	false	0.371697	0.439326	0.615492	false	0.768462	2.688e-08	1.33389e-07
SbiHYZ.01G143400	15.84	24.2076	25.8953	17.5014	17.2796	20.4683	31.6583	38.0766	30.2357	27.9728	25.79	27.021	43.9791	45.0232	34.304	313	576	678	525	434	521	705	986	663	1047	892	933	1140	1396	743	-0.392359	0.219141	0.342166	false	0.894723	0.00604244	0.0226747	false	0.475509	0.117281	0.193418	false	0.789818	0.0149051	0.0481459	false	1.30819	2.20296e-13	1.99321e-12
SbiHYZ.01G143500	0.19	0.5625	0.4177	1.2623	1.1112	0.8144	0.1173	0	0.0968	0.6149	0.5097	0.5105	0.2078	0.1316	0.2185	23	82	67	232	171	127	16	0	13	141	108	108	33	25	29	1.28892	0.0220941	0.0521552	false	-2.25076	0.0718737	0.170181	false	0.643888	0.254793	0.363027	false	-1.19754	0.10272	0.220043	false	-3.52112	1.54952e-08	7.9275e-08
SbiHYZ.01G143800	0	10.0653	16.5254	4.6321	3.7332	5.0151	8.5225	11.9971	9.8401	4.7688	5.2586	5.0058	21.8779	23.5002	12.5178	0	212	383	123	83	113	168	275	191	158	161	153	502	645	240	-1.1983	0.373691	0.510649	false	0.418153	0.819061	0.901974	false	-0.715206	0.609916	0.707093	false	0.926541	0.613333	0.760069	false	1.63445	2.29507e-09	1.30818e-08
SbiHYZ.01G144700	0	0.7386	0.6377	0.9081	0.5248	0.3797	0.9076	0.2036	0.0801	1.9486	1.753	2.2141	0.2034	0.0283	0.2029	0	20	19	31	15	11	23	6	2	83	69	87	6	1	5	0.196614	0.890191	0.929789	false	-0.0106302	0.995134	0.997584	false	2.21458	0.0540439	0.100969	false	-1.84229	0.314964	0.493839	false	-0.193864	0.841497	0.876853
SbiHYZ.01G145300	0	0.1002	0.0202	0.2295	0.2636	0.3225	0.2616	0	0.0966	0.3891	0.3369	0.3988	0.1941	0.0683	0.1345	0	9	2	26	25	31	22	0	8	55	44	52	19	8	11	2.56306	0.0529375	0.109476	false	NA	NA	NA	NA	3.34836	0.00374066	0.00984843	up	NA	NA	NA	NA	-0.794693	0.432267	0.514806
SbiHYZ.01G145400	0	0.3494	0.1443	0.1512	0.2407	0.2079	0.3394	0	0.1723	0.0404	0	0	0.6998	0.975	0.4885	0	11	5	6	8	7	10	0	5	2	0	0	24	40	14	NA	NA	NA	NA	NA	NA	NA	NA	NA	NA	NA	NA	1.9421	0.162852	0.310749	false	NA	NA	NA
SbiHYZ.01G145600	11.7006	6.5964	8.7588	7.885	9.0931	7.5571	4.4456	2.6616	6.2721	2.9714	3.3695	3.5567	10.4061	10.6092	5.9448	738	501	732	755	729	614	316	220	439	355	372	392	861	1050	411	-0.220561	0.286536	0.41893	false	-0.700879	0.0342518	0.0942687	false	-1.20952	3.12554e-09	2.19682e-08	down	-0.0626266	0.82712	0.902709	false	-0.457489	0.065434	0.102906
SbiHYZ.01G145700	0	0.4448	0.1213	0	0	0	0	0	0	3.7893	3.9171	3.7398	0	0	0.1466	0	10	3	0	0	0	0	0	0	134	128	122	0	0	3	NA	NA	NA	NA	NA	NA	NA	NA	4.46113	1.94444e-06	9.52765e-06	up	NA	NA	NA	NA	NA	NA	NA
SbiHYZ.01G145900	0	0	0.0375	0.0763	0.1367	0.1862	0.1028	0.0126	0.1938	0.0786	0.0803	0.0805	0.0315	0.0053	0.0151	0	0	6	14	21	29	14	2	26	18	17	17	5	1	2	3.18125	0.0640194	0.127896	false	3.18736	0.125376	0.259845	false	NA	NA	NA	NA	NA	NA	NA	NA	0.0273737	0.975448	0.981552
SbiHYZ.01G146400	2.2953	5.6355	4.293	3.5498	5.1295	2.9956	6.4052	4.4168	5.2459	2.9679	2.8887	2.6081	10.0926	10.4938	11.4413	69	204	171	162	196	116	217	174	175	169	152	137	398	495	377	-0.219911	0.666162	0.772243	false	0.655247	0.174992	0.331795	false	-0.362572	0.447028	0.561963	false	1.27035	0.00624757	0.022992	up	0.894909	0.00128367	0.00299224
SbiHYZ.01G147000	15974.8	29927.6	30954.3	23573.7	24114.6	23472.2	35660.7	40544.5	35737.8	18583.6	18010.1	17438.9	21073.6	22610.4	24439.8	457653	1032417	1175009	1025240	878109	866210	1151337	1522169	1136143	1008445	903111	872995	791969	1016412	767457	-0.257596	0.391288	0.528598	false	0.823871	0.00531831	0.0203694	false	-0.335778	0.276062	0.387467	false	-0.286226	0.391914	0.57153	false	1.10124	8.05914e-21	1.44411e-19
SbiHYZ.01G147300	0	0.9845	0.9635	0.3965	0.5309	0.4814	1.4727	0.5428	1.4299	0.2118	0.2918	0.2192	2.5582	2.0922	1.5141	0	65	70	33	37	34	91	39	87	22	28	21	184	180	91	-0.676462	0.619665	0.73591	false	1.0062	0.430519	0.612527	false	-1.32255	0.354204	0.469507	false	1.46823	0.240002	0.411117	false	1.7059	0.000199018	0.000540474
SbiHYZ.01G147800	48.6536	47.6776	23.2801	35.5106	39.962	29.234	0	0	0	0.1027	0.1112	0.2784	0	2.2945	25.3896	500	590	317	554	522	387	0	0	0	2	2	5	0	37	286	-0.276417	0.388616	0.525971	false	-11.0256	2.34017e-18	1.02515e-16	down	-7.69905	1.06682e-34	3.95572e-33	down	-2.08366	0.289478	0.46609	false	-10.7276	5.22779e-19	8.12812e-18
SbiHYZ.01G147900	10.901	45.2643	13.965	72.6547	82.6403	60.5829	43.6519	0.7252	28.4627	13.812	13.414	15.0682	0.2131	13.9299	87.6196	195	975	331	1973	1879	1396	880	17	565	468	420	471	5	391	1718	1.46297	0.0067144	0.018606	up	0.258564	0.847926	0.920075	false	-0.570035	0.332658	0.447775	false	0.476825	0.779567	0.874867	false	-1.17887	0.333528	0.414868
SbiHYZ.01G148000	11.8213	8.0233	5.1277	4.9412	4.5729	4.5122	8.2243	7.642	7.8214	3.6699	3.8817	3.7084	4.9398	6.1821	5.7328	301	246	173	191	148	148	236	255	221	177	173	165	165	247	160	-0.894914	0.00624857	0.0174824	false	0.278532	0.403732	0.587437	false	-0.891599	0.00374794	0.00986332	false	-0.595003	0.0958186	0.208598	false	1.19531	5.64172e-09	3.0462e-08
SbiHYZ.01G148100	55.292	31.485	30.3873	5.5851	4.7895	3.3378	4.5283	2.9896	1.8286	3.7018	3.2829	3.5414	1.2253	1.1268	0.7882	2752	1887	2004	422	303	214	254	195	101	349	286	308	80	88	43	-3.1578	1.58395e-33	1.11654e-31	down	-3.29045	8.64282e-22	5.21392e-20	down	-3.21943	4.59803e-60	3.81468e-58	down	-5.25486	4.95802e-93	2.65429e-90	down	-0.113611	0.738127	0.791819
SbiHYZ.01G148300	5.0839	3.2311	3.5628	2.2554	2.9386	2.2149	0.3683	0.3563	0.0467	1.0407	0.8299	0.8016	0.1186	0.0661	0.1893	98	75	91	66	72	55	8	9	1	38	28	27	3	2	4	-0.762889	0.0350778	0.0774336	false	-3.5712	1.25405e-05	9.05637e-05	down	-1.90756	1.55942e-07	8.91819e-07	down	-5.082	8.33234e-12	1.57985e-10	down	-2.78954	3.72828e-05	0.000115172
SbiHYZ.01G148400	0.9516	2.1277	1.2154	5.4488	4.8952	3.9778	0.7794	0.1676	0	1.855	2.2165	2.0946	0	0.0933	0.2671	13	35	22	113	85	70	12	3	0	48	53	50	0	2	4	1.60023	0.00513754	0.0147336	up	-1.91699	0.194707	0.358308	false	0.700634	0.227627	0.331337	false	-3.6872	0.00772314	0.0275985	down	-3.49884	3.42979e-06	1.25393e-05
SbiHYZ.01G148800	0	0.1352	0.1229	0.8225	1.4521	1.2221	2.5048	6.5864	1.6143	1.1177	1.3956	1.5533	3.5175	2.4217	3.2191	0	3	3	23	34	29	52	159	33	39	45	50	85	70	65	3.54733	0.00213046	0.00679156	up	5.64145	3.64402e-07	3.54644e-06	up	4.08591	1.88488e-05	7.82418e-05	up	4.97051	2.81481e-07	2.76797e-06	up	2.11303	0.000286583	0.000756858
SbiHYZ.01G149100	3.9393	4.3045	4.7067	5.7579	5.2784	5.5045	3.4807	3.3034	3.2434	9.1198	9.2154	9.0601	3.5972	2.7536	3.6619	475	625	752	1054	809	855	473	522	434	2083	1945	1909	569	521	484	0.235974	0.254028	0.382118	false	-0.0651401	0.780539	0.880484	false	1.28285	3.91195e-12	3.75817e-11	up	-0.454278	0.0974705	0.211362	false	-0.28044	0.0463782	0.0761245
SbiHYZ.01G149400	18.4058	16.9787	14.3907	23.8125	24.4816	25.5137	11.1622	6.9922	10.5961	13.2263	14.4494	13.3068	4.7443	10.9366	18.2415	695	772	720	1365	1175	1241	475	346	444	946	955	878	235	648	755	0.47147	0.000311419	0.00122328	false	-0.484311	0.0300666	0.0849823	false	-0.0571001	0.647181	0.738514	false	-0.587447	0.234704	0.404364	false	-0.932418	1.41786e-08	7.30077e-08
SbiHYZ.01G149500	21.0454	27.6909	28.2208	28.7578	22.5371	30.5997	39.3821	39.0845	32.7326	7.9851	8.6631	8.6996	15.3734	17.0876	26.4828	551	873	979	1143	750	1032	1162	1341	951	396	397	398	528	702	760	-0.0357566	0.893382	0.931737	false	0.830635	0.0014131	0.00637748	false	-1.41018	2.80354e-08	1.76072e-07	down	-0.464452	0.196334	0.356485	false	0.88778	1.77397e-07	7.84906e-07
SbiHYZ.01G149600	0	0	0	0.8513	1.1731	0.8103	0.0441	0	0.1792	0.3674	0.2272	0.5404	0.0758	0.0634	0.136	0	0	0	26	30	21	1	0	4	14	8	19	2	2	3	6.8132	6.25883e-05	0.000289642	up	NA	NA	NA	NA	NA	NA	NA	NA	NA	NA	NA	NA	-3.2991	0.00255628	0.00562549
SbiHYZ.01G150000	0	0.0714	0.1668	0.1698	0.2125	0.1334	0.0327	0.103	0.0221	0.2463	0.3086	0.1756	0.1497	0.0861	0.0448	0	7	18	21	22	14	3	11	2	38	44	25	16	11	4	0.901567	0.518812	0.65068	false	NA	NA	NA	NA	1.72057	0.17446	0.26731	false	NA	NA	NA	NA	-1.2065	0.200162	0.270449
SbiHYZ.01G150200	0	0.6884	1.0051	0.8146	0.8981	0.8756	0.8682	0.5911	0.9062	1.6286	1.382	1.4621	0.7562	0.7794	0.5951	0	61	98	91	84	83	72	57	74	227	178	188	73	90	48	0.402972	0.754812	0.840873	false	0.682178	0.592041	0.745229	false	1.51056	0.232749	0.337604	false	0.143937	0.915196	0.952725	false	0.298874	0.358131	0.440568
SbiHYZ.01G150400	5.313	2.4819	2.703	5.8122	5.8034	6.0763	2.8834	2.2262	1.6244	0.8891	0.8673	0.6244	2.1516	3.9452	3.5921	224	126	151	372	311	330	137	123	76	71	64	46	119	261	166	0.698178	0.0214729	0.0509636	false	-0.272167	0.534914	0.701563	false	-1.87231	7.55236e-07	3.94081e-06	down	-0.12687	0.77071	0.869067	false	-0.94822	0.00026484	0.000704306
SbiHYZ.01G150500	12.4634	18.6722	20.0415	16.9562	16.8516	17.2115	24.8415	20.7416	18.512	10.1508	9.1243	11.111	19.4316	17.602	18.1129	199	359	424	411	342	354	447	434	328	307	255	310	407	441	317	-0.140395	0.665061	0.771562	false	0.610821	0.0763874	0.178347	false	-0.568507	0.090784	0.156524	false	0.00157757	0.996392	0.997872	false	0.771651	2.21845e-05	7.12198e-05
SbiHYZ.01G150600	0	0.1992	0.86	0.9877	1.7931	0.8846	0.1597	0	0.054	0.2533	0.2399	0.2059	0.0914	0.6116	0.8208	0	4	19	25	38	19	3	0	1	8	7	6	2	16	15	1.572	0.261396	0.390921	false	NA	NA	NA	NA	NA	NA	NA	NA	0.372879	0.836764	0.907946	false	-3.71959	0.000942672	0.00225736
SbiHYZ.01G151100	1.6549	0.692	0.6732	0.6649	0.5817	0.7654	0.7707	0.6448	0.5077	0.378	0.456	0.3896	0.7516	0.6807	0.8459	141	71	76	86	63	84	74	72	48	61	68	58	84	91	79	-0.626491	0.171391	0.281996	false	-0.269366	0.607317	0.758278	false	-1.02362	0.019046	0.041403	down	-0.408411	0.396648	0.575832	false	0.380679	0.284632	0.363443
SbiHYZ.01G151200	0	0.3938	0.0179	0.5935	0.8581	1.086	0.2946	0.1086	0.2778	0.4131	0.6232	0.7328	0.705	0.5893	0.1082	0	20	1	38	46	59	14	6	13	33	46	54	39	39	5	2.42451	0.101745	0.186806	false	0.91447	0.617597	0.764719	false	2.22036	0.144841	0.229724	false	1.55378	0.377896	0.558271	false	-1.4806	0.0159341	0.0295815
SbiHYZ.01G151400	0	0.4079	0.0794	0.2311	0.1104	0.0272	0.7161	0.9907	0.3794	0.2593	0.2606	0.1004	0.428	1.2746	0.3201	0	14	3	10	4	1	23	37	12	14	13	5	16	57	10	NA	NA	NA	NA	2.34852	0.108686	0.233634	false	NA	NA	NA	NA	NA	NA	NA	NA	2.93626	0.000957458	0.00228948
SbiHYZ.01G151500	307.897	239.192	236.073	403.959	385.828	372.133	222.336	136.879	151.101	147.156	151.07	157.984	206.208	264.502	337.675	4710	4406	4785	9381	7502	7333	3833	2744	2565	4264	4045	4223	4138	6349	5662	0.479569	3.56871e-09	3.2941e-08	false	-0.296631	0.111618	0.238503	false	-0.549282	4.9952e-20	8.80289e-19	false	0.00211832	0.992958	0.996012	false	-0.754351	2.40095e-06	8.98385e-06
SbiHYZ.01G151600	0	6.1825	7.3888	9.4721	10.671	11.4795	22.0801	18.2878	16.2664	10.2295	10.9536	9.9216	28.7644	26.6469	15.4446	0	73	96	141	133	145	244	235	177	190	188	170	370	410	166	1.01188	0.415103	0.551352	false	2.27712	0.0415495	0.109881	false	1.30531	0.306137	0.419979	false	2.18742	0.0671729	0.158378	false	1.28588	4.6726e-08	2.24459e-07
SbiHYZ.01G151800	18.41	13.6722	12.4252	10.8014	10.3568	6.8385	28.5146	29.1289	22.5959	34.5921	35.5121	34.4959	4.7786	8.1792	22.0331	558	499	499	497	399	267	974	1157	760	1986	1884	1827	190	389	732	-0.750778	0.0029271	0.00897245	false	1.19462	4.29293e-08	4.94639e-07	up	1.47041	1.39019e-42	6.84508e-41	up	-0.355688	0.536351	0.702349	false	1.96355	1.45213e-19	2.35775e-18
SbiHYZ.01G151900	0	0.3029	0.118	11.5338	12.2993	11.1046	0.0231	0	0.1644	0.3026	0.3573	0.3877	0.9931	1.2786	3.732	0	14	6	672	600	549	1	0	7	22	24	26	50	77	157	6.17859	4.67912e-20	1.40242e-18	up	NA	NA	NA	NA	1.42962	0.271629	0.382658	false	3.69556	0.0023557	0.00997175	up	-7.18494	2.92913e-38	1.59803e-36
SbiHYZ.01G152000	2.5383	1.9651	2.5976	3.2591	1.557	3.9077	1.298	0.8536	1.7834	17.6026	17.5989	16.3484	0.6231	0.4113	1.0598	59	55	80	115	46	117	34	26	46	775	716	664	19	15	27	0.198242	0.698527	0.798189	false	-0.556432	0.31209	0.494318	false	3.07597	4.16706e-51	2.70398e-49	up	-1.82449	0.00464219	0.0178103	down	-0.728903	0.125826	0.180974
SbiHYZ.01G152100	0	0.9344	0.4899	0.0285	0	0	0.9984	0.8256	0.936	4.6608	3.5603	3.6654	0	0	0	0	26	15	1	0	0	26	25	24	204	144	148	0	0	0	NA	NA	NA	NA	1.16623	0.393673	0.578111	false	3.1761	0.00330623	0.00878486	up	NA	NA	NA	NA	6.76605	9.34717e-07	3.72323e-06
SbiHYZ.01G152500	1.6842	0.761	0.8038	0	0.0097	0	0.5714	0.3024	1.0267	0.6865	0.9834	0.7016	0	0	0.0113	136	74	86	0	1	0	52	32	92	105	139	99	0	0	1	-8.42007	2.33059e-10	2.53696e-09	down	-0.441327	0.464957	0.643785	false	-0.185357	0.637226	0.730234	false	-8.33825	8.58229e-10	1.25878e-08	down	8.00455	1.2859e-09	7.61857e-09
SbiHYZ.01G152600	0.897	4.0473	2.9109	11.7581	13.7138	9.0058	2.9714	4.7	4.2032	5.9035	5.9103	6.3652	0.8433	1.2767	2.2095	30	163	129	597	583	388	112	206	156	374	346	372	37	67	81	1.96055	0.000739216	0.00265562	up	0.855457	0.188251	0.349558	false	1.3555	0.0239293	0.0503149	false	-0.982762	0.210918	0.375503	false	-1.08686	3.25346e-05	0.000101496
SbiHYZ.01G152800	12.9999	10.6895	13.1943	11.3615	10.4795	11.8318	15.0773	13.6827	22.7756	8.4633	8.8661	7.8183	37.4104	38.5941	20.312	609	603	819	808	624	714	796	840	1184	751	727	640	2299	2837	1043	-0.234313	0.18016	0.29322	false	0.785813	0.000870466	0.0041446	false	-0.335904	0.0394954	0.077283	false	1.29884	2.28686e-06	1.91645e-05	up	1.04293	9.43883e-09	4.96907e-08
SbiHYZ.01G153200	1.5575	0.9274	1.2642	0.1355	0.2081	0.0684	0.1043	0.1345	0.5826	0.543	0.6044	0.6223	0.5601	0.2809	0.1877	53	38	57	7	9	3	4	6	22	35	36	37	25	15	7	-3.27257	3.53923e-06	2.07106e-05	down	-1.89527	0.0382631	0.103076	false	-0.848252	0.0348282	0.0694156	false	-1.93145	0.00556706	0.0207945	down	NA	NA	NA
SbiHYZ.01G153600	1.4443	2.2412	2.2596	3.1458	3.2512	2.7579	2.1608	2.542	2.7645	3.6732	3.5294	3.7767	4.1065	3.9101	2.8468	137	256	284	453	392	337	231	316	291	660	586	626	511	582	296	0.486936	0.145953	0.248574	false	0.615077	0.0918981	0.20533	false	1.06835	0.000657673	0.00204156	up	0.755209	0.0376955	0.10108	false	0.147927	0.445549	0.528358
SbiHYZ.01G153800	1.1016	1.3723	1.5211	3.3232	3.0826	3.5859	2.4437	1.2036	2.8992	3.2647	2.8965	2.8154	3.0537	3.6618	3.7916	88	132	161	403	313	369	220	126	257	494	405	393	320	459	332	1.1962	7.47257e-05	0.000339877	up	0.978666	0.0259799	0.0754917	false	1.36179	2.03673e-06	9.95837e-06	up	1.30456	0.000158567	0.000916557	up	-0.194205	0.484402	0.566011
SbiHYZ.01G153900	2.2372	3.046	3.3375	0	0	0	3.7163	3.5532	4.0789	6.9491	7.8471	6.8927	4.9377	4.7579	5.2923	86	141	170	0	0	0	161	179	174	506	528	463	249	287	223	-9.79927	8.41696e-14	1.40564e-12	down	0.683043	0.0689327	0.164742	false	1.51816	4.37567e-07	2.35281e-06	up	0.699897	0.059442	0.144166	false	10.5037	5.03623e-18	7.12889e-17
SbiHYZ.01G154200	3.6295	2.0378	2.122	1.0776	0.6435	0.3175	0	0	0	0.5398	0.4381	0.5266	3.0786	1.5312	2.6117	71	48	55	32	16	8	0	0	0	20	15	18	79	47	56	-1.98964	0.00264727	0.00821369	down	-7.99606	1.05054e-07	1.13457e-06	down	-2.11641	4.1795e-06	1.93551e-05	down	-0.143897	0.786753	0.878384	false	-5.98513	0.000309019	0.000811436
SbiHYZ.01G154500	0	0.2493	0.2963	0	0	0.0179	0.0615	0.282	0.2705	0.0732	0.0132	0.1586	0.3345	0.103	0.316	0	13	17	0	0	1	3	16	13	6	1	12	19	7	15	NA	NA	NA	NA	NA	NA	NA	NA	NA	NA	NA	NA	0.28955	0.853357	0.917581	false	NA	NA	NA
SbiHYZ.01G154600	34.0344	22.2643	22.4416	23.442	22.3606	18.2166	0.053	0.1367	0.2152	7.1556	7.9483	6.6291	1.0469	2.3593	1.7432	570	449	498	596	476	393	1	3	4	227	233	194	23	62	32	-0.37539	0.0653582	0.13017	false	-7.26298	1.95531e-33	2.48463e-31	down	-1.61449	9.77603e-19	1.60163e-17	down	-3.97069	1.06313e-25	7.32993e-24	down	-6.86651	6.00715e-34	2.549e-32
SbiHYZ.01G155200	9.0662	11.4418	12.3019	22.1172	32.6122	22.7584	9.4172	12.747	10.9362	12.663	12.2082	11.3573	22.4207	17.9552	12.9604	381	579	685	1411	1742	1232	446	702	510	1008	898	834	1236	1184	597	1.11142	5.29684e-05	0.000248794	up	0.317621	0.287075	0.467982	false	0.336737	0.1716	0.263639	false	0.593447	0.0531988	0.132393	false	-0.774613	0.000152753	0.000423361
SbiHYZ.01G156400	3.5166	4.3363	6.2328	5.3348	6.3297	6.2871	8.9829	8.3348	7.0101	6.6384	6.3011	6.6777	6.8236	7.5721	10.0621	66	98	155	152	151	152	190	205	146	236	207	219	168	223	207	0.212842	0.603363	0.722615	false	1.07865	0.011937	0.0397463	up	0.661727	0.0788953	0.139143	false	0.7027	0.127251	0.258506	false	0.886807	0.000229677	0.000616972
SbiHYZ.01G156800	16.2885	12.2192	12.8781	32.5131	34.1569	30.8863	13.7002	12.7486	16.6406	17.3024	18.675	17.735	22.1422	23.6229	27.588	1324	1196	1387	4012	3529	3234	1255	1358	1501	2664	2657	2519	2361	3013	2458	1.14677	1.73117e-32	1.15541e-30	up	0.38119	0.00605059	0.0226891	false	0.606022	5.68886e-15	6.98856e-14	false	0.775462	1.64122e-05	0.000116694	false	-0.743894	2.26665e-10	1.462e-09
SbiHYZ.01G157500	0	0.272	0.136	0.1618	0.1675	0.0763	0.2325	0.325	0.1624	0.3978	0.3649	0.3187	0.1623	0.1253	0.0747	0	20	11	15	13	6	16	26	11	46	39	34	13	12	5	NA	NA	NA	NA	1.06085	0.470228	0.647733	false	1.52052	0.224615	0.328004	false	NA	NA	NA	NA	1.2854	0.0885162	0.133745
SbiHYZ.01G157600	1.4956	0.3105	0.7055	0.2463	0.2022	0.1451	0.5806	0.0892	0.2106	1.4187	1.2016	1.5513	0.8373	0.4617	0.533	64	16	40	16	11	8	28	5	10	115	90	116	47	31	25	-2.10349	0.00849103	0.0229184	down	-1.15696	0.252687	0.429613	false	1.02762	0.0804404	0.141374	false	-0.452415	0.550371	0.712964	false	NA	NA	NA
SbiHYZ.01G157700	0	0.4227	0.5685	0.228	0	0.2687	0.0903	0.202	0.8073	0.086	0.221	0.1748	0.8847	0.6747	0.483	0	25	37	17	0	17	5	13	44	8	19	15	57	52	26	-1.19689	0.549762	0.67783	false	0.326083	0.835632	0.912094	false	-0.938426	0.524496	0.633025	false	0.848013	0.53026	0.697119	false	1.5495	0.173523	0.238911
SbiHYZ.01G157800	0	0.7085	0.7512	0.0312	0.1492	0.0368	1.0514	1.3382	0.5552	0.025	0.0542	0.0271	1.8788	0.4833	0.173	0	18	21	1	4	1	25	37	13	1	2	1	52	16	4	-2.97279	0.105199	0.191824	false	1.25392	0.367445	0.55217	false	-3.67634	0.040636	0.0791845	false	0.572702	0.724861	0.838821	false	4.25777	1.04722e-05	3.55889e-05
SbiHYZ.01G158300	3.7712	0.7829	0.4892	2.1736	2.0861	1.0521	0.0523	0	0	0.3111	0.2693	0.6744	0.1797	0.2253	1.2364	64	16	11	56	45	23	1	0	0	10	8	20	4	6	23	0.101714	0.909569	0.942086	false	-6.11232	0.000795626	0.00382383	down	-1.65874	0.0919796	0.158255	false	-1.51217	0.223128	0.390856	false	-6.19341	8.76821e-06	3.01218e-05
SbiHYZ.01G158500	0	1.0022	2.3489	0.2929	0.1249	0.3452	0.4509	0	0.0286	0.1341	0.0181	0.0364	0.0968	0.081	0	0	38	98	14	5	14	16	0	1	8	1	2	4	4	0	-2.34083	0.121741	0.215773	false	-2.63843	0.201658	0.367448	false	-4.02791	0.0196371	0.0425456	down	-4.43955	0.0206556	0.0627355	false	NA	NA	NA
SbiHYZ.01G159000	45.5024	36.6119	32.5956	12.5771	12.6632	11.7257	25.926	22.5297	31.9868	37.6031	36.1358	36.4535	54.8729	49.9952	34.9239	1928	1868	1830	809	682	640	1238	1251	1504	3018	2680	2699	3050	3324	1622	-1.72193	7.48785e-49	1.01388e-46	down	-0.190899	0.209346	0.377464	false	0.174546	0.045994	0.0879926	false	0.218581	0.242779	0.414235	false	1.55346	8.84456e-29	2.8394e-27
SbiHYZ.01G159100	2.9712	8.9908	7.1139	4.1844	4.5409	3.4466	2.3334	1.72	1.9697	1.0097	0.9756	0.7622	3.4886	3.8742	3.8324	87	317	276	186	169	130	77	66	64	56	50	39	134	178	123	-0.809374	0.121004	0.214728	false	-1.41001	0.011467	0.0383871	down	-2.63747	2.53314e-06	1.22211e-05	down	-0.900248	0.100527	0.216361	false	-0.58144	0.0460972	0.0756972
SbiHYZ.01G159200	8.1555	6.9712	4.9961	7.8223	8.1881	10.3047	10.1131	8.072	9.4095	8.4489	7.6811	8.4362	15.8676	15.4836	13.6355	239	246	194	348	305	389	334	310	306	469	394	432	610	712	438	0.301145	0.239836	0.366425	false	0.783979	0.00254063	0.0107057	false	0.524529	0.0117275	0.0269377	false	1.10499	1.86454e-06	1.58739e-05	up	0.507471	0.0062793	0.0127824
SbiHYZ.01G159300	5.7445	10.2686	10.0853	5.9981	6.09	5.6772	5.8384	5.1452	7.9118	3.3231	3.4681	3.4623	14.5659	13.06	6.6346	282	607	656	447	380	359	323	331	431	309	298	297	938	1006	357	-0.697513	0.0459947	0.0974521	false	-0.199672	0.58729	0.742064	false	-1.17195	0.00100315	0.0030002	down	0.260735	0.539926	0.705135	false	0.518931	0.00601754	0.0123053
SbiHYZ.01G159500	4.8933	8.7847	7.3318	5.3564	4.6424	4.7484	9.6418	10.1586	11.413	9.0037	8.798	8.7717	9.7095	9.7682	8.7315	68	147	135	113	82	85	151	185	176	237	214	213	177	213	133	-0.647339	0.136388	0.235351	false	0.852312	0.0435121	0.113832	false	0.519986	0.169498	0.261019	false	0.313921	0.465549	0.640944	false	1.51944	1.27114e-09	7.54329e-09
SbiHYZ.01G159700	2.0602	1.4159	2.0374	3.4162	1.9841	2.4266	0.6934	0.9216	0.4801	1.4064	1.2176	1.3416	2.9515	3.6219	1.912	58	48	76	146	71	88	22	34	15	75	60	66	109	160	59	0.412816	0.340607	0.477794	false	-1.04926	0.095232	0.211094	false	-0.252075	0.474907	0.588059	false	0.548635	0.227181	0.395462	false	-1.44338	0.00190908	0.00430871
SbiHYZ.01G159900	0	0.4483	0.6402	1.5494	0.7888	0.6885	0	0	0	0.0407	0.022	0.1103	0	0	0	0	14	22	61	26	23	0	0	0	2	1	5	0	0	0	1.27211	0.332501	0.469544	false	NA	NA	NA	NA	NA	NA	NA	NA	NA	NA	NA	NA	-6.96008	1.46649e-06	5.69709e-06
SbiHYZ.01G160000	0	1.4548	2.2665	0.4396	0.6563	0.3886	0.9623	0	1.3531	0.3523	0.286	0.3342	2.7345	4.9974	3.1203	0	21	36	8	10	6	13	0	18	8	6	7	43	94	41	-1.53762	0.311726	0.446498	false	-0.53554	0.791905	0.887729	false	-1.8268	0.226407	0.330037	false	1.36043	0.299566	0.477469	false	NA	NA	NA
SbiHYZ.01G160200	0	0.7024	0.4368	2.2581	1.1558	0.9677	0.2765	0.034	0	0.3055	0.585	0.2548	0.5091	1.0497	0.8935	0	19	13	77	33	28	7	1	0	13	23	10	15	37	22	1.74456	0.168209	0.277732	false	NA	NA	NA	NA	0.115586	0.935598	0.955852	false	0.933029	0.514418	0.684212	false	-3.41953	0.000516218	0.00129966
SbiHYZ.01G160300	20.4159	19.1994	24.8033	13.3547	15.6703	16.6773	23.481	26.761	25.5773	18.0638	18.6541	17.4643	40.7246	33.3206	26.8029	287	325	462	285	280	302	372	493	399	481	459	429	751	735	413	-0.611324	0.017141	0.0420339	false	0.545979	0.0392752	0.10528	false	-0.0444912	0.841901	0.888577	false	0.555619	0.0418895	0.109661	false	1.17934	1.16322e-10	7.73415e-10
SbiHYZ.01G160500	14.3848	19.6757	16.9941	19.7254	18.3441	20.3633	6.4655	8.6092	9.0231	22.4351	21.6467	21.9793	4.1927	6.4411	9.2636	306	504	479	637	496	558	155	240	213	904	806	817	117	215	216	0.0714752	0.780517	0.859253	false	-0.782405	0.0168256	0.052917	false	0.567837	0.0184682	0.0403062	false	-1.43503	0.00093657	0.00445335	down	-0.832076	3.51736e-05	0.000109301
SbiHYZ.01G160600	7.1851	3.7339	5.4227	4.9073	4.6125	4.2433	5.2804	6.2901	6.9515	5.5154	5.3642	4.8435	1.781	2.3598	1.6488	163	102	163	169	133	124	135	187	175	237	213	192	53	84	41	-0.323606	0.308282	0.442846	false	0.525049	0.139195	0.281009	false	0.188809	0.493678	0.605525	false	-1.53956	0.000139965	0.000819704	down	0.86907	0.000443032	0.00112795
SbiHYZ.01G160700	12.756	6.4711	3.1393	2.9957	3.1198	2.4541	0.5413	0.1058	0.3249	1.9032	2.3289	2.19	1.9025	2.8983	2.6311	460	281	150	164	143	114	22	5	13	130	147	138	90	164	104	-1.41662	0.00271185	0.00839331	down	-4.17877	6.84744e-10	1.03185e-08	down	-1.5118	0.00124111	0.00363698	down	-1.58189	0.00209418	0.00901779	down	-2.73953	3.58541e-08	1.74985e-07
SbiHYZ.01G160800	0	0.0193	0.0527	0.0613	0.1098	0.0271	0	0	0.0629	0.3071	0.2326	0.233	0.0266	0.0593	0.0531	0	2	6	8	12	3	0	0	6	50	35	35	3	8	5	NA	NA	NA	NA	NA	NA	NA	NA	3.52105	0.00103459	0.00308358	up	NA	NA	NA	NA	NA	NA	NA
SbiHYZ.01G161400	1.0963	1.7693	2.045	0.8311	0.4882	0.4657	0.3854	0.5209	0.1678	0.3276	0.1891	0.2131	0.0788	0.2241	0.1887	53	103	131	61	30	29	21	33	9	30	16	18	5	17	10	-1.59531	0.00416073	0.0122435	down	-1.88044	0.00846627	0.030002	down	-2.56814	3.5357e-06	1.6596e-05	down	-3.42225	1.4781e-06	1.28238e-05	down	-0.26913	0.669201	0.734734
SbiHYZ.01G161700	4.0775	1.6697	1.9712	3.2925	5.2481	1.9109	0.1	0.1721	0.0339	0.5853	0.5904	0.6237	0.0716	0.2156	0.24	217	107	139	266	355	131	6	12	2	59	55	58	5	18	14	0.386731	0.430672	0.566831	false	-4.23523	6.51811e-09	8.51823e-08	down	-1.82682	3.00498e-06	1.42813e-05	down	-3.87402	1.91194e-09	2.66268e-08	down	-4.60433	1.43564e-16	1.78904e-15
SbiHYZ.01G161800	3.1444	2.3159	1.6386	3.1809	3.4898	2.3683	0.465	0.3428	0.3711	1.1165	0.9838	0.9961	0.1427	0.2743	0.2049	168	149	116	258	237	163	28	24	22	113	92	93	10	23	12	0.275391	0.397912	0.535188	false	-2.25024	1.26706e-06	1.13057e-05	down	-0.947665	0.00162765	0.00465566	false	-3.54567	4.57842e-12	8.99961e-11	down	-2.505	2.54124e-13	2.28799e-12
SbiHYZ.01G161900	0	0.0131	0	0.2386	0.1611	0.0795	0.0908	0	0.0284	0.0166	0.018	0.018	0	0.0301	0.0144	0	2	0	46	26	13	13	0	4	4	4	4	0	6	2	5.03264	0.00157051	0.0051712	up	NA	NA	NA	NA	NA	NA	NA	NA	NA	NA	NA	NA	-1.62972	0.125448	0.180558
SbiHYZ.01G162300	0	1.2996	1.2042	0.3234	0.2655	0.1429	0.1906	0.3278	0.7466	0.162	0.1753	0.4741	0.8421	1.1928	1.4556	0	51	52	16	11	6	7	14	27	10	10	27	36	61	52	-1.97766	0.181716	0.295318	false	-0.789762	0.598768	0.750796	false	-1.51787	0.313192	0.427302	false	0.311052	0.820549	0.898963	false	NA	NA	NA
SbiHYZ.01G162500	9.7762	17.3168	16.441	11.1859	10.5367	11.2304	26.9268	30.0341	33.2276	7.8312	6.9897	6.3062	33.9022	27.3701	23.38	346	738	771	601	474	512	1074	1393	1305	525	433	390	1574	1520	907	-0.542562	0.103689	0.189617	false	1.33048	2.5536e-05	0.000173965	up	-0.864312	0.0129002	0.029298	false	0.839638	0.0159443	0.0508262	false	1.89385	6.46814e-42	4.18967e-40
SbiHYZ.01G163100	3.4688	2.942	3.7876	1.9933	1.6839	1.8334	3.7983	4.6744	4.9881	2.3768	3.2046	2.8298	4.7822	2.5399	0.9427	47	48	68	41	29	32	58	83	75	61	76	67	85	54	14	-0.993464	0.0288073	0.065473	false	0.715901	0.122463	0.255463	false	-0.0684091	0.851483	0.895548	false	-0.406747	0.57313	0.730847	false	1.72966	5.92767e-06	2.08441e-05
SbiHYZ.01G163500	23.4196	22.2275	18.5635	13.3865	11.5036	12.6977	17.7024	20.4241	19.8762	15.2751	15.0082	15.8136	19.6477	21.0453	23.514	378	432	397	328	236	264	322	432	356	467	424	446	416	533	416	-0.869031	1.06496e-05	5.72877e-05	false	0.179213	0.430858	0.61277	false	-0.255661	0.0959523	0.163819	false	-0.0621453	0.788056	0.879188	false	1.06985	1.32292e-08	6.82728e-08
SbiHYZ.01G163700	6.9512	2.7654	2.7645	0.7951	0.0982	1.0663	1.0342	0.2541	0.5251	1.3624	1.7835	1.3578	5.3307	5.6237	2.0886	167	80	88	29	3	33	28	8	14	62	75	57	168	212	55	-2.7025	0.00125337	0.0042435	down	-2.43435	0.000620176	0.00306529	down	-1.18816	0.00817143	0.0196385	down	0.0414198	0.941014	0.968031	false	0.299408	0.738627	0.792217
SbiHYZ.01G163800	3.2248	3.2688	1.5748	0.8747	0.2985	0.994	0.505	0.8323	0.2991	0.7261	0.4606	0.7056	1.3015	2.176	1.9902	68	83	44	28	8	27	12	23	7	29	17	26	36	72	46	-1.97587	0.00382806	0.0114	down	-1.93186	0.010608	0.0361053	down	-1.85371	0.000405014	0.00130845	down	-0.609516	0.2808	0.456829	false	0.0678052	0.931644	0.948723
SbiHYZ.01G164100	1.5483	2.9059	2.3838	5.0792	5.847	5.2887	2.9126	2.9537	3.2649	8.1577	7.2005	8.081	4.4143	4.5587	3.6162	50	113	102	249	240	220	106	125	117	499	407	456	187	231	128	1.10469	0.00605636	0.0170384	up	0.696517	0.136903	0.27754	false	1.95706	9.00117e-08	5.30121e-07	up	0.764884	0.090149	0.198824	false	-0.386634	0.0871364	0.132061
SbiHYZ.01G164200	21.7698	21.608	17.3865	24.0151	21.1158	26.276	36.1204	34.9878	28.7548	12.044	15.5894	14.0371	22.506	21.2383	19.1808	292	349	309	489	360	454	546	615	428	306	366	329	396	447	282	0.1336	0.526085	0.657073	false	1.04223	1.79681e-05	0.000125903	up	-0.325752	0.107678	0.180546	false	-0.0209508	0.924249	0.958422	false	0.930935	3.89916e-07	1.64123e-06
SbiHYZ.01G165000	0	0.9261	1.2906	0.2204	0.1462	0.0577	0	0	0	0.157	0.1487	0.3617	0	0	0	0	30	46	9	5	2	0	0	0	8	7	17	0	0	0	-2.58529	0.106726	0.193942	false	-6.7797	0.0138701	0.0450119	down	-1.62507	0.283131	0.395131	false	-7.32865	0.00955459	0.0331199	down	NA	NA	NA
SbiHYZ.01G165100	5.8801	2.577	2.7338	4.4301	4.4077	4.4898	1.0928	0.7279	1.5015	2.4223	2.6075	2.2802	1.5647	1.4235	1.1787	487	257	300	557	464	479	102	79	138	380	378	330	170	185	107	0.203578	0.499559	0.632804	false	-1.40412	0.000650268	0.00319815	down	-0.341198	0.263007	0.372367	false	-1.4435	4.57424e-05	0.000297571	down	-1.58383	7.52523e-11	5.12235e-10
SbiHYZ.01G165200	6.5602	8.4537	8.5363	16.8086	16.3734	11.6605	0.3613	0.1381	0.2446	3.9171	3.903	4.0132	0.1035	0.3172	0.0826	145	225	250	564	460	332	9	4	6	164	151	155	3	11	2	0.804725	0.00983488	0.0260818	false	-4.71602	6.03023e-16	2.01198e-14	down	-0.798665	0.0068963	0.0169912	false	-5.59742	1.18715e-17	4.36536e-16	down	-5.50357	3.74932e-38	2.0274e-36
SbiHYZ.01G165300	0	0.3764	0.0684	3.2241	2.4958	2.8145	4.343	3.9423	5.3091	1.1006	1.916	1.6598	3.7311	2.5416	3.8864	0	5	1	54	35	40	54	57	65	23	37	32	54	44	47	4.07675	0.000467806	0.00176232	up	5.15996	1.61107e-06	1.41428e-05	up	3.52006	0.00422872	0.0109916	up	4.35449	0.000335317	0.00179249	up	1.10172	0.00419407	0.00885323
SbiHYZ.01G165400	94.5381	71.3562	69.3656	36.9319	30.8421	41.0872	65.5549	58.6034	49.142	29.7916	30.6966	31.1245	78.1887	78.8581	64.1369	1295	1177	1259	768	537	725	1012	1052	747	773	736	745	1405	1695	963	-1.19806	4.63223e-13	7.03091e-12	down	-0.104658	0.57747	0.734891	false	-1.12743	6.31498e-34	2.2279e-32	down	-0.147455	0.268064	0.443169	false	1.11604	2.53566e-10	1.62635e-09
SbiHYZ.01G165600	4.0899	7.5522	5.3563	12.7575	10.3535	11.7663	3.5651	2.1663	2.9485	6.6554	5.8416	6.2645	3.2278	5.8876	5.4872	170	378	295	805	547	630	167	118	136	524	425	455	176	384	250	0.902863	0.00834419	0.02259	false	-0.69828	0.0928016	0.206884	false	0.326909	0.347814	0.462609	false	-0.317111	0.485445	0.65818	false	-1.57958	6.53306e-14	6.313e-13
SbiHYZ.01G165900	0	0.2195	0.6556	0.7961	0.7428	0.2932	0	0	0	0.0399	0.1079	0	0	0.1925	0.0345	0	7	23	32	25	10	0	0	0	2	5	0	0	8	1	0.855436	0.554875	0.682051	false	NA	NA	NA	NA	NA	NA	NA	NA	NA	NA	NA	NA	-6.26308	7.3616e-05	0.000215258
SbiHYZ.01G166100	0	0.6915	0.0762	0.5651	0.7941	0.5876	0.2911	0.154	0.2956	0	0.0144	0	0.3847	0.2894	0.3223	0	33	4	34	40	30	13	8	13	0	1	0	20	18	14	1.141	0.436434	0.572213	false	NA	NA	NA	NA	NA	NA	NA	NA	0.192559	0.906592	0.947515	false	-0.97272	0.116265	0.169134
SbiHYZ.01G166300	6.5747	5.2107	4.1916	0	0	0	0	0	0	2.2189	2.264	1.993	6.6597	6.7538	4.7931	219	209	185	0	0	0	0	0	0	140	132	116	291	353	175	-10.4352	4.70688e-17	1.09233e-15	down	-9.8168	1.55242e-14	4.35285e-13	down	-1.06502	2.85462e-06	1.36309e-05	down	0.131002	0.630058	0.771861	false	NA	NA	NA
SbiHYZ.01G166500	0	0.3007	0.2733	0.265	0.4115	0.1249	0.2142	0.2456	0.9064	0.085	0.1609	0.0921	1.4415	1.3333	0.4772	0	9	9	10	13	4	6	8	25	4	7	4	47	52	13	NA	NA	NA	NA	NA	NA	NA	NA	NA	NA	NA	NA	2.29758	0.0806431	0.181937	false	NA	NA	NA
SbiHYZ.01G167000	2.4622	0.6931	0.3779	0.055	0.2298	0.0648	0	0	0	0.1983	0.3338	0.3582	16.5107	14.8403	13.9346	59	20	12	2	7	2	0	0	0	9	14	15	519	558	366	-3.3472	0.00299367	0.00915417	down	-7.07499	0.000205825	0.00114491	down	-1.66061	0.0588496	0.108574	false	3.72429	3.86587e-10	5.95318e-09	up	NA	NA	NA
SbiHYZ.01G167100	0	0	0	10.9109	0.1692	9.6856	0.3818	1.6415	0	0	0	0	0.328	0.2742	0.1963	0	0	0	77	1	58	2	10	0	0	0	0	2	2	1	7.58351	0.000411854	0.00157583	up	NA	NA	NA	NA	NA	NA	NA	NA	NA	NA	NA	NA	-2.83534	0.0268481	0.0471049
SbiHYZ.01G167200	0	1.8404	1.2637	0.6164	0.5037	1.0322	2.7093	2.0293	1.5977	7.4098	7.3716	7.1868	2.1023	1.224	3.1451	0	45	34	19	13	27	62	54	36	285	262	255	56	39	70	-0.733917	0.607562	0.726027	false	1.24711	0.3287	0.512467	false	2.93458	0.00898761	0.0213236	up	0.897224	0.510905	0.681382	false	2.00609	8.44266e-05	0.000244066
SbiHYZ.01G167800	714.813	623.839	599.604	108.712	119.93	119.969	393.641	276.124	351.576	109.502	111.99	111.664	469.47	439.748	392.229	7151	7515	7948	1651	1525	1546	4438	3620	3903	2075	1961	1952	6161	6903	4301	-2.57358	2.47883e-190	3.11028e-187	down	-0.611632	1.83727e-06	1.58719e-05	false	-2.31773	3.72652e-262	3.7615e-259	down	-0.64349	4.17821e-10	6.40167e-09	false	1.98448	4.81924e-59	6.17773e-57
SbiHYZ.01G168000	0.8319	1.4465	1.1183	0.8562	1.7589	1.5136	1.6378	1.5672	2.0616	1.1803	1.3813	1.2051	3.2699	2.4686	2.348	32	67	57	50	86	75	71	79	88	86	93	81	165	149	99	0.141541	0.797141	0.870546	false	0.912099	0.0760851	0.177942	false	0.333342	0.445615	0.560687	false	1.14045	0.0169535	0.0533058	false	0.79555	0.0333847	0.0569014
SbiHYZ.01G168100	0	0	0	2.3224	2.9848	4.0162	0	0	0	0	0	0.0658	0.1169	0	0.0699	0	0	0	92	99	135	0	0	0	0	0	3	4	0	2	8.9058	3.13816e-11	3.7934e-10	up	NA	NA	NA	NA	NA	NA	NA	NA	NA	NA	NA	NA	-8.5755	1.45536e-11	1.06884e-10
SbiHYZ.01G168300	1.3888	0.6087	0.6502	0.4913	0.3946	0.6589	1.0612	0.5986	1.1704	0.7739	0.8155	0.7433	2.039	1.6391	0.6218	108	57	67	58	39	66	93	61	101	114	111	101	208	200	53	-0.82578	0.0939379	0.175467	false	0.443896	0.382606	0.566738	false	0.0901746	0.813148	0.866464	false	0.662078	0.252417	0.425298	false	1.2962	0.000773791	0.00188072
SbiHYZ.01G168400	0.9198	0.9885	1.7558	0.3208	0.0851	0.084	0.8641	0.3303	1.0238	0.2571	0.1236	0.1238	1.4848	1.0689	0.0494	17	22	43	9	2	2	18	8	21	9	4	4	36	31	1	-3.00935	0.00293934	0.00900559	down	-0.473728	0.589563	0.74352	false	-2.66698	0.0011906	0.00349975	down	-0.634872	0.5902	0.743602	false	2.55247	0.00866927	0.0170676
SbiHYZ.01G168500	6.2582	3.0831	4.2028	3.9128	3.046	2.5938	4.2825	3.8852	6.4521	1.96	2.6361	2.0335	5.5389	3.9545	3.0483	118	70	105	112	73	63	91	96	135	70	87	67	137	117	63	-0.569535	0.16018	0.267543	false	0.44665	0.295485	0.476975	false	-0.781087	0.0296682	0.0605665	false	-0.156735	0.716741	0.833298	false	1.03636	0.00196064	0.004418
SbiHYZ.01G168600	66.3287	40.728	31.6354	142	122.846	113.431	34.1504	31.5499	40.5085	157.089	151.855	150.425	56.8665	48.3816	45.7456	1508	1115	953	4901	3550	3322	875	940	1022	6765	6043	5976	1696	1726	1140	1.38586	4.23753e-10	4.4481e-09	up	-0.0353746	0.879933	0.936775	false	1.98675	9.7202e-24	2.15374e-22	up	0.0897853	0.70522	0.823864	false	-1.39932	1.47896e-24	3.47129e-23
SbiHYZ.01G168700	7.1217	5.9887	3.4142	27.9113	18.0421	20.0977	3.6167	4.785	4.8839	51.9273	46.7775	46.6772	4.2339	4.0533	1.2259	159	161	101	946	512	578	91	140	121	2196	1828	1821	124	142	30	1.926	5.56177e-09	5.02294e-08	up	0.0324803	0.937537	0.968344	false	3.3835	4.18159e-45	2.25446e-43	up	-0.86482	0.136826	0.272843	false	-1.87184	4.7058e-14	4.59819e-13
SbiHYZ.01G168800	4.259	7.4435	7.2203	12.604	15.8286	15.52	10.1813	9.2892	10.5402	11.3934	10.8952	10.5316	15.1917	14.4018	12.5267	134	282	301	602	633	629	361	383	368	679	600	579	627	711	432	1.07306	0.0021722	0.00690824	up	0.941675	0.00927286	0.0323674	false	0.972615	0.00480239	0.0123189	false	1.03862	0.0047973	0.0183138	up	-0.109038	0.490059	0.5716
SbiHYZ.01G168900	1.9852	0.9828	0.6627	1.4083	1.8922	3.2304	1.9648	1.1653	2.477	2.338	2.072	2.0537	2.9103	2.1654	2.6819	52	31	23	56	63	109	58	40	72	116	95	94	100	89	77	0.803559	0.190676	0.306912	false	0.981194	0.12472	0.258934	false	1.11567	0.0173659	0.0381203	up	1.09041	0.0496795	0.125665	false	0.208422	0.638307	0.707938
SbiHYZ.01G169000	0	0.4491	0.6211	0.2168	0.185	0.5841	0.6885	0.1974	0.7839	0.422	0.3627	0.3633	2.9931	3.0417	0.7293	0	23	35	14	10	32	33	11	37	34	27	27	167	203	34	-0.328279	0.823694	0.88827	false	0.815692	0.565882	0.726075	false	0.210756	0.876182	0.913716	false	2.44856	0.0508008	0.127775	false	1.1749	0.107829	0.158433
SbiHYZ.01G169100	5.0691	5.214	4.1558	8.5258	8.3202	9.9078	4.498	4.2215	6.1911	10.0117	10.658	10.0575	8.2776	12.7252	16.6673	197	244	214	503	411	496	197	215	267	737	725	683	422	776	710	0.787648	0.000268174	0.0010723	false	0.35393	0.222005	0.392804	false	1.30778	1.62083e-14	1.92033e-13	up	1.32934	0.000315374	0.00169685	up	-0.409734	0.0377981	0.0635434
SbiHYZ.01G169700	1.5597	0.2109	0.7117	0.7646	0.2568	0.3942	0.4506	0.1661	0.4249	0.2872	0.4144	0.602	1.5207	1.5487	1.1251	43	7	26	32	9	14	14	6	13	15	20	29	55	67	34	-0.817213	0.396058	0.533702	false	-0.882732	0.401412	0.58526	false	-0.627035	0.467446	0.581156	false	0.771998	0.342408	0.522293	false	-0.045587	0.955431	0.966503
SbiHYZ.01G169900	0.0175	0.2109	0.2181	0.7154	0.7511	0.7751	0.2642	0.2473	0.3473	0.7352	0.7106	0.5363	0.3472	0.4912	0.5274	2	29	33	124	109	114	34	37	44	159	142	107	52	88	66	2.13085	0.0145035	0.0364446	up	1.16038	0.255582	0.432986	false	2.27169	0.00954803	0.0224713	up	1.45226	0.142321	0.281151	false	-0.949861	0.0051598	0.0106911
SbiHYZ.01G170300	1.4307	0.6913	0.1374	0.4627	0.7777	0.6866	0.1385	0.8536	0.3282	0.2197	0.1932	0.1786	2.5779	1.1273	1.3053	55	32	7	27	38	34	6	43	14	16	13	12	130	68	55	-0.24444	0.782333	0.86044	false	-0.312429	0.782668	0.881321	false	-1.61937	0.0772117	0.136571	false	1.16067	0.180798	0.335566	false	-0.0443951	0.951785	0.963559
SbiHYZ.01G170400	14.0744	11.9766	13.9368	7.643	8.8712	8.3888	7.2322	6.7027	9.9772	9.2097	9.6631	8.8612	16.5218	16.4681	15.8967	689	706	904	568	552	529	399	430	542	854	828	758	1061	1265	853	-0.787935	1.7437e-06	1.07601e-05	false	-0.435295	0.0457171	0.118592	false	-0.311308	0.0284979	0.058612	false	0.218659	0.190991	0.349494	false	0.374786	0.0337511	0.0574672
SbiHYZ.01G170500	11.5888	12.7147	13.5189	56.4264	61.8935	58.0892	32.9705	24.5438	34.8742	24.041	25.9648	25.039	35.0832	33.572	33.1809	383	506	592	2831	2600	2473	1228	1063	1279	1505	1502	1446	1521	1741	1202	2.104	2.15065e-31	1.37212e-29	up	1.58024	2.32359e-13	5.60321e-12	up	1.19074	1.41653e-10	1.15985e-09	up	1.34299	3.18517e-10	4.9595e-09	up	-0.501946	6.64598e-05	0.000196107
SbiHYZ.01G170900	0	3.7605	2.6027	3.4964	2.7604	3.7248	1.3571	0.5263	1.0809	1.8048	2.4157	1.9221	4.0234	4.7013	3.0641	0	151	115	177	117	160	51	23	40	114	141	112	176	246	112	0.445027	0.728462	0.821719	false	-0.912835	0.503686	0.676148	false	0.0583425	0.965866	0.977433	false	0.699223	0.590658	0.744041	false	-1.33657	0.000547146	0.00137093
SbiHYZ.01G171200	1.733	2.6311	2.1867	6.6712	7.1794	7.0632	0.9611	1.777	1.0249	4.1029	4.5329	4.2926	3.117	2.5541	3.0633	64	117	107	374	337	336	40	86	42	287	293	277	151	148	124	1.54562	1.41887e-06	8.90153e-06	up	-0.480946	0.392916	0.577493	false	1.17101	0.000242108	0.000815964	up	0.31727	0.448252	0.624548	false	-2.00543	9.13513e-11	6.14969e-10
SbiHYZ.01G171700	0	0.6989	0.3176	0.9147	0.5297	0.49	2.6511	0.867	0.8342	0.7553	0.3606	0.2408	0.417	0.5632	0.4607	0	20	10	33	16	15	71	27	22	34	15	10	13	21	12	0.730092	0.602771	0.722201	false	2.29861	0.082147	0.188406	false	0.537184	0.710795	0.790067	false	0.323028	0.831422	0.905483	false	1.58338	0.0127659	0.0241624
SbiHYZ.01G171800	6.9812	6.4353	5.7693	2.4833	2.7737	2.6556	6.8761	11.5867	10.1915	3.5566	3.0711	4.0351	13.0385	10.0549	4.8405	200	222	219	108	101	98	222	435	324	193	154	202	490	452	152	-1.37784	1.25409e-08	1.07679e-07	down	0.912588	0.00539517	0.0206462	false	-0.625154	0.00499277	0.0127425	false	0.453927	0.259289	0.433427	false	2.31138	8.88229e-18	1.23349e-16
SbiHYZ.01G172300	12.7003	4.4713	2.9162	2.5244	2.4917	3.3438	3.8502	2.3201	5.4798	12.5905	11.2367	10.6394	5.1184	3.8955	2.6005	401	170	122	121	100	136	137	96	192	753	621	587	212	193	90	-1.27854	0.0157337	0.0390562	down	-0.407905	0.469933	0.647524	false	1.08988	0.0212092	0.0453993	up	-0.78106	0.162359	0.310003	false	0.898689	0.0063085	0.0128347
SbiHYZ.01G172400	0	0	0	0.143	0.1025	0.1348	0.0385	0	0	1.1919	1.1906	1.2423	8.6713	11.4273	8.7933	0	0	0	5	3	4	1	0	0	52	48	50	262	413	222	NA	NA	NA	NA	NA	NA	NA	NA	7.68556	4.10943e-08	2.525e-07	up	10.3911	1.21935e-16	4.05752e-15	up	NA	NA	NA
SbiHYZ.01G172500	8.95	6.2891	7.4524	5.3384	5.9735	4.0466	8.0289	4.3979	6.5763	1.7342	1.843	1.5647	8.9519	11.9841	9.1342	455	385	502	412	386	265	460	293	371	167	164	139	597	956	509	-0.653453	0.00488353	0.0140884	false	0.0573272	0.830964	0.909335	false	-1.91144	1.34903e-25	3.31672e-24	down	0.348301	0.111101	0.234139	false	0.731259	0.00236124	0.00523891
SbiHYZ.01G173000	4.1307	1.7152	1.5288	1.0989	1.2499	1.3567	3.0309	1.3942	2.4696	2.1598	1.4523	1.5911	3.27	1.9237	1.1595	104	52	51	42	40	44	86	46	69	103	64	70	108	76	32	-1.03151	0.0491818	0.102856	false	0.26238	0.651908	0.791129	false	-0.214405	0.659647	0.748047	false	-0.236279	0.705103	0.823864	false	1.31941	0.00133446	0.00310194
SbiHYZ.01G173100	0	0.8849	0.5063	0.13	0.2794	0.2145	0	0	0.1067	0.7709	0.7441	0.4517	0.2106	0.1258	0.5041	0	27	17	5	9	7	0	0	3	37	33	20	7	5	14	-1.36813	0.379837	0.517025	false	-3.57031	0.177829	0.335033	false	0.612663	0.64967	0.740796	false	-0.881206	0.596401	0.748152	false	NA	NA	NA
SbiHYZ.01G173700	0	0.1993	0.2663	0.0325	0.0278	0	0.8642	0.7001	0.8967	0.3912	0.371	0.3958	0	0.0045	0.0064	0	34	50	7	5	0	138	130	141	105	92	98	0	1	1	-3.14959	0.103238	0.188952	false	2.60844	0.0173017	0.0541664	false	1.42327	0.255147	0.363333	false	-5.58999	0.00887658	0.0311193	down	5.74529	4.95411e-26	1.30667e-24
SbiHYZ.01G173900	7.4159	3.6553	2.6776	5.9569	6.7998	6.8545	4.308	2.0559	1.9712	2.5772	2.7585	2.7937	1.6878	1.632	1.7766	278	165	133	339	324	331	182	101	82	183	181	183	83	96	73	0.468214	0.197175	0.315082	false	-0.357171	0.483255	0.65844	false	-0.479579	0.196307	0.294526	false	-1.43851	0.00098665	0.00465291	down	-0.801454	0.0094252	0.0184233
SbiHYZ.01G174100	5.5486	2.747	3.2749	1.8041	1.9588	2.4574	1.6096	1.3299	1.0577	2.1218	2.3165	2.0151	3.4434	2.04	1.1357	156	93	122	77	70	89	51	49	33	113	114	99	127	90	35	-0.96067	0.0104236	0.0274382	false	-1.17375	0.0128248	0.0421697	down	-0.584788	0.0626463	0.114381	false	-0.855075	0.109366	0.231259	false	-0.189676	0.621486	0.693056
SbiHYZ.01G174400	0	1.822	1.9958	0.7355	1.0172	1.4751	2.9376	3.3035	3.3363	1.6547	1.4325	1.4461	3.9871	4.0074	2.4662	0	112	135	57	66	97	169	221	189	160	128	129	267	321	138	-0.451904	0.736299	0.826991	false	1.54477	0.18683	0.34746	false	0.358287	0.789296	0.849317	false	1.26012	0.317522	0.496183	false	2.02309	2.45064e-11	1.75754e-10
SbiHYZ.01G174800	33.185	25.1929	22.457	20.2264	24.8213	26.0484	33.8936	27.8591	27.4323	13.063	12.1772	10.7788	48.5031	46.2983	42.6452	629	575	564	582	598	636	724	692	577	469	404	357	1206	1377	886	-0.271446	0.128705	0.225228	false	0.475772	0.0131583	0.043108	false	-0.928539	8.66511e-09	5.76902e-08	false	0.712188	2.44991e-06	2.04181e-05	false	0.770412	1.90122e-06	7.23507e-06
SbiHYZ.01G174900	1.1588	1.6622	1.0336	0.0694	0.0414	0	1.9396	0.9244	1.0442	1.2374	1.1285	1.1153	0	0	0	44	76	52	4	2	0	83	46	44	89	75	74	0	0	0	-5.19556	6.86534e-08	5.28909e-07	down	0.309758	0.595437	0.74819	false	0.0577686	0.88577	0.920684	false	-8.53044	9.40491e-09	1.17333e-07	down	5.51462	9.6808e-12	7.25506e-11
SbiHYZ.01G175400	3.3449	1.7089	1.7929	1.5125	1.4877	1.542	1.4453	0.5457	1.3675	1.5981	1.6659	1.7051	1.2113	1.2203	0.9423	421	259	299	289	238	250	205	90	191	381	367	375	200	241	130	-0.65215	0.0162737	0.0402006	false	-0.699404	0.105664	0.228672	false	-0.20142	0.415889	0.532058	false	-1.05122	0.000571423	0.00289079	down	-0.0226495	0.94305	0.956989
SbiHYZ.01G175800	10.9022	8.349	10.593	26.7767	28.3339	21.0995	4.8466	5.4299	6.2359	12.1086	13.4518	12.2914	5.4079	10.72	15.8624	501	462	645	1868	1655	1249	251	327	318	1054	1082	987	326	773	799	1.25302	1.04708e-10	1.18789e-09	up	-0.533766	0.021859	0.0656138	false	0.562856	0.00024644	0.000829333	false	0.0588942	0.893362	0.941301	false	-1.76727	8.17376e-24	1.82723e-22
SbiHYZ.01G175900	0	0.1261	0.2546	0.6223	0.4114	0.4845	0.2395	0.0772	0.228	0.5522	0.453	0.5213	0.1929	0.1828	0.1539	0	9	20	56	31	37	16	6	15	62	47	54	15	17	10	1.78704	0.150905	0.255297	false	0.695043	0.658399	0.795675	false	2.10994	0.0753074	0.133763	false	NA	NA	NA	NA	-1.07632	0.0882528	0.133424
SbiHYZ.01G176100	0	0	0	0.3077	0.3859	0.2901	0	0	0	0.2713	0.3202	0.2272	0.0356	0	0	0	0	0	20	21	16	0	0	0	22	24	17	2	0	0	6.3765	0.000529413	0.00196608	up	NA	NA	NA	NA	NA	NA	NA	NA	NA	NA	NA	NA	-6.05074	0.000132963	0.00037183
SbiHYZ.01G176400	2.4762	2.61	3.6418	1.0456	0.4995	0.4683	1.7747	0.4361	0.4577	0.7877	0.6529	0.4179	1.331	0.8902	1.2454	78	99	152	50	20	19	63	18	16	47	36	23	55	44	43	-2.22947	6.26331e-05	0.000289778	down	-1.43608	0.0491172	0.125593	false	-2.03339	1.52551e-05	6.43235e-05	down	-1.42683	0.00324842	0.0130785	down	0.813228	0.244505	0.319824
SbiHYZ.01G176700	1.2594	0.6487	0.6617	0.5461	0.8153	0.4827	1.4712	0.9489	1.1493	2.7017	3.2151	2.8921	1.8958	1.3106	0.5091	79	49	55	52	65	39	104	78	80	321	353	317	156	129	35	-0.541631	0.26307	0.392862	false	0.823664	0.0756701	0.177226	false	2.03807	1.12869e-12	1.14055e-11	up	0.481412	0.433256	0.609815	false	1.38683	0.000175196	0.000480981
SbiHYZ.01G176800	5.0214	2.5188	3.1199	1.6945	2.3067	1.9534	1.864	1.3715	2.0955	0.6939	0.7124	0.72	4.256	4.2525	1.9267	447	270	368	229	261	224	187	160	207	117	111	112	497	594	188	-0.90892	0.0012499	0.0042333	false	-0.66018	0.0328685	0.0911885	false	-2.0709	4.84703e-15	5.99494e-14	down	-0.0800565	0.833921	0.906694	false	0.271903	0.242513	0.317623
SbiHYZ.01G177000	260.374	214.566	235.519	195.388	184.153	215.873	321.291	304.402	270.756	296.786	298.943	316.318	403.655	416.008	375.971	3118	3094	3737	3552	2803	3330	4336	4777	3598	6732	6266	6619	6341	7817	4935	-0.353229	0.00248049	0.00776019	false	0.660538	3.60557e-06	2.92445e-05	false	0.581955	9.19124e-12	8.53761e-11	false	0.683574	6.98854e-10	1.04352e-08	false	1.03565	1.65585e-16	2.04953e-15
SbiHYZ.01G177100	7.5967	4.9668	4.3554	2.2809	3.6652	3.2093	1.7318	2.4661	2.118	1.9499	2.1221	2.1377	3.7114	2.3939	3.2355	362	285	275	165	222	197	93	154	112	176	177	178	232	179	169	-0.96235	0.00106957	0.00369773	false	-1.06322	0.00159919	0.00711339	down	-1.19772	4.89888e-08	2.98483e-07	down	-0.896937	0.00438616	0.0169469	false	-0.0784356	0.78999	0.835024
SbiHYZ.01G177600	0	1.3222	1.1749	3.5425	4.7877	3.653	2.9511	1.0529	1.8173	4.3147	3.881	4.0495	1.834	2.6381	2.1949	0	45	44	152	172	133	94	39	57	231	192	200	68	117	68	2.05434	0.0752912	0.146587	false	1.41234	0.263996	0.442388	false	2.40481	0.0394986	0.077283	false	1.23726	0.334335	0.51392	false	-0.622084	0.105164	0.155052
SbiHYZ.01G177800	0	0.0388	0.3171	2.9828	2.5342	3.4066	0.4142	0.7837	0.7152	0.4436	0.5334	0.4542	1.3523	1.8148	2.4276	0	1	9	97	69	94	10	22	17	18	20	17	38	61	57	4.4203	5.38833e-05	0.000252713	up	2.6438	0.0957878	0.211933	false	NA	NA	NA	NA	3.79814	0.00350816	0.0139765	up	-1.76538	0.000182248	0.000499072
SbiHYZ.01G178000	0	0.267	0.2427	2.6932	3.7587	2.318	0	0.2103	0	0.3638	0.3412	0.5784	0.2451	0.1171	1.2154	0	7	7	89	104	65	0	6	0	15	13	22	7	4	29	3.8952	2.77797e-05	0.000138208	up	NA	NA	NA	NA	NA	NA	NA	NA	NA	NA	NA	NA	-4.80337	2.02897e-08	1.02207e-07
SbiHYZ.01G178300	8.4299	5.9596	5.5139	4.8695	4.8636	5.1011	6.4828	4.9812	7.246	5.3405	4.5691	5.4675	11.3694	10.3589	9.0711	195	166	169	171	143	152	169	151	186	234	185	221	345	376	230	-0.504313	0.0368824	0.0809049	false	0.238012	0.418816	0.601083	false	-0.130471	0.549334	0.655312	false	0.578744	0.0153518	0.0492653	false	0.765456	0.000928878	0.00222666
SbiHYZ.01G178700	1.7189	0.8614	0.8723	0.3904	0.4663	0.5982	0.5522	0.588	0.7745	0.751	0.6772	0.9328	0.3841	0.4722	0.4326	58	35	39	20	20	26	21	26	29	48	40	55	17	25	16	-1.30758	0.0206933	0.0494438	down	-0.493942	0.430712	0.612611	false	-0.283697	0.526571	0.634687	false	-1.44247	0.018229	0.0566411	false	0.838815	0.130121	0.186522
SbiHYZ.01G178800	4.5259	4.2008	5.4753	7.0149	9.0851	8.732	10.0695	10.2593	10.2262	1.8447	2.1865	1.8854	12.8619	12.3432	13.3587	136	152	218	320	347	338	341	404	341	105	115	99	507	582	440	0.689673	0.0129091	0.0329618	false	1.41349	3.92741e-07	3.81189e-06	up	-1.05876	0.000286753	0.000953343	down	1.36112	6.62998e-07	6.09798e-06	up	0.745936	3.59575e-05	0.000111435
SbiHYZ.01G178900	20.343	7.7834	7.5437	2.5873	2.536	2.7758	10.2393	8.3921	10.594	3.3034	3.0332	2.8678	11.2539	11.9459	7.2408	751	346	369	145	119	132	426	406	434	231	196	185	545	692	293	-2.20897	7.75154e-09	6.86549e-08	down	0.0895847	0.80467	0.893953	false	-1.66489	8.42348e-06	3.71471e-05	down	-0.237356	0.5482	0.711215	false	2.32233	2.0215e-37	1.06483e-35
SbiHYZ.01G179100	2.1173	1.8375	2.1306	0.8796	1.0505	1.4068	1.0155	0.5531	1.3064	2.5679	2.6373	2.5544	2.6464	1.8234	2.0535	111	116	148	70	70	95	60	38	76	255	242	234	182	150	118	-0.974809	0.00619081	0.0173389	false	-0.793382	0.0885069	0.19962	false	0.565488	0.00813047	0.019553	false	0.0236521	0.94378	0.96967	false	0.206716	0.613058	0.685862
SbiHYZ.01G179300	0	0.8527	0.4371	3.3471	3.1069	3.8833	1.1681	3.6363	2.7284	5.4902	5.2645	4.9419	3.2714	3.5402	4.7317	0	39	22	193	150	190	50	181	115	395	350	328	163	211	197	2.7988	0.0105757	0.0277647	up	2.78806	0.0169693	0.0532655	false	3.71847	0.000432697	0.00138923	up	2.99226	0.008024	0.0284926	up	0.0104286	0.97913	0.98408
SbiHYZ.01G179800	0	0.3109	0.1087	0.7968	0.6118	1.1179	1.3033	0.1978	0.2076	0.3801	0.3126	0.3461	0.2415	0.2386	0.1839	0	13	5	42	27	50	51	9	8	25	19	21	11	13	7	2.39034	0.0529335	0.109476	false	NA	NA	NA	NA	NA	NA	NA	NA	NA	NA	NA	NA	-0.148625	0.845984	0.880221
SbiHYZ.01G180100	0.7763	2.1558	1.4831	4.8423	6.4133	5.5372	1.7007	1.5921	2.8859	5.943	6.0987	5.748	4.864	3.3242	3.0544	32	107	81	303	336	294	79	86	132	464	440	414	263	215	138	1.77115	0.000298287	0.00117498	up	0.734632	0.222554	0.393452	false	2.17465	3.05576e-06	1.44923e-05	up	1.21216	0.0300883	0.0846229	false	-1.01361	0.000231966	0.000622481
SbiHYZ.01G180300	22.169	9.3302	10.2456	8.1276	9.6677	7.3979	4.5692	3.789	6.5537	5.1722	5.3203	5.291	9.189	7.714	6.0401	1326	672	812	738	735	570	308	297	435	586	557	553	721	724	396	-0.776358	0.0092995	0.0248264	false	-1.1288	0.000663516	0.00325883	down	-1.12806	7.71908e-05	0.000287335	down	-0.883475	0.00549433	0.0205592	false	-0.329737	0.114508	0.166896
SbiHYZ.01G180400	4.8728	1.3883	0.9932	1.6283	1.6929	1.7395	0.6628	0.4885	0.7051	0.6572	0.7925	0.631	0.8947	1.1674	0.649	274	94	74	139	121	126	42	36	44	70	78	62	66	103	40	-0.520273	0.372642	0.509583	false	-1.56151	0.0169678	0.0532655	false	-1.47954	0.0149417	0.033396	down	-1.39031	0.0328343	0.0905803	false	-1.0165	0.00179216	0.00406484
SbiHYZ.01G180700	4.1905	3.3834	2.6648	1.508	0.9768	1.0241	1.2395	4.3228	0.979	1.5773	1.5517	1.6876	0.9761	1.904	1.8407	108	105	91	59	32	34	36	146	28	77	70	76	33	77	52	-1.62202	8.24802e-05	0.000371467	down	-0.249147	0.731736	0.84737	false	-0.850939	0.00291699	0.00786917	false	-1.15948	0.0185803	0.0575365	false	1.39126	0.0229532	0.0409375
SbiHYZ.01G181000	0	0	0.222	0.3348	0.4419	0.1869	0.4272	0	0.0241	0.1271	0.1834	0.1837	0.0612	0.017	0	0	0	11	19	21	9	18	0	1	9	12	12	3	1	0	1.89599	0.328015	0.464565	false	NA	NA	NA	NA	NA	NA	NA	NA	NA	NA	NA	NA	-0.702357	0.590991	0.665486
SbiHYZ.01G181200	8.4898	8.5935	12.6637	145.328	176.113	164.457	22.397	12.4333	17.9029	37.0335	38.2966	39.2938	8.542	20.3122	47.8546	297	362	587	7718	7831	7411	883	570	695	2454	2345	2402	392	1115	1835	3.90405	8.21489e-61	1.51581e-58	up	1.10724	0.000499471	0.0025337	up	2.14084	1.43452e-17	2.17379e-16	up	1.31736	0.030172	0.0847779	false	-2.7755	2.33843e-62	3.27219e-60
SbiHYZ.01G181400	15.4676	12.8627	11.9281	19.5449	21.1051	21.136	8.2275	7.2683	8.7354	18.757	19.4195	20.0191	18.538	16.814	14.3228	734	735	750	1408	1273	1292	440	452	460	1686	1613	1660	1154	1252	745	0.524811	2.40231e-06	1.44315e-05	false	-0.410461	0.00961482	0.0333144	false	0.759463	1.45526e-17	2.20338e-16	false	0.238105	0.116909	0.242487	false	-0.91279	1.51851e-13	1.40585e-12
SbiHYZ.01G181500	1.9088	1.745	0.69	2.1766	2.6375	2.6897	2.1635	1.9707	3.2812	1.6767	1.9978	1.8084	5.1601	5.2748	4.0975	119	131	57	206	209	216	152	161	227	198	218	197	422	516	280	0.714407	0.100826	0.185479	false	1.10306	0.020978	0.0634706	false	0.583226	0.169494	0.261019	false	1.69535	6.2774e-05	0.000397292	up	0.414576	0.097616	0.14548
SbiHYZ.01G181700	3.8413	6.2678	6.6352	11.9925	10.3646	9.3871	3.1445	4.3968	5.5093	9.2543	8.9793	9.3506	3.7738	2.0688	1.5795	142	279	325	673	487	447	131	213	226	648	581	604	183	120	64	0.783962	0.0260503	0.0599893	false	-0.0797187	0.852426	0.922668	false	0.899106	0.00761377	0.018489	false	-1.30149	0.00945819	0.0328521	down	-0.844158	0.000453686	0.00115331
SbiHYZ.01G181800	0	1.4829	1.2419	0.6227	0.7162	0.4077	0.6835	0.6946	1.262	0.61	0.6401	0.4809	1.3879	1.6288	1.0221	0	51	47	27	26	15	22	26	40	33	32	24	52	73	32	-0.848207	0.546052	0.674575	false	0.154344	0.910611	0.953839	false	-0.544111	0.696377	0.777944	false	0.377251	0.781227	0.875963	false	1.02017	0.0728413	0.113061
SbiHYZ.01G182200	0	0	0.4371	2.6705	0.0651	0.3854	0	0	0	15.1129	18.3874	17.3768	0	0	0	0	0	7	49	1	6	0	0	0	346	389	367	0	0	0	NA	NA	NA	NA	NA	NA	NA	NA	6.92577	7.36339e-17	1.06263e-15	up	NA	NA	NA	NA	NA	NA	NA
SbiHYZ.01G182400	0	0.4857	0.1315	0.459	0.3524	0.6085	0.3533	0.5317	0.3252	0.9656	0.8815	0.8901	0.9485	0.3806	0.5108	0	47	14	56	36	63	32	56	29	147	124	125	100	48	45	1.001	0.457517	0.593161	false	1.21044	0.377738	0.561888	false	2.26457	0.0691958	0.124416	false	1.38314	0.316719	0.495524	false	0.233457	0.620205	0.69188
SbiHYZ.01G183300	0	0.3267	0.0742	0.3455	0.2837	0.1527	0.0291	0.2001	0	0.4326	0.4869	0.469	0.3248	0.1462	0.8373	0	12	3	16	11	6	1	8	0	25	26	25	13	7	28	NA	NA	NA	NA	NA	NA	NA	NA	1.91072	0.149089	0.235383	false	NA	NA	NA	NA	NA	NA	NA
SbiHYZ.01G183400	32.3717	20.4885	28.8888	12.9028	11.8812	18.6301	36.0218	30.0078	31.2601	13.0642	13.5398	13.1776	19.2061	15.2941	21.4849	433	330	512	262	202	321	543	526	464	331	317	308	337	321	315	-1.00368	0.000475646	0.00178828	down	0.578577	0.0113777	0.0381321	false	-0.8091	6.13358e-05	0.000232314	false	-0.597596	0.0371952	0.100093	false	1.60682	5.46007e-15	5.83266e-14
SbiHYZ.01G183600	0	0	0	0	0	0	8.2206	5.7475	6.5838	0	0	0	0	0	0	0	0	0	0	0	0	123	100	97	0	0	0	0	0	0	NA	NA	NA	NA	9.48604	9.64427e-13	2.12281e-11	up	NA	NA	NA	NA	NA	NA	NA	NA	9.82231	2.01591e-15	2.24642e-14
SbiHYZ.01G184700	0.8573	0.9492	1.3155	0.4518	1.0566	0.6655	0.9382	0.6978	0.9528	0.1509	0.2122	0.3107	1.2199	1.3294	0.9646	30	40	61	24	47	30	37	32	37	10	13	19	56	73	37	-0.657817	0.285711	0.41818	false	0.0119595	0.98402	0.99202	false	-2.02552	0.000904351	0.00273107	down	0.069688	0.897027	0.942816	false	0.691932	0.175251	0.240909
SbiHYZ.01G184800	0	0.1704	1.2077	3.7029	3.8414	2.9942	0.2913	0.9706	0.5546	1.3647	1.6644	1.4793	0.7194	0.5491	0.6364	0	5	39	137	119	94	8	31	15	63	71	63	23	21	17	2.71997	0.0291459	0.0661148	false	0.646502	0.689203	0.817292	false	1.81119	0.186987	0.282995	false	0.285029	0.857358	0.920549	false	-2.05967	3.44824e-05	0.000107262
SbiHYZ.01G185000	77.2252	46.5984	42.7811	0.1512	0.0903	0	0.1018	0.3502	0	1.5145	2.2289	2.167	0	0.0731	0.4187	673	489	494	2	1	0	1	4	0	25	34	33	0	1	4	-9.43229	2.318e-26	1.08256e-24	down	-8.07227	1.39765e-27	1.34633e-25	down	-4.56846	9.46898e-54	6.7733e-52	down	-8.59336	5.58353e-31	5.15896e-29	down	NA	NA	NA
SbiHYZ.01G185200	3.9609	1.0192	1.642	3.3257	3.1601	3.3563	1.2623	0.5321	1.0808	1.6935	2.1354	1.5803	1.8499	1.9909	1.705	142	44	78	181	144	155	51	25	43	115	134	99	87	112	67	0.545966	0.280004	0.411812	false	-0.836535	0.211087	0.379761	false	0.00362082	0.994467	0.996444	false	-0.245678	0.66246	0.794969	false	-1.35934	0.000154785	0.000428411
SbiHYZ.01G185300	0	0.5034	0.537	0.5381	1.0574	0.3887	0.0702	0	0	0	0.0151	0.0151	0.1205	0	0.3366	0	23	27	31	51	19	3	0	0	0	1	1	6	0	14	0.719727	0.594928	0.715496	false	-3.72391	0.15015	0.297057	false	-5.02079	0.0185217	0.040401	down	-1.32462	0.540542	0.705655	false	-4.43739	0.000257865	0.000687353
SbiHYZ.01G185500	1.5526	0.4358	0.3961	2.708	4.1461	1.2392	0	0	0	0.127	0.2748	0.1126	0	0.0418	0	71	24	24	188	241	73	0	0	0	11	22	9	0	3	0	1.75342	0.0115768	0.0299832	up	-7.45506	1.84263e-05	0.000128661	down	-1.90196	0.0181065	0.0396167	down	-5.69283	0.000129149	0.000761504	down	-9.18988	9.6846e-13	8.17726e-12
SbiHYZ.01G187200	10.0798	13.3063	10.5975	54.577	49.1627	51.247	16.0788	13.9384	13.9664	23.9312	24.0669	22.4571	6.6402	9.4315	22.857	346	550	482	2844	2145	2266	622	627	532	1556	1446	1347	299	508	860	2.0711	1.87409e-22	6.82248e-21	up	0.672351	0.00819318	0.0292483	false	1.25274	7.93819e-09	5.30254e-08	up	0.143013	0.786857	0.878404	false	-1.37744	1.3421e-27	3.96808e-26
SbiHYZ.01G187300	0.9433	0.221	0.4199	1.0728	1.2179	0.9576	0.093	0.1107	0.0218	0.4767	0.3593	0.5122	0.0369	0.149	0.1986	117	33	69	202	192	153	13	18	3	112	78	111	6	29	27	1.0081	0.0545376	0.112205	false	-2.38361	0.00820051	0.0292628	down	0.0643009	0.908524	0.93654	false	-2.00789	0.0218425	0.0656177	false	-3.37071	1.6288e-12	1.3377e-11
SbiHYZ.01G187500	2.7394	1.6355	1.4101	0.8066	0.5264	1.0682	2.5652	2.7262	2.3321	1.4662	1.3343	1.5171	3.0218	2.5986	2.5107	217	156	148	97	53	109	229	283	205	220	185	210	314	323	218	-1.33128	0.0013156	0.00443505	down	0.759411	0.0192766	0.05911	false	-0.164339	0.541763	0.648139	false	0.457697	0.122722	0.251411	false	2.11504	6.85518e-13	5.93026e-12
SbiHYZ.01G187900	0	0	0	0.123	0.1017	0.2454	0	0.0548	0.0259	0.0228	0.0246	0.0329	0.2519	0.2289	0.0655	0	0	0	13	9	22	0	5	2	3	3	4	23	25	5	NA	NA	NA	NA	NA	NA	NA	NA	NA	NA	NA	NA	6.23619	0.00409096	0.0159144	up	NA	NA	NA
SbiHYZ.01G188000	0	0	0	1.9266	1.8557	1.7578	5.2743	10.0793	11.4779	0	0	0	0.1438	0.6614	0.6886	0	0	0	31	25	24	63	140	135	0	0	0	2	11	8	6.85778	4.20622e-05	0.000202004	up	9.55854	3.43004e-12	7.03964e-11	up	NA	NA	NA	NA	NA	NA	NA	NA	2.7211	5.42669e-11	3.75667e-10
SbiHYZ.01G188200	56.8404	32.6794	32.5444	19.9233	22.5645	20.1787	23.7767	32.9359	27.2555	19.3982	19.938	20.7293	15.4116	15.1594	15.8826	1417	981	1075	754	715	648	668	1076	754	916	870	903	504	593	434	-1.03007	1.65983e-07	1.20014e-06	down	-0.17611	0.486922	0.661625	false	-0.769261	2.05202e-05	8.47732e-05	false	-1.42555	4.86868e-11	8.36825e-10	down	0.875071	1.77633e-06	6.79079e-06
SbiHYZ.01G188300	10.1616	8.2441	7.0792	125.43	140.674	127.642	1.4912	0.4175	1.2679	5.571	5.8055	4.3615	147.954	134.5	134.459	260	254	240	4872	4575	4207	43	14	36	270	260	195	4966	5400	3771	3.86183	1.91982e-215	5.16185e-212	up	-2.70942	8.04313e-08	8.93421e-07	down	-0.461952	0.0332988	0.0668146	false	3.97643	1.06366e-176	2.15118e-173	up	-6.5514	1.97057e-182	4.01362e-179
SbiHYZ.01G188400	3.382	1.8511	5.1338	4.6834	3.6283	5.5194	4.4332	1.5543	4.1213	1.2376	1.1637	1.1217	3.4863	4.0657	2.7699	88	58	177	185	120	185	130	53	119	61	53	51	119	166	79	0.303063	0.541461	0.67098	false	0.239562	0.693166	0.820254	false	-1.35041	0.00839168	0.020096	down	-0.0915051	0.861658	0.923048	false	-0.0402438	0.915175	0.936008
SbiHYZ.01G188500	1.3376	0.648	0.6169	0.979	1.4909	1.3269	1.6156	2.0698	0.8036	1.7655	2.229	1.6373	0.8498	1.0182	1.1526	36	21	22	40	51	46	49	73	24	90	105	77	30	43	34	0.489208	0.384388	0.521772	false	1.18198	0.0997285	0.218975	false	1.38258	0.00184827	0.00520961	up	0.203538	0.748446	0.854281	false	0.714396	0.151966	0.213316
SbiHYZ.01G188700	1.9982	3.3723	3.2107	0.7006	0.6339	0.5254	0.3432	0	0.0871	1.5653	1.4546	1.3095	0.172	0.1643	0.8821	62	126	132	33	25	21	12	0	3	92	79	71	7	8	30	-2.3419	3.86862e-06	2.2462e-05	down	-4.09152	0.000127404	0.000739456	down	-0.805799	0.0579392	0.107123	false	-2.8939	0.000990847	0.00466392	down	-1.72655	0.0974402	0.145277
SbiHYZ.01G189400	1.0714	2.756	2.1497	1.2222	0.8018	1.2577	3.0839	1.7747	3.2967	0.7726	0.9704	0.7178	3.9243	2.6978	2.2171	41	127	109	71	39	62	133	89	140	56	65	48	197	162	93	-1.01624	0.0819188	0.156958	false	0.694021	0.214916	0.384698	false	-1.1171	0.0441501	0.084903	false	0.426594	0.450785	0.626632	false	1.73249	8.16889e-07	3.28242e-06
SbiHYZ.01G189500	0	0.442	0.2481	1.3509	1.7366	1.033	0.5834	0.1911	0.3809	0.7438	0.9212	0.7436	1.4917	1.4965	1.671	0	34	21	131	141	85	42	16	27	90	103	83	125	150	117	2.37219	0.0382072	0.0832578	false	0.932305	0.503632	0.676148	false	1.91434	0.113785	0.188834	false	2.57827	0.0260434	0.0754844	false	-1.42125	0.0018918	0.00427235
SbiHYZ.01G189800	3.8019	0.8543	1.384	0.9134	0.9853	0.8507	0.7541	1.0239	1.834	0.6966	0.7027	0.6399	2.9835	2.1949	1.5098	170	46	82	62	56	49	38	60	91	59	55	50	175	154	74	-1.15154	0.0533263	0.110122	false	-0.351866	0.601755	0.75333	false	-1.25889	0.0308802	0.0627095	false	0.15558	0.797539	0.88474	false	0.823197	0.0548005	0.0881956
SbiHYZ.01G189900	10.3812	9.2183	10.5482	16.7258	17.3246	18.9787	11.2453	14.7803	11.6228	18.5058	19.4873	18.5944	11.9219	10.8832	11.9719	231	247	311	565	490	544	282	431	287	780	759	723	348	380	292	0.7083	0.000235923	0.000954697	false	0.647618	0.0241459	0.0711315	false	1.1222	1.81451e-12	1.79661e-11	up	0.133428	0.576701	0.733818	false	-0.0397553	0.841576	0.876879
SbiHYZ.01G190300	0	0.9733	1.8076	4.8002	3.0469	2.8878	0.2713	0	0.0918	0.1345	0.262	0.3208	0	0.1299	0.4649	0	23	47	143	76	73	6	0	2	5	9	11	0	4	10	1.74237	0.152412	0.257408	false	-2.77803	0.181276	0.339598	false	-1.85244	0.226918	0.33065	false	-2.35415	0.26744	0.4425	false	-4.51447	1.84832e-09	1.06814e-08
SbiHYZ.01G190500	9.4249	7.3052	7.8062	9.5833	8.2135	8.5548	5.5325	0.8483	3.0924	1.7606	1.8777	1.6319	12.4166	13.2758	13.1403	195	182	214	301	216	228	129	23	71	69	68	59	337	431	298	0.011658	0.956884	0.973172	false	-1.08687	0.0859666	0.195105	false	-1.99165	9.99673e-18	1.53404e-16	down	0.603124	0.00625305	0.0230075	false	-1.07436	0.0232324	0.0413791
SbiHYZ.01G190600	3.1961	1.6589	0.8543	7.0616	6.7315	7.4692	3.9586	1.2194	3.1501	0.4746	0.5516	0.4382	2.5633	4.4768	5.619	96	60	34	322	257	289	134	48	105	27	29	23	101	211	185	1.86195	4.23871e-05	0.000203305	up	0.8944	0.172827	0.328755	false	-1.67704	0.00409448	0.0106809	down	1.16508	0.0530507	0.13215	false	-0.941177	0.00725415	0.0145301
SbiHYZ.01G190700	0	0.2338	0.1545	0.9778	0.604	0.894	0.4315	0	0.5074	0.0405	0.2047	0.0146	0.2731	0.8481	1.0974	0	11	8	58	30	45	19	0	22	3	14	1	14	52	47	2.47104	0.0323576	0.0723539	false	1.42579	0.492737	0.66665	false	NA	NA	NA	NA	2.35931	0.0828433	0.186001	false	-1.02011	0.260276	0.336777
SbiHYZ.01G190900	0	0.1465	0.1598	0.8833	0.2221	0.6301	0.1879	0	0	0.0559	0.0202	0.0808	0.7263	1.7991	0.5151	0	5	6	38	8	23	6	0	0	3	1	4	27	80	16	2.30147	0.0909022	0.170937	false	NA	NA	NA	NA	NA	NA	NA	NA	3.11503	0.0154635	0.0495278	up	-2.82394	0.0342652	0.0582343
SbiHYZ.01G191000	20.9096	18.4558	17.3329	11.2146	11.1018	12.1963	17.8441	20.7947	17.5041	13.8136	13.2189	14.3855	15.5041	18.7504	24.2882	366	389	402	298	247	275	352	477	340	458	405	440	356	515	466	-0.813661	2.7815e-06	1.65457e-05	false	0.316825	0.173414	0.329661	false	-0.229695	0.0983148	0.167286	false	-0.00772943	0.978777	0.98862	false	1.15211	1.86993e-09	1.07965e-08
SbiHYZ.01G191100	4.0592	1.7657	0.9239	1.9099	0.7604	1.3005	0	0.3933	0	0.9864	1.7301	0.8481	0.1965	0	0.1763	63	33	19	45	15	26	0	8	0	29	47	23	4	0	3	-0.779648	0.309366	0.443997	false	-3.58018	0.0294208	0.0834994	false	-0.6239	0.374333	0.490286	false	-4.19608	0.000814404	0.00394135	down	-2.77846	0.0235867	0.0419693
SbiHYZ.01G191300	81.4839	68.7058	77.8405	8.9512	6.1954	5.6286	12.1429	5.7159	5.2789	7.2753	6.6661	6.5949	0.9517	0.9486	2.6284	1697	1723	2148	283	164	151	285	156	122	287	243	240	26	31	60	-3.55224	2.13367e-54	3.46188e-52	down	-2.99212	7.04914e-20	3.49003e-18	down	-3.25306	3.3576e-120	8.47281e-118	down	-5.71138	7.69299e-39	1.0221e-36	down	0.581165	0.0986045	0.146729
SbiHYZ.01G191600	0	0.1345	0.2172	2.773	2.7316	1.8435	0.016	0	0	0.5034	0.4214	0.6177	0	0.0344	0.0657	0	9	16	234	193	132	1	0	0	53	41	60	0	3	4	4.17326	4.09628e-06	2.36491e-05	up	NA	NA	NA	NA	2.23969	0.0530725	0.09942	false	NA	NA	NA	NA	-8.37067	1.3143e-11	9.69123e-11
SbiHYZ.01G191700	0	1.4076	0.8141	2.5122	1.8791	1.3159	2.7346	1.7344	2.2565	0.2441	0.2641	0.1984	0.0881	0.221	0.492	0	44	28	99	62	44	80	59	65	12	12	9	3	9	14	1.15916	0.362523	0.499637	false	1.80253	0.137732	0.278873	false	-1.54099	0.296441	0.409803	false	-1.61957	0.330741	0.510497	false	0.658474	0.0950025	0.142104
SbiHYZ.01G191900	2.7253	1.2933	0.9794	1.3165	1.1843	1.0074	1.4509	2.9312	1.263	1.1099	1.0232	1.2031	1.9786	1.6541	0.9472	105	60	50	77	58	50	63	148	54	81	69	81	100	100	40	-0.549928	0.267932	0.398611	false	0.589309	0.346149	0.531399	false	-0.30167	0.500544	0.611305	false	-0.146497	0.792347	0.881558	false	1.1583	0.00869404	0.017109
SbiHYZ.01G192500	1.7567	0.7255	0.7238	0.4316	0.6574	0.5086	0.2949	0.1884	0.3851	0.4261	0.4828	0.5326	1.3971	1.2769	0.719	185	92	101	69	88	69	35	26	45	85	89	98	193	211	83	-1.04958	0.0212818	0.0506121	false	-1.52954	0.00543595	0.0207712	down	-0.873315	0.0334267	0.0670195	false	0.0623578	0.895163	0.942053	false	-0.455826	0.284376	0.363243
SbiHYZ.01G192700	238.071	201.322	185.218	219.93	219.577	238.05	117.88	88.5596	108.149	89.1037	83.8517	89.6684	84.4736	137.6	226.987	9627	9803	9924	13501	11286	12400	5372	4693	4853	6825	5935	6336	4481	8731	10061	0.0237463	0.766712	0.849891	false	-0.671136	1.1882e-09	1.73362e-08	false	-1.02263	2.0128e-46	1.12872e-44	down	-0.510832	0.161445	0.308646	false	-0.671932	6.54089e-11	4.48899e-10
SbiHYZ.01G193300	5.9349	4.484	4.858	10.2293	13.1212	11.0246	5.0881	3.1923	6.1022	4.5703	4.9777	4.5264	11.9228	10.2164	7.9385	532	484	577	1392	1495	1273	514	375	607	776	781	709	1402	1437	780	1.07642	3.18437e-12	4.33042e-11	up	0.220298	0.390165	0.574979	false	0.109813	0.347579	0.46248	false	0.909881	1.90824e-06	1.62074e-05	false	-0.833419	2.90325e-05	9.14896e-05
SbiHYZ.01G193800	0	5.2606	2.4789	14.1666	12.3053	13.6902	1.8389	1.2234	1.5504	2.663	2.7701	2.1035	1.1327	2.791	9.8815	0	162	84	550	400	451	53	41	44	129	124	94	38	112	277	2.17189	0.198032	0.316129	false	-0.540881	0.687376	0.81653	false	0.0739933	0.957165	0.971278	false	0.70682	0.629433	0.771667	false	-2.69244	6.78174e-29	2.2081e-27
SbiHYZ.01G194000	11.8673	9.9801	7.7943	14.7192	12.2025	12.4779	4.0988	6.19	6.87	14.4336	13.9032	14.1846	4.7809	5.8398	7.5719	316	320	275	595	413	428	123	216	203	728	648	660	167	244	221	0.325644	0.123236	0.217929	false	-0.452391	0.17238	0.328217	false	0.75511	2.64198e-06	1.27091e-05	false	-0.74876	0.023271	0.0690542	false	-0.755982	0.00182585	0.00413256
SbiHYZ.01G194100	45.3148	31.5282	29.2026	21.8873	18.2078	21.0786	36.5981	30.0826	30.5443	13.1481	11.9728	13.5921	32.0433	34.8017	33.0288	746	625	637	547	381	447	679	649	558	410	345	391	692	899	596	-0.871263	2.12153e-06	1.28762e-05	false	0.212973	0.270417	0.449575	false	-1.21138	2.75622e-14	3.2019e-13	down	-0.131662	0.463424	0.638551	false	1.10637	7.07906e-12	5.41596e-11
SbiHYZ.01G194200	17.5786	11.7921	11.2049	9.9692	9.9835	9.7115	10.941	10.4239	10.2367	6.7562	7.2087	6.6449	22.2243	16.9531	14.8566	489	395	413	421	353	348	343	380	316	356	351	323	811	740	453	-0.529024	0.00399357	0.0118162	false	-0.0173372	0.937233	0.968344	false	-0.733891	1.17527e-05	5.06247e-05	false	0.361455	0.116028	0.241117	false	0.533447	0.00121584	0.00284753
SbiHYZ.01G194300	13.9758	21.003	18.8446	29.949	23.8999	21.7443	9.8068	8.0989	8.3259	16.7631	16.4702	16.6319	2.2957	5.7577	13.8973	478	865	854	1555	1039	958	378	363	316	1086	986	994	103	309	521	0.361399	0.208216	0.328971	false	-0.749277	0.0111987	0.0376237	false	0.0786689	0.76685	0.832709	false	-1.35182	0.0339582	0.0930465	false	-1.09144	1.20153e-09	7.1464e-09
SbiHYZ.01G194400	6.5983	12.2776	14.9019	13.6929	11.3971	13.2486	16.8603	14.6507	17.7933	7.8312	7.7094	9.0853	22.4266	19.5708	18.2854	133	298	398	419	292	344	383	387	398	299	272	320	593	619	404	0.033102	0.937098	0.960053	false	0.810508	0.0464945	0.120173	false	-0.288194	0.498904	0.610007	false	0.710872	0.0936262	0.204638	false	0.797466	2.4877e-06	9.29032e-06
SbiHYZ.01G194600	0	0.0429	0.1429	0.941	0.7718	0.9219	0.2138	0	0	0.0636	0.0885	0.0394	0.0656	0.1974	0.1727	0	3	11	83	57	69	14	0	0	7	9	4	5	18	11	3.60748	0.000709208	0.00255374	up	NA	NA	NA	NA	NA	NA	NA	NA	NA	NA	NA	NA	-3.2264	0.088434	0.133665
SbiHYZ.01G194700	22.9754	17.288	18.2738	22.848	24.0177	20.595	10.8129	12.1804	11.9249	27.4085	30.3135	28.1672	25.1587	21.4777	22.3215	724	656	763	1093	962	836	384	503	417	1636	1672	1551	1040	1062	771	0.114188	0.395752	0.533449	false	-0.412022	0.0281252	0.0805497	false	0.782453	2.48119e-16	3.42819e-15	false	0.177201	0.24353	0.414725	false	-0.505638	0.00121532	0.00284667
SbiHYZ.01G195000	0	0	0	3.1883	1.2693	1.0891	0	0	0	0.1111	0	0	0	0	0	0	0	0	69	23	20	0	0	0	3	0	0	0	0	0	7.29488	1.75534e-05	9.08114e-05	up	NA	NA	NA	NA	NA	NA	NA	NA	NA	NA	NA	NA	-6.97411	2.12543e-06	8.01508e-06
SbiHYZ.01G195500	4.2783	5.9216	5.9898	4.9013	4.0001	6.0649	3.4112	6.7659	4.023	6.3504	7.4036	8.3387	18.0558	11.6569	14.651	69	115	128	120	82	126	62	143	72	194	209	235	382	295	259	-0.242263	0.555031	0.682131	false	0.129369	0.806803	0.895159	false	0.636812	0.061229	0.112223	false	1.35314	0.000462464	0.00239754	up	0.392862	0.305577	0.38581
SbiHYZ.01G195700	19.521	23.6813	21.3769	0.8825	1.2798	2.08	2.4624	9.7117	7.4159	2.829	1.9681	3.45	31.8775	20.9173	10.6507	204	298	296	14	17	28	29	133	86	56	36	63	437	343	122	-4.05633	1.46491e-20	4.61056e-19	down	-1.39078	0.0142346	0.0459535	down	-2.76559	3.46484e-15	4.3596e-14	down	-0.135525	0.762107	0.8637	false	2.68611	4.00018e-06	1.44374e-05
SbiHYZ.01G195900	0.2599	1.0947	1.163	5.7357	5.5212	6.4857	1.7792	2.0967	2.4426	2.5582	2.5669	2.4649	4.3024	4.2121	4.5054	14	71	83	469	378	450	108	148	146	261	242	232	304	356	266	2.63943	8.18515e-06	4.48872e-05	up	1.57091	0.0203874	0.0619332	false	1.73226	0.00672108	0.0166256	up	2.22322	0.000521534	0.00266806	up	-1.04719	6.92498e-07	2.81343e-06
SbiHYZ.01G196200	7.3638	0.7413	0.1684	1.1024	1.0534	0.6063	1.8811	0.0851	0.4022	0.3534	0.1912	0.2554	1.1057	1.4932	1.5269	66	8	2	15	12	7	19	1	4	6	3	4	13	21	15	NA	NA	NA	NA	-1.36059	0.397171	0.581145	false	NA	NA	NA	NA	-0.880365	0.507848	0.678348	false	NA	NA	NA
SbiHYZ.01G196400	24.2545	20.1423	19.8446	37.6016	41.825	39.6123	22.0592	20.8672	23.695	43.5797	45.6496	46.0733	11.6379	19.2149	33.9331	761	761	825	1791	1668	1601	780	858	825	2590	2507	2526	479	946	1167	0.794172	5.07886e-14	8.71369e-13	false	0.374767	0.00655732	0.0243145	false	1.29987	3.22415e-63	2.92898e-61	up	-0.0220088	0.958678	0.97731	false	-0.39754	0.000426537	0.00108807
SbiHYZ.01G196500	8.911	3.6252	4.193	5.5609	5.0806	3.8089	0.2561	0.7984	0.0975	0.9142	0.8863	0.8052	0.6875	1.3795	0.362	247	121	154	234	179	136	8	29	3	48	43	39	25	60	11	-0.256174	0.514424	0.6465	false	-3.41606	2.54006e-05	0.000173175	down	-2.40622	2.61458e-09	1.85927e-08	down	-2.80075	6.35971e-06	4.89055e-05	down	-3.14166	5.1989e-08	2.48244e-07
SbiHYZ.01G196600	84.6678	45.863	46.0272	20.433	16.9766	11.6408	1.9472	0.7849	1.3801	5.2374	5.1454	4.7617	1.0629	1.6024	2.3982	3704	2416	2668	1357	944	656	96	45	67	434	394	364	61	110	115	-1.90874	1.40361e-12	1.99828e-11	down	-5.09217	2.66258e-60	1.08422e-57	down	-3.28437	3.31926e-61	2.88553e-59	down	-5.13853	5.06159e-47	8.94477e-45	down	-3.16296	3.62002e-26	9.6172e-25
SbiHYZ.01G196700	0.8514	1.5319	1.7134	1.1917	0.5861	0.3029	0	0	0	0.0187	0.1621	0.1827	0.027	0.113	0	24	52	64	51	21	11	0	0	0	1	8	9	1	5	0	-1.11374	0.152928	0.258024	false	-7.67374	2.52023e-06	2.107e-05	down	-3.33648	0.000300677	0.000996898	down	-4.92267	3.40191e-05	0.000227068	down	-6.54397	2.57967e-05	8.19123e-05
SbiHYZ.01G198000	15.0831	23.5479	21.8101	69.788	75.7993	64.7516	25.2984	18.9524	19.7004	15.7755	15.6086	15.2648	24.061	37.6087	73.2403	583	1096	1117	4095	3724	3224	1102	960	845	1155	1056	1031	1220	2281	3103	1.66509	1.85346e-10	2.03761e-09	up	0.364287	0.206126	0.373235	false	-0.188077	0.498739	0.609961	false	1.08558	0.0213818	0.0644998	false	-1.28052	1.59876e-20	2.79646e-19
SbiHYZ.01G198200	19.4747	6.8137	6.8939	11.1391	12.6929	9.8991	3.5812	3.0408	4.0053	5.0543	5.6973	5.5725	8.5211	7.8334	5.0057	1906	803	894	1655	1579	1248	395	390	435	937	976	953	1094	1203	537	-0.00574104	0.986956	0.991592	false	-1.26108	0.00046264	0.00236255	down	-0.730159	0.0392947	0.0769836	false	-0.640012	0.0997343	0.215167	false	-1.23297	7.75995e-16	9.03733e-15
SbiHYZ.01G198300	0	0.9822	1.6621	1.585	1.6363	1.0448	1.737	1.5871	1.7273	1.055	1.2582	1.2603	0.5596	1.0136	0.9302	0	29	54	59	51	33	48	51	47	49	54	54	18	39	25	0.481259	0.715875	0.811753	false	1.14572	0.370509	0.555423	false	0.540866	0.684668	0.768929	false	-0.25181	0.862153	0.92314	false	0.679116	0.0984244	0.146506
SbiHYZ.01G198400	57.1891	46.6588	53.0811	86.8925	98.9719	76.4556	28.1477	31.2786	29.0293	89.1469	94.1297	93.6902	39.4222	35.6883	38.7427	2789	2740	3430	6433	6135	4803	1547	1999	1571	8235	8035	7984	2522	2731	2071	0.641328	4.3806e-06	2.51134e-05	false	-0.501129	0.000976741	0.00460049	false	1.04018	5.80781e-30	1.7705e-28	up	-0.528429	0.000221801	0.00123011	false	-1.12286	1.4465e-15	1.6449e-14
SbiHYZ.01G198500	2.9083	2.8284	2.9025	1.2604	1.2795	1.4111	0.8998	1.2702	2.0001	6.98	8.0455	7.4021	2.5671	1.8656	1.8503	152	178	201	100	85	95	53	87	116	691	736	676	176	153	106	-1.23694	6.28812e-06	3.51391e-05	down	-0.746504	0.0832607	0.190278	false	1.5876	6.3906e-20	1.1186e-18	up	-0.541113	0.0829632	0.186202	false	0.513195	0.157082	0.219396
SbiHYZ.01G198800	23.2213	8.1632	12.5246	5.2823	7.4204	6.2097	9.4285	5.7092	10.7229	4.8323	4.8428	4.9307	21.7063	20.6574	14.4502	1167	494	834	403	474	402	534	376	598	460	426	433	1431	1629	796	-1.2657	0.000190009	0.000787354	down	-0.413246	0.247512	0.422945	false	-1.31407	4.52639e-05	0.000175576	down	0.350356	0.297332	0.475156	false	0.876551	8.85701e-05	0.000255199
SbiHYZ.01G199800	8.8184	6.2263	8.1717	5.4412	7.1281	7.0913	4.028	4.6422	4.0907	18.6809	19.9822	18.5467	10.5515	7.7185	5.0749	474	403	582	444	487	491	244	327	244	1902	1880	1742	744	651	299	-0.337345	0.117471	0.209618	false	-0.531	0.0335731	0.0927403	false	1.52573	1.31958e-25	3.24869e-24	up	-0.0692954	0.822949	0.900457	false	-0.17184	0.386149	0.469272
SbiHYZ.01G200000	0	0.6018	0	0.0754	0.2701	0.148	0.1354	0	0.1719	2.4364	1.3728	1.5934	0	0.0486	0	0	19	0	3	9	5	4	0	5	121	63	73	0	2	0	NA	NA	NA	NA	NA	NA	NA	NA	3.29081	0.0503593	0.0949641	false	NA	NA	NA	NA	NA	NA	NA
SbiHYZ.01G200100	0	0.9647	1.3637	1.0202	0.6093	1.4027	0	0	0	0.4088	0.6636	0.2216	2.263	4.2772	3.1793	0	9	14	12	6	14	0	0	0	6	9	3	23	52	27	NA	NA	NA	NA	NA	NA	NA	NA	NA	NA	NA	NA	1.8826	0.15308	0.296786	false	NA	NA	NA
SbiHYZ.01G200300	0	2.4812	0.1127	0.3936	0.1175	0.9277	1.193	0	1.6154	0.2366	0.256	0.2565	4.3273	3.7129	1.2266	0	20	1	4	1	8	9	0	12	3	3	3	38	39	9	NA	NA	NA	NA	NA	NA	NA	NA	NA	NA	NA	NA	1.63042	0.338373	0.51796	false	NA	NA	NA
SbiHYZ.01G200800	2.2244	1.9767	1.7345	1.8599	1.7242	1.9243	0.8012	0.6514	0.8728	1.2263	1.5615	1.381	1.6206	1.3809	2.1117	271	290	280	344	267	302	110	104	118	283	333	294	259	264	282	-0.202259	0.286367	0.418784	false	-1.03679	0.000134568	0.000779268	down	-0.286258	0.119724	0.196715	false	-0.270083	0.379623	0.559539	false	-0.811578	0.00019108	0.000521233
SbiHYZ.01G201000	1.9533	0.1754	0.5977	0.3999	0.3738	0.5738	0.2108	1.0474	0.8088	1.1566	1.0406	1.1028	0.6037	0.6392	0.4335	74	8	30	23	18	28	9	52	34	83	69	73	30	38	18	-1.005	0.278011	0.409681	false	0.0602088	0.954398	0.977698	false	0.612636	0.4537	0.568423	false	-0.655075	0.486676	0.659309	false	1.09002	0.10833	0.159067
SbiHYZ.01G201200	1.11	1.0905	1.3792	2.6217	2.9288	3.4785	1.9099	2.2003	2.1714	3.2017	3.1168	2.7657	1.3312	1.7513	1.3462	82	97	135	294	275	331	159	213	178	448	403	357	129	203	109	1.21635	5.53744e-05	0.00025919	up	1.11907	0.00139905	0.00632362	up	1.5465	2.0726e-09	1.49551e-08	up	0.221624	0.552145	0.714347	false	-0.0747176	0.72972	0.784821
SbiHYZ.01G201500	0	0.4093	0.496	1.7676	1.8096	2.6784	0	0	0	1.648	1.6895	2.0371	0.5845	1.047	0.3997	0	9	12	49	42	63	0	0	0	57	54	65	14	30	8	2.57854	0.0212443	0.0505358	false	NA	NA	NA	NA	2.67707	0.0125386	0.0285696	up	NA	NA	NA	NA	-7.48644	2.83213e-08	1.40351e-07
SbiHYZ.01G201600	3.4823	2.2881	3.4368	0.126	0.2107	0.2971	0	0.1752	0	0.0202	0	0.0219	0	0	0	91	72	119	5	7	10	0	6	0	1	0	1	0	0	0	-3.972	1.07475e-11	1.37887e-10	down	-5.25817	1.0054e-05	7.38575e-05	down	-7.53245	3.2108e-11	2.79525e-10	down	-9.22199	1.33304e-11	2.46585e-10	down	NA	NA	NA
SbiHYZ.01G201900	4.9028	4.5059	2.9108	7.3922	8.6231	8.1535	4.2924	4.8886	5.0661	7.1669	7.6438	8.5545	6.0132	6.0963	5.8247	225	249	177	515	503	482	222	294	258	623	614	686	362	439	293	0.884298	0.000284512	0.00112828	false	0.54424	0.0713838	0.169357	false	1.1568	3.83238e-07	2.07419e-06	up	0.486224	0.0781069	0.177425	false	-0.316904	0.0750799	0.116103
SbiHYZ.01G202000	1.223	0.6539	0.4425	0.2869	0.3032	0.2666	0.3791	0.1023	0.5284	0.2034	0.1675	0.2397	0.0766	0.1868	0.214	146	94	70	52	46	41	51	16	70	46	35	50	12	35	28	-1.48369	0.00155257	0.00512378	down	-0.873965	0.214649	0.384411	false	-1.64941	0.000370466	0.00120541	down	-2.27881	0.000510471	0.00261957	down	0.635917	0.255196	0.331514
SbiHYZ.01G202100	4.4024	2.9392	5.505	1.8765	2.4449	2.1109	3.8298	0.8563	3.306	0.5241	0.2959	0.3705	5.2972	3.8234	2.4807	102	82	169	66	72	63	100	26	85	23	12	15	161	139	63	-1.10847	0.00806554	0.0218829	down	-0.411725	0.521987	0.690727	false	-3.21306	1.52223e-10	1.24247e-09	down	-0.236178	0.620795	0.765148	false	0.719071	0.148328	0.209074
SbiHYZ.01G202300	6.3789	3.1175	3.1953	0.4648	0.3109	0.3287	0.9267	0.3231	0.6359	0.2831	0.2096	0.3392	4.9272	5.4143	2.266	226	133	150	25	14	15	37	15	25	19	13	21	229	301	88	-3.56924	5.10677e-15	9.83772e-14	down	-2.41515	1.01096e-05	7.41744e-05	down	-3.66402	2.81897e-17	4.17764e-16	down	-0.0473845	0.916809	0.953839	false	1.17996	0.0621365	0.0985144
SbiHYZ.01G202600	0	0.2725	0.3095	0.2431	0.3226	0.6367	0	0	0.1478	0.0866	0.0234	0.1643	1.3756	0.6011	0.8231	0	8	10	9	10	20	0	0	4	4	1	7	44	23	22	NA	NA	NA	NA	NA	NA	NA	NA	NA	NA	NA	NA	2.07585	0.117289	0.242989	false	NA	NA	NA
SbiHYZ.01G202700	3.1242	8.1988	7.8754	4.8569	4.9651	7.179	3.3821	1.0967	3.4348	6.6635	7.1754	6.7226	6.0017	5.3758	5.1305	50	158	167	118	101	148	61	23	61	202	201	188	126	135	90	-0.335905	0.541376	0.670925	false	-1.05302	0.12595	0.260673	false	0.257186	0.613529	0.710103	false	-0.351892	0.531209	0.697553	false	-0.691808	0.113977	0.166184
SbiHYZ.01G202800	11.6427	16.6212	11.7996	25.9663	28.2646	27.6314	16.1361	16.9649	17.6362	26.6059	26.1316	27.2545	26.3725	23.9555	22.0024	210	361	282	711	648	642	328	401	353	909	825	859	624	678	435	0.910117	0.000630751	0.0023011	false	0.641443	0.0339449	0.0935677	false	1.19708	2.72194e-06	1.30419e-05	up	0.758358	0.0107376	0.0365584	false	-0.246487	0.10068	0.149336
SbiHYZ.01G203300	4.8568	2.7353	2.549	9.3956	10.0358	9.9026	6.3901	6.326	7.7724	7.3975	7.9735	7.6675	12.5115	11.3847	11.714	174	118	121	511	457	457	258	297	309	502	500	480	588	640	460	1.46914	9.81723e-09	8.57976e-08	up	1.36664	9.27729e-06	6.88286e-05	up	1.44209	1.22488e-09	9.14024e-09	up	1.78323	4.12917e-11	7.17168e-10	up	-0.0793947	0.632173	0.702495
SbiHYZ.01G203400	0	0.0839	0.3815	0.6659	1.0339	0.7847	0.0448	0	0	0.0801	0.231	0.1736	0	0.1611	0.2767	0	2	10	20	26	20	1	0	0	3	8	6	0	5	6	2.19434	0.112047	0.201802	false	NA	NA	NA	NA	NA	NA	NA	NA	NA	NA	NA	NA	-5.30913	0.000401769	0.00103062
SbiHYZ.01G203600	48.9122	14.8157	15.5947	5.9994	4.9446	4.16	4.9898	7.7408	3.4975	18.1734	19.6164	19.0817	2.2694	3.2886	4.4865	2218	809	937	413	285	243	255	460	176	1561	1557	1512	135	234	223	-2.41009	6.16393e-09	5.53754e-08	down	-1.86061	8.27603e-05	0.000501969	down	-0.176538	0.649491	0.740639	false	-2.94638	6.10666e-10	9.17108e-09	down	0.568108	0.0745735	0.115408
SbiHYZ.01G203700	319.998	381.378	378.381	954.798	914.556	900.349	253.018	240.382	254.034	404.252	387.32	375.329	578.388	804.081	1008.16	10659	15297	16700	48281	38721	38632	9498	10493	9390	25506	22582	21846	25273	42027	36809	1.23965	8.78587e-13	1.28684e-11	up	-0.230821	0.18162	0.340137	false	0.312234	0.0733048	0.130691	false	1.07248	0.000185964	0.00105384	up	-1.4496	1.55589e-60	2.09713e-58
SbiHYZ.01G204000	0	4.2182	2.9238	5.3875	6.0959	7.218	0.3056	3.7446	0.6982	16.1349	16.6738	17.8844	2.5595	2.0849	1.0996	0	59	45	95	90	108	4	57	9	355	339	363	39	38	14	1.18214	0.339863	0.477071	false	-0.290337	0.8579	0.925016	false	2.93827	0.00994938	0.0233042	up	-0.514844	0.721895	0.836831	false	-1.45452	0.0473365	0.0774962
SbiHYZ.01G204100	18.0132	6.9543	7.4225	5.1689	6.3157	4.0455	2.9669	3.149	2.538	1.9719	1.9791	1.9738	6.1999	4.8184	2.4046	1196	556	653	521	533	346	222	274	187	248	230	229	540	502	175	-1.10021	0.00194996	0.00626712	down	-1.51614	2.63303e-05	0.000178811	down	-2.16703	9.22883e-11	7.70582e-10	down	-1.2939	0.00291036	0.0119285	down	-0.395927	0.0905646	0.136379
SbiHYZ.01G205000	10.5248	7.1176	7.995	26.0156	21.5505	22.3291	6.6621	12.7664	5.7772	50.5687	45.2052	42.064	1.2806	6.2268	13.2301	307	250	309	1152	799	839	219	488	187	2794	2308	2144	49	285	423	1.36342	6.02013e-14	1.02353e-12	up	0.344444	0.411812	0.594892	false	2.66309	1.15749e-74	1.38358e-72	up	-0.31255	0.673723	0.801976	false	-1.00039	0.000759842	0.00185123
SbiHYZ.01G205100	1.3029	0.6644	0.5866	3.0416	2.8234	3.1409	1.5415	1.2559	0.9269	1.5688	1.8544	1.6352	3.1888	3.5545	2.5651	57	35	34	202	157	177	76	72	45	130	142	125	183	244	123	1.76637	4.09924e-06	2.36589e-05	up	0.915425	0.104011	0.226133	false	1.25428	0.00087208	0.00264168	up	1.84282	1.17152e-05	8.557e-05	up	-0.828077	0.00672439	0.0135605
SbiHYZ.01G205500	330.968	260.856	267.582	131.806	141.969	133.155	241.3	218.531	221.819	148.278	143.781	151.447	273.358	247.941	229.455	6302	5981	6751	3810	3436	3266	5178	5453	4687	5348	4792	5039	6828	7408	4789	-1.17168	2.95936e-59	5.20543e-57	down	-0.00754281	0.938948	0.969259	false	-0.726301	4.68577e-35	1.78482e-33	false	-0.258063	0.00595012	0.0220579	false	1.18551	9.08148e-34	3.78347e-32
SbiHYZ.01G205700	4.4935	3.9106	4.3901	10.3397	11.2595	8.1474	2.5671	0.775	1.8028	5.8982	5.574	5.3544	2.2054	3.4521	2.7236	146	153	189	510	465	341	94	33	65	363	317	304	94	176	97	1.1135	4.75796e-06	2.71034e-05	up	-1.02853	0.0448315	0.116683	false	0.612263	0.0016178	0.00463186	false	-0.678617	0.0529718	0.131991	false	-2.1216	8.19832e-10	4.96476e-09
SbiHYZ.01G205800	6.4464	6.0769	8.8757	19.568	16.5172	20.0852	16.1556	11.9655	8.0073	23.639	21.3511	23.5808	9.9612	8.2721	9.2986	74	84	135	341	241	297	209	180	102	514	429	473	150	149	117	1.27289	0.000101289	0.000446268	up	1.0615	0.0206467	0.0625935	false	1.87964	3.52224e-11	3.05177e-10	up	0.275412	0.485753	0.658402	false	-0.191568	0.501661	0.582575
SbiHYZ.01G205900	10.7316	3.0706	3.7434	0.1485	0.1064	0.245	2.0405	4.2666	2.1536	2.0948	1.9063	1.7031	0.2406	0.431	0.3702	238	82	110	5	3	7	51	124	53	88	74	66	7	15	9	-5.15609	5.66782e-13	8.49316e-12	down	-0.621725	0.322028	0.505455	false	-1.31789	0.00983768	0.0230752	down	-4.05128	1.30688e-09	1.86864e-08	down	4.5577	3.59157e-13	3.18978e-12
SbiHYZ.01G206400	17.3401	18.4733	17.0051	61.5457	57.1843	58.6559	19.5382	18.509	20.9148	21.4614	20.7161	20.8098	25.7644	26.7965	22.5033	845	1084	1098	4553	3542	3682	1073	1182	1131	1981	1767	1772	1647	2049	1202	1.63855	2.74159e-29	1.5589e-27	up	0.466421	0.00564303	0.0214076	false	0.464522	0.00148597	0.00429368	false	0.425429	0.0175539	0.0549145	false	-1.15062	7.90324e-29	2.5506e-27
SbiHYZ.01G206500	0	5.6772	3.1644	17.9527	14.7726	18.0438	34.4551	20.5186	21.2741	7.3625	7.7071	8.0331	14.1053	18.5305	38.4187	0	75	46	299	206	255	426	295	259	153	148	154	203	319	462	2.31787	0.0435514	0.0928607	false	3.31674	0.00145339	0.00653294	up	1.49723	0.237004	0.342409	false	2.8549	0.0166535	0.0525077	false	1.01972	2.535e-05	8.05776e-05
SbiHYZ.01G206700	2.419	2.9017	2.1046	9.6604	11.1017	10.5501	4.4271	4.8455	4.6928	3.441	3.839	3.6436	7.056	7.5261	6.9732	144	208	166	873	840	809	297	378	310	388	400	379	551	703	455	1.96608	2.55395e-18	6.6576e-17	up	1.22527	2.54157e-05	0.000173212	up	0.766943	0.0012755	0.00373001	false	1.45869	3.91877e-08	4.41942e-07	up	-0.71836	3.77499e-06	1.37001e-05
SbiHYZ.01G207200	1.9135	5.698	5.9416	2.647	3.0754	2.5041	4.1235	2.5657	4.7789	1.9482	1.9678	2.1119	7.1267	5.6792	5.8357	70	251	288	147	143	118	170	123	194	135	126	135	342	326	234	-0.887373	0.107731	0.195319	false	-0.00608017	0.991388	0.995388	false	-1.01724	0.0668371	0.120844	false	0.318845	0.560656	0.720388	false	0.902063	0.00114979	0.00270731
SbiHYZ.01G207300	2.2846	3.388	3.2842	18.7756	18.2306	17.1019	6.4677	6.9733	6.3233	3.8768	3.3563	3.7044	8.9566	9.429	11.5627	42	75	80	524	426	405	134	168	129	135	108	119	216	272	233	2.4628	1.131e-14	2.09513e-13	up	1.43536	0.000816079	0.00391059	up	0.476297	0.215222	0.316988	false	1.64673	7.76019e-05	0.000480937	up	-1.00734	3.86359e-07	1.6285e-06
SbiHYZ.01G207600	1.7515	1.8438	2.2155	5.4113	6.4823	4.0599	2.2656	2.2778	3.0678	5.4308	5.7221	5.8235	2.5011	2.3032	2.3294	142	180	238	666	668	424	207	242	276	834	812	825	266	293	207	1.33722	8.16543e-06	4.4792e-05	up	0.684216	0.030994	0.0869996	false	1.74664	3.67881e-15	4.61604e-14	up	0.207678	0.493661	0.665503	false	-0.633963	0.00502329	0.0104354
SbiHYZ.01G208100	0	0.1205	0.4258	1.5291	1.04	2.4028	0.2432	0.369	0.2179	2.4936	2.4038	2.4817	0.2458	0.7911	1.1324	0	9	35	144	82	192	17	30	15	293	261	269	20	77	77	2.97363	0.0107679	0.0281985	up	0.838481	0.57085	0.729466	false	3.85912	0.000361704	0.00117985	up	1.8371	0.195908	0.356057	false	-2.11443	5.95746e-06	2.09408e-05
SbiHYZ.01G208200	0	0	0	0.1359	0.1217	0.1602	0	0	0	0.6807	0.6188	0.915	0.1966	0.1644	0	0	0	0	4	3	4	0	0	0	25	21	31	5	5	0	NA	NA	NA	NA	NA	NA	NA	NA	6.72617	3.50273e-05	0.000138621	up	NA	NA	NA	NA	NA	NA	NA
SbiHYZ.01G208300	0	1.3548	2.5898	1.6675	2.3899	1.2664	2.4459	2.2751	1.8756	1.6037	1.9926	1.3843	4.6742	3.6567	2.0528	0	29	61	45	54	29	49	53	37	54	62	43	109	102	40	0.221007	0.870255	0.918213	false	0.960777	0.461281	0.640665	false	0.442536	0.743156	0.815215	false	1.1963	0.364407	0.544308	false	0.755529	0.0923343	0.138656
SbiHYZ.01G208400	71.9385	84.8915	84.7188	48.6991	41.386	36.141	70.0844	66.2887	65.0341	26.4375	26.9258	26.4674	51.9208	59.0947	57.5971	1879	2670	2932	1931	1374	1216	2063	2269	1885	1308	1231	1208	1779	2422	1649	-1.05405	1.02348e-06	6.57216e-06	down	0.039937	0.835921	0.912243	false	-1.39705	7.19031e-14	8.02955e-13	down	-0.604341	0.00613071	0.022626	false	1.11312	4.2073e-14	4.13534e-13
SbiHYZ.01G208500	0	1.3449	1.9097	0.8001	0.2787	0.6286	0.5838	0.8496	0.7753	1.4694	1.9371	1.3901	0.8487	1.0643	0.3694	0	32	50	24	7	16	13	22	17	55	67	48	22	33	8	-1.13255	0.443477	0.579269	false	-0.335231	0.816945	0.901028	false	0.666279	0.61341	0.710101	false	-0.712125	0.635376	0.775662	false	0.812268	0.258585	0.335123
SbiHYZ.01G208800	2.403	0.4605	0.3627	0.3896	0.2327	0.0574	0	0	0	0.2147	0.3379	0.275	0.1691	0.1178	0	65	15	13	16	8	2	0	0	0	11	16	13	6	5	0	-2.21127	0.0486365	0.101914	false	-7.10326	0.000237342	0.00130364	down	-1.61776	0.0761964	0.135131	false	-3.44362	0.0116738	0.0392327	down	NA	NA	NA
SbiHYZ.01G209100	20.3494	12.163	10.847	0.5711	0.1795	0.4959	0.8097	2.0194	0.8634	4.6007	4.1968	4.1778	1.1826	0.8142	1.332	446	321	315	19	5	14	20	58	21	191	161	160	34	28	32	-5.16913	2.41867e-29	1.3921e-27	down	-3.15849	5.98597e-10	9.06599e-09	down	-1.48404	1.30319e-09	9.68804e-09	down	-3.74198	1.26029e-22	7.37616e-21	down	2.03654	0.0043235	0.00909921
SbiHYZ.01G209200	54.7251	33.2041	30.9702	130.784	143.95	132.949	139.138	149.482	168.563	64.3016	66.0672	66.4345	114.279	124.577	138.572	1715	1253	1286	6222	5734	5367	4914	6139	5862	3817	3624	3638	4698	6126	4760	1.70825	2.21651e-25	9.80846e-24	up	2.29248	4.46906e-38	7.27928e-36	up	0.979271	4.75489e-10	3.70303e-09	false	1.6376	2.98762e-15	8.61816e-14	up	0.606473	3.17552e-08	1.56144e-07
SbiHYZ.01G209500	0.2463	0.4236	0.8629	2.7461	1.7437	2.4306	0.8116	0.3087	0.7609	0.5943	0.7738	0.6845	1.1532	1.3228	1.0431	14	29	65	237	126	178	52	23	48	64	77	68	86	118	65	2.01313	0.00108993	0.00375562	up	0.5241	0.51979	0.688735	false	0.573844	0.386568	0.502471	false	1.06324	0.123248	0.25212	false	-1.47005	0.0001922	0.000523899
SbiHYZ.01G209700	10.4192	4.6891	6.1784	8.0996	9.5719	7.2972	3.3306	2.6914	4.0968	8.2167	9.16	8.7959	5.6856	6.6194	5.2989	644	349	506	760	752	581	232	218	281	962	991	950	461	642	359	0.168739	0.538617	0.668266	false	-0.726517	0.0196799	0.0601303	false	0.558479	0.0234603	0.0494662	false	-0.301315	0.293853	0.470837	false	-0.873581	6.40436e-06	2.24043e-05
SbiHYZ.01G209900	10.7489	6.3336	10.6426	2.2759	2.1947	2.4834	1.8167	1.6014	1.845	2.7292	2.6319	2.3873	3.18	3.3762	2.1247	420	298	551	135	109	125	80	82	80	202	180	163	163	207	91	-2.08847	6.21975e-13	9.25391e-12	down	-2.07395	1.40267e-10	2.3099e-09	down	-1.61133	3.03436e-09	2.13936e-08	down	-1.74173	1.45388e-07	1.48839e-06	down	0.0362471	0.895983	0.921004
SbiHYZ.01G210000	3.5082	2.345	2.0665	1.4373	0.8415	0.8967	1.6514	1.2569	0.7518	1.1858	1.0877	1.1875	0.7338	0.818	0.5464	164	132	128	102	50	54	87	77	39	105	89	97	45	60	28	-1.38554	0.000477966	0.00179485	down	-0.761002	0.110293	0.236209	false	-0.946338	0.00037707	0.00122536	false	-1.95864	4.91347e-07	4.61005e-06	down	0.644628	0.141481	0.200657
SbiHYZ.01G210300	0	0	0.7833	0.0273	0.0653	0.0645	0	0	0	0.5918	0.8776	0.5702	0	0	0.0379	0	0	25	1	2	2	0	0	0	27	37	24	0	0	1	NA	NA	NA	NA	NA	NA	NA	NA	1.47873	0.445663	0.560687	false	NA	NA	NA	NA	NA	NA	NA
SbiHYZ.01G210500	2.6518	0.3083	0	0.1397	0.1252	0.0823	1.6001	0.4452	1.0992	0.224	0.3333	0.0304	1.415	1.014	0.8709	50	7	0	4	3	2	34	11	23	8	11	1	35	30	18	NA	NA	NA	NA	0.546493	0.72645	0.843859	false	NA	NA	NA	NA	0.266058	0.863939	0.923909	false	3.57906	5.59941e-05	0.000167528
SbiHYZ.01G210900	0.4085	0.0697	0.1152	0.1106	0.1381	0.1215	0.0644	0.1282	0.0963	0.0464	0.0502	0.0481	0.0204	0.0365	0.0209	107	22	40	44	46	41	19	44	28	23	23	22	7	15	6	-0.678397	0.350969	0.488254	false	-0.596456	0.472249	0.649632	false	-1.71017	0.0217173	0.0462419	down	-2.88494	0.00123961	0.00565782	down	0.10516	0.833162	0.870189
SbiHYZ.01G211200	0.8231	2.822	3.0265	4.0319	4.7491	5.4889	3.2587	1.4334	2.9481	1.6157	1.7243	2.0051	4.135	4.089	4.294	39	161	190	290	286	335	174	89	155	145	143	166	257	304	223	0.923926	0.106522	0.19366	false	0.420084	0.513081	0.683942	false	-0.174215	0.774632	0.838554	false	0.766343	0.201102	0.362637	false	-0.480522	0.100544	0.149177
SbiHYZ.01G211400	0	1.6591	0.6113	0.0356	0	0	0	0	0.2433	2.6795	4.0719	3.8934	0	0	0	0	37	15	1	0	0	0	0	5	94	132	126	0	0	0	NA	NA	NA	NA	NA	NA	NA	NA	2.34057	0.0532169	0.0996507	false	NA	NA	NA	NA	NA	NA	NA
SbiHYZ.01G211500	8.8841	8.4779	8.3141	10.6616	10.5224	12.0129	5.9339	5.2755	5.6187	17.7545	18.9182	20.041	8.3732	7.7	9.4314	275	316	341	501	414	479	207	214	193	1041	1025	1084	340	374	320	0.265844	0.150568	0.254887	false	-0.296046	0.212999	0.382319	false	1.35826	1.41622e-21	2.75496e-20	up	-0.078774	0.750361	0.8556	false	-0.539492	0.00201741	0.00453535
SbiHYZ.01G211600	2.1678	0.8326	1.3702	1.6421	1.1725	0.9466	0.553	1.0339	0.9035	0.5293	0.4954	0.3877	1.1361	1.157	0.5439	80	37	67	92	55	45	23	50	37	37	32	25	55	67	22	-0.271389	0.602787	0.722201	false	-0.436125	0.488936	0.663455	false	-1.36585	0.00585634	0.0147027	down	-0.65926	0.268383	0.443576	false	-0.146684	0.7562	0.807097
SbiHYZ.01G211800	13.2499	13.826	11.5028	13.0133	13.8085	12.6358	4.241	4.64	6.3409	11.5229	11.1045	12.6276	11.9425	10.4747	9.3265	499	627	574	744	661	613	180	229	265	822	732	831	590	619	385	-0.0724569	0.673267	0.777634	false	-1.03288	6.93836e-05	0.000428523	down	0.0855502	0.603158	0.702053	false	-0.359472	0.0857701	0.191275	false	-0.938293	7.8138e-07	3.1501e-06
SbiHYZ.01G211900	15.4582	15.1953	16.1197	6.0419	4.2101	4.9162	4.9143	4.8235	4.1695	6.9272	7.6633	7.4155	8.3191	7.4239	6.7689	1323	1566	1828	785	458	542	474	541	396	1123	1148	1109	934	997	635	-1.73112	1.52432e-16	3.37917e-15	down	-1.43415	5.63784e-13	1.28352e-11	down	-0.878071	1.50336e-09	1.1099e-08	false	-1.13659	2.13694e-10	3.38231e-09	down	0.317123	0.108057	0.158705
SbiHYZ.01G212000	13.9039	14.4127	12.0487	22.7663	16.4277	24.8255	15.9065	13.0917	16.3107	26.0713	24.327	25.0928	13.1164	14.9844	16.4675	560	699	643	1392	841	1288	722	691	729	1989	1715	1766	693	947	727	0.562532	0.0134375	0.0340983	false	0.474941	0.00962683	0.0333324	false	1.11951	4.94294e-15	6.1094e-14	up	0.0754759	0.742301	0.850151	false	-0.0639339	0.713774	0.771838
SbiHYZ.01G212100	7.4832	7.9249	6.0881	12.7304	13.5301	13.4839	7.2798	7.3343	4.5472	4.8205	4.9028	6.2862	9.211	9.2317	13.8733	218	278	235	563	501	506	239	280	147	266	250	320	352	422	443	0.783487	0.000117987	0.000512728	false	0.163741	0.643163	0.784716	false	-0.208519	0.38683	0.50275	false	0.528737	0.113999	0.238207	false	-0.598338	0.0111511	0.0214223
SbiHYZ.01G212500	0	1.4158	0.6433	1.9737	1.5648	1.4036	0.3209	0.2957	0.3492	1.3091	1.1658	1.0643	0.8861	0.7243	1.0133	0	66	33	116	77	70	14	15	15	96	79	72	45	44	43	1.06104	0.40454	0.541641	false	-0.880259	0.550067	0.712677	false	0.895117	0.498226	0.609433	false	0.174325	0.90085	0.944435	false	-1.92261	2.73156e-05	8.63761e-05
SbiHYZ.01G212800	0	0.0206	0.0125	0.1089	0.1626	0.1412	0.0954	0.082	0.067	0.1615	0.0992	0.1656	0.0441	0.079	0.0679	0	3	2	20	25	22	13	13	9	37	21	35	7	15	9	3.43671	0.00539284	0.0153762	up	NA	NA	NA	NA	3.80845	0.000528679	0.00166879	up	NA	NA	NA	NA	-0.305873	0.648597	0.717051
SbiHYZ.01G213200	0	1.6646	0.6175	1.482	1.2873	0.8892	0.6534	0.5619	0.1475	1.8572	1.4022	1.6855	1.5592	0.5475	1.5674	0	49	20	55	40	28	18	18	4	86	60	72	50	21	42	0.479485	0.724614	0.818802	false	-0.504928	0.751489	0.860732	false	1.231	0.347489	0.462451	false	0.513921	0.724387	0.838534	false	-0.968022	0.156499	0.218824
SbiHYZ.01G213300	8.9631	27.7959	17.2188	9.0008	8.5803	6.3742	3.1146	0.6218	0.2259	4.8642	2.6141	3.3718	0.5256	0.9187	5.947	143	534	364	218	174	131	56	13	4	147	73	94	11	23	104	-1.32828	0.00897996	0.0240929	down	-3.52519	4.94252e-05	0.000315143	down	-2.14917	0.000105126	0.000382161	down	-2.94069	0.00171564	0.00754302	down	-2.17776	0.000906799	0.00217943
SbiHYZ.01G213400	0	3.2184	3.7704	0.3267	0.3468	0.4705	0	0	0	1.2218	1.0388	1.2193	0	0	0.0168	0	211	272	27	24	33	0	0	0	126	99	116	0	0	1	-2.81933	0.0422171	0.0905078	false	-9.45306	0.0155496	0.0493975	down	-0.895841	0.522412	0.631224	false	-9.04087	1.77896e-05	0.00012575	down	-6.61191	6.56576e-06	2.29295e-05
SbiHYZ.01G213800	0	4.4794	2.6803	31.3444	24.7052	24.6469	6.2078	2.0784	4.6441	15.1261	14.7825	13.0501	0.916	5.2413	9.1841	0	202	133	1782	1176	1189	262	102	193	1073	969	854	45	308	377	3.29097	0.0571646	0.116616	false	1.03953	0.400251	0.584292	false	2.69675	0.11881	0.195478	false	0.958285	0.500721	0.671969	false	-2.23066	4.77265e-15	5.13123e-14
SbiHYZ.01G214000	3.9599	5.157	2.8754	1.7587	1.8173	1.7466	3.1943	1.3964	4.3254	1.2828	1.4568	1.3734	7.0207	5.2766	4.5432	132	207	127	89	77	75	120	61	160	81	85	80	307	276	166	-1.27932	0.000639037	0.00232817	down	-0.150448	0.770845	0.874566	false	-1.33204	0.000189083	0.00065226	down	0.40361	0.290336	0.46697	false	1.15399	0.00313998	0.00679482
SbiHYZ.01G214400	0	0.6049	0	17.9325	12.5353	9.5418	0	0	0	0	0	0	0	2.553	28.6569	0	8	0	299	175	135	0	0	0	0	0	0	0	44	345	5.86931	1.65299e-07	1.19658e-06	up	NA	NA	NA	NA	NA	NA	NA	NA	5.58884	0.125051	0.255022	false	-9.44147	3.34778e-14	3.32438e-13
SbiHYZ.01G214700	6.2749	10.5295	13.6213	11.4627	10.2297	14.5132	19.9756	23.2994	17.605	20.1153	18.7007	19.1026	20.0212	21.2315	15.9346	97	196	279	269	201	289	348	472	302	589	506	516	406	515	270	0.103296	0.813332	0.881273	false	1.28549	0.00252662	0.0106491	up	1.1001	0.00544631	0.0137934	up	0.786861	0.0683709	0.160351	false	1.2036	1.08957e-07	4.96591e-07
SbiHYZ.01G215400	2.2097	1.7898	1.7089	0.2696	0.1502	0.5083	0	0	0	1.9155	1.9794	2.2559	0	0	0.0124	162	158	166	30	14	48	0	0	0	266	254	289	0	0	1	-2.71246	2.03651e-07	1.45738e-06	down	-9.47769	2.48015e-13	5.94871e-12	down	0.335966	0.0751351	0.133535	false	-9.05593	9.62257e-13	2.09259e-11	down	-6.73739	7.13166e-06	2.47595e-05
SbiHYZ.01G215600	2.3129	3.2488	2.3706	2.3324	3.6394	2.4827	0	0	0	9.2108	9.7231	9.6578	0	0.0364	0.0521	81	137	110	124	162	112	0	0	0	611	596	591	0	2	2	-0.0313129	0.936777	0.959881	false	-8.9148	9.53715e-11	1.61509e-09	down	2.04967	6.19341e-15	7.57765e-14	up	-6.60427	5.73596e-12	1.10717e-10	down	-8.86246	1.65218e-12	1.3563e-11
SbiHYZ.01G215800	11.8011	21.7486	27.3293	0	0	0.1255	0	0	0	0.1707	0	0.185	0	0.3091	0	73	162	224	0	0	1	0	0	0	2	0	2	0	3	0	-9.04198	1.83871e-11	2.27673e-10	down	-9.3832	1.48781e-11	2.82085e-10	down	-7.23747	4.91302e-14	5.57556e-13	down	-7.57933	3.19429e-11	5.61221e-10	down	NA	NA	NA
SbiHYZ.01G216100	3.3407	2.5295	0.7415	1.9417	0.5411	0.9916	0	0	0	0.6743	0.6736	1.3495	0	0	0	34	31	10	30	7	13	0	0	0	13	12	24	0	0	0	-0.967501	0.294829	0.427869	false	-6.80375	0.00043042	0.00222133	down	-1.02491	0.20559	0.305801	false	-7.34179	8.74953e-05	0.000535504	down	NA	NA	NA
SbiHYZ.01G216500	5.999	5.2734	4.2546	9.3678	11.0293	9.6196	5.3798	4.6183	4.4379	3.3861	3.6096	3.3418	7.9786	8.114	6.8024	564	597	530	1337	1318	1165	570	569	463	603	594	549	984	1197	701	0.858622	2.84579e-08	2.32771e-07	false	0.222964	0.271556	0.450799	false	-0.357855	0.0126516	0.0288083	false	0.497602	0.00407719	0.0158777	false	-0.613904	2.67315e-05	8.47189e-05
SbiHYZ.01G217500	0.0424	1.1975	1.5044	0.0838	0	0.0329	1.4301	2.3949	1.5288	0.7613	0.7996	0.801	1.1639	1.838	1.0834	1	34	47	3	0	1	38	74	40	34	33	33	36	68	28	-4.71868	0.0053569	0.0152946	down	1.20514	0.279627	0.460368	false	-0.103633	0.927717	0.950688	false	0.39188	0.738322	0.848082	false	5.90236	1.60727e-10	1.05112e-09
SbiHYZ.01G218200	0.8262	0.1806	0.1641	0.5729	0.5702	0.5514	0.1672	0.0221	0.209	0.1607	0.0828	0.141	0.7072	1.2102	0.5025	57	15	15	60	50	49	13	2	16	21	10	17	64	131	38	0.544133	0.471566	0.606778	false	-1.18181	0.309829	0.491941	false	-1.26737	0.141865	0.225883	false	1.08585	0.181463	0.336457	false	-1.70023	0.0136602	0.0256957
SbiHYZ.01G218400	2.693	0.606	0.3475	2.6723	3.1985	2.7987	0.8479	0.4309	1.096	1.6831	1.4194	1.4666	0.702	0.6643	0.6578	310	84	53	467	468	415	110	65	140	367	286	295	106	120	83	1.27021	0.047379	0.0997784	false	-0.209078	0.777187	0.878452	false	0.67306	0.317443	0.431869	false	-0.788163	0.276048	0.452057	false	-1.45324	3.87036e-07	1.63098e-06
SbiHYZ.01G218600	14.1256	10.6544	12.4016	22.3433	23.0388	22.5285	9.9221	9.3541	11.0663	21.2123	21.9137	22.7805	18.8734	17.7803	19.4808	643	584	748	1544	1333	1321	509	558	559	1829	1746	1812	1127	1270	972	0.773956	6.99452e-10	7.10053e-09	false	0.0282121	0.868216	0.930151	false	1.05098	1.6619e-21	3.2185e-20	up	0.534448	0.00160062	0.00709558	false	-0.724236	1.92255e-09	1.10825e-08
SbiHYZ.01G219200	0	0.0468	0	0	0.3104	0.0875	0	0	0	0.0893	0.0966	0	0.9884	1.3652	1.5943	0	1	0	0	7	2	0	0	0	3	3	0	23	38	31	NA	NA	NA	NA	NA	NA	NA	NA	NA	NA	NA	NA	6.19307	0.000127074	0.00075195	up	NA	NA	NA
SbiHYZ.01G219400	0	0.8369	0.9887	0.9957	0.555	0.5085	0.4471	0.8074	1.453	1.3034	0.806	1.2976	0.7298	0.9312	1.379	0	20	26	30	14	13	10	21	32	49	28	45	19	29	30	-0.0286949	0.983874	0.990061	false	0.771695	0.593971	0.747081	false	1.01157	0.43422	0.54978	false	0.570968	0.688151	0.812198	false	0.814493	0.246478	0.321969
SbiHYZ.01G219900	0.6769	0.2658	0.1505	1.7352	1.7174	1.6864	0.6845	0.3444	0.8701	0.5291	0.5666	0.5796	0.26	0.5016	0.766	129	61	38	502	416	414	147	86	184	191	189	193	65	150	160	2.21635	4.68055e-06	2.67028e-05	up	1.16829	0.0587596	0.145133	false	0.921553	0.0815118	0.142994	false	0.52669	0.452801	0.628959	false	-1.0224	0.000261188	0.0006954
SbiHYZ.01G220000	1.5537	1.6507	2.472	4.223	4.46	3.7923	2.5835	1.6556	2.2831	1.84	1.3435	1.6662	2.1234	1.9714	2.3242	111	142	234	458	405	349	208	155	181	249	168	208	199	221	182	1.00747	0.00229188	0.00723707	up	0.480535	0.222516	0.393449	false	-0.0338332	0.926497	0.94992	false	0.0845343	0.829197	0.903991	false	-0.507335	0.0159837	0.0296646
SbiHYZ.01G220200	50.6401	59.0245	52.3758	51.9866	56.759	57.6948	72.4969	64.0866	64.7877	32.9475	37.4887	35.8785	80.9856	75.8635	70.5685	1420	1993	1946	2213	2023	2084	2291	2355	2016	1750	1840	1758	2979	3338	2169	-0.0764817	0.658322	0.766204	false	0.618335	0.00060208	0.00298822	false	-0.403576	0.0193544	0.0420182	false	0.402869	0.0349707	0.0952596	false	0.716788	2.54002e-11	1.81879e-10
SbiHYZ.01G220300	6.1974	5.1677	4.4673	17.3793	18.2095	12.6659	2.1323	1.5635	1.7552	5.315	5.1448	4.4876	2.2947	3.337	5.7694	245	246	234	1043	915	645	95	81	77	398	356	310	119	207	250	1.51812	7.95121e-12	1.03492e-10	up	-1.21512	7.00854e-05	0.000431816	down	0.148595	0.408582	0.524705	false	-0.508503	0.266531	0.441775	false	-2.7133	5.55301e-34	2.37278e-32
SbiHYZ.01G220400	9.9072	7.1869	4.6399	16.9215	16.7904	7.2654	0	0.3287	0.4235	1.9846	1.6555	1.9497	1.7314	2.0464	2.215	253	221	157	656	545	239	0	11	12	96	74	87	58	82	62	0.846668	0.0447742	0.095209	false	-4.49024	9.27767e-08	1.01544e-06	down	-1.70561	1.55198e-07	8.87847e-07	down	-1.8915	1.36741e-06	1.19146e-05	down	-5.31987	1.75582e-06	6.71677e-06
SbiHYZ.01G220700	40.0968	35.5817	36.8433	30.5963	29.9798	27.3008	54.6727	44.4128	41.1729	26.7733	26.6447	28.9138	43.2117	35.8232	39.6077	423	452	515	490	402	371	650	614	482	535	492	533	598	593	458	-0.457549	0.00604525	0.0170148	false	0.636274	0.00266184	0.0111587	false	-0.232238	0.0952137	0.162818	false	0.00622521	0.974642	0.986017	false	1.11438	1.2953e-10	8.56259e-10
SbiHYZ.01G220800	29.0816	13.0662	18.4443	2.5061	1.9785	3.9546	9.0404	7.5284	11.1568	1.9745	2.7998	2.1034	13.4686	15.6569	8.9419	451	244	379	59	39	79	158	153	192	58	76	57	274	381	152	-2.90804	5.29082e-13	7.96629e-12	down	-0.783536	0.018853	0.0580892	false	-2.8839	6.87551e-18	1.0677e-16	down	-0.708478	0.0428955	0.111727	false	2.15118	3.15036e-11	2.23401e-10
SbiHYZ.01G221000	19.6375	39.1714	34.6299	32.2546	26.9106	31.4857	12.0153	9.3534	9.4264	17.8547	18.6986	17.4448	6.5065	11.7378	16.2177	306	735	715	763	533	632	211	191	163	527	510	475	133	287	277	-0.187883	0.602881	0.722222	false	-1.32866	0.000677831	0.00332095	down	-0.61788	0.0903704	0.155871	false	-1.53506	0.00241363	0.0101814	down	-1.11994	2.87864e-09	1.61916e-08
SbiHYZ.01G221200	3.6833	1.8463	1.5527	0.9472	1.1052	0.79	1.7274	1.5193	2.2527	1.1095	1.0553	1.0001	2.7994	2.7068	1.11	333	201	186	130	127	92	176	180	226	190	167	158	332	384	110	-1.3675	0.000226725	0.000920247	down	-0.00687027	0.985183	0.992406	false	-0.88913	0.00693256	0.0170697	false	-0.133307	0.774274	0.871149	false	1.38274	8.92042e-08	4.1034e-07
SbiHYZ.01G221300	44.5225	28.5514	33.282	27.5764	32.6765	19.1996	4.5938	4.166	5.1742	7.1434	8.5505	7.528	8.4132	6.3436	4.7875	1892	1461	1874	1779	1765	1051	220	232	244	575	636	559	469	423	223	-0.50386	0.0284502	0.0647631	false	-2.60068	1.69084e-49	4.80869e-47	down	-1.95825	3.85274e-42	1.86668e-40	down	-2.50357	1.4543e-26	1.05463e-24	down	-2.07754	2.17606e-23	4.70393e-22
SbiHYZ.01G221400	8.9574	4.163	3.5623	5.3557	5.2732	4.0789	0.9662	1.0268	0.9025	1.7842	1.9073	1.7518	0.9749	0.851	1.1293	1744	976	919	1583	1305	1023	212	262	195	658	650	596	249	260	241	-0.225804	0.451752	0.587225	false	-2.1465	2.30342e-11	4.26787e-10	down	-1.33842	4.41629e-06	2.03654e-05	down	-2.50065	1.55815e-13	3.69771e-12	down	-1.89998	3.88471e-25	9.4821e-24
SbiHYZ.01G221500	3.861	1.5549	1.8809	1.9054	1.5747	1.7443	1.7302	1.0938	1.1753	1.0703	0.9148	0.9681	0.9844	0.9546	1.2252	299	145	193	224	155	174	151	111	101	157	124	131	100	116	104	-0.528149	0.147206	0.250209	false	-0.503708	0.2352	0.409253	false	-1.02937	0.00404448	0.0105672	down	-1.21159	0.00370013	0.0146381	down	0.0464666	0.864329	0.895446
SbiHYZ.01G222300	8.7958	13.281	11.5372	14.5006	13.507	19.3893	17.2374	18.2693	14.8354	20.5113	21.3638	22.0459	16.7808	14.7482	16.2637	187	340	325	468	365	531	413	509	350	826	795	819	468	492	379	0.365818	0.262136	0.391685	false	0.881018	0.00710689	0.0260397	false	1.11645	5.36099e-05	0.00020558	up	0.408665	0.212086	0.37693	false	0.538239	0.00879238	0.0172858
SbiHYZ.01G222700	49.7015	25.2544	28.9089	10.2906	8.2666	8.5453	5.3771	3.1817	4.3085	13.7945	14.9599	14.667	2.8395	2.303	3.3982	894	547	689	281	189	198	109	75	86	470	471	461	67	65	67	-1.99945	1.57312e-14	2.87175e-13	down	-2.671	1.12937e-17	4.54716e-16	down	-1.00093	6.17257e-06	2.78632e-05	down	-3.63338	2.71003e-29	2.26275e-27	down	-0.649409	0.018803	0.0343305
SbiHYZ.01G222800	0	0.1294	0.1357	0.2527	0.3396	0.2234	0.1702	0.0732	0.1297	0.1139	0.1438	0.1166	0	0	0	0	13	15	32	36	24	16	8	12	18	21	17	0	0	0	1.41164	0.265199	0.395414	false	NA	NA	NA	NA	NA	NA	NA	NA	NA	NA	NA	NA	-0.709278	0.271431	0.349116
SbiHYZ.01G222900	6.6772	8.018	6.4694	5.8249	7.4539	6.6545	5.6046	5.0264	6.2611	7.336	7.6296	6.6613	0	0	0.247	74	107	95	98	105	95	70	73	77	154	148	129	0	0	3	-0.201801	0.563078	0.688833	false	-0.0244319	0.952551	0.976588	false	0.23835	0.414344	0.530717	false	-6.65203	1.17774e-08	1.44945e-07	down	0.199911	0.510605	0.590604
SbiHYZ.01G223300	2.1585	1.293	1.8338	0.4973	0.5289	0.4578	1.4548	0.6751	1.1161	0.1899	0.1819	0.162	2.9537	2.4092	2.1522	366	264	412	128	114	100	278	150	210	61	54	48	657	641	400	-1.91897	2.70542e-13	4.21862e-12	down	-0.390072	0.266711	0.44583	false	-3.07186	1.09976e-29	3.31368e-28	down	0.449329	0.0680579	0.159947	false	1.55065	1.13919e-07	5.1869e-07
SbiHYZ.01G224100	3.1181	3.2449	3.1813	6.2254	7.6321	5.9619	3.5866	2.9081	5.2729	5.3653	5.1904	5.2652	7.175	7.1146	6.4972	162	203	219	491	504	399	210	198	304	528	472	478	489	580	370	0.942379	4.84324e-05	0.000229089	false	0.594488	0.0675633	0.162096	false	0.938874	6.05726e-07	3.19461e-06	false	1.04219	6.70838e-06	5.1413e-05	up	-0.326113	0.157115	0.219418
SbiHYZ.01G224500	5.0687	9.3651	8.8964	10.0426	8.4084	8.3273	6.6245	3.2982	3.293	8.2975	9.3161	8.3874	3.8939	4.282	6.6676	129	287	300	388	272	273	190	110	93	400	415	373	130	171	186	0.0569611	0.883297	0.92591	false	-0.552757	0.26241	0.440389	false	0.331109	0.373812	0.48978	false	-0.751575	0.123955	0.253268	false	-0.589895	0.0511179	0.0829461
SbiHYZ.01G224600	3.3462	3.7714	2.4868	2.5416	2.1491	2.5447	2.1512	1.6285	2	2.6048	2.5457	2.511	1.9131	1.1098	1.3395	196	266	193	226	160	192	142	125	130	289	261	257	147	102	86	-0.509579	0.0769441	0.149249	false	-0.423632	0.198013	0.362797	false	-0.107694	0.665421	0.752664	false	-1.21676	0.00155223	0.00690462	down	0.108737	0.64585	0.714748
SbiHYZ.01G225000	23.9197	14.183	19.9469	12.5144	16.1082	15.5124	21.3558	19.6047	25.8574	14.7067	17.1524	15.9984	15.2702	13.2678	14.7727	486	347	537	386	416	406	489	522	583	566	610	568	407	423	329	-0.482779	0.039057	0.084815	false	0.530615	0.0217962	0.0654643	false	-0.0441607	0.824727	0.875312	false	-0.473256	0.0517926	0.129603	false	1.03653	8.05802e-10	4.88464e-09
SbiHYZ.01G225100	19.6357	24.5131	27.9576	5.0591	4.2296	4.3723	10.6312	9.1621	12.3885	6.1225	5.9382	5.5819	6.1669	6.8197	6.6564	767	1153	1447	300	210	220	468	469	537	453	406	381	316	418	285	-2.52561	8.22209e-21	2.62804e-19	down	-0.879168	0.000789573	0.00380103	false	-1.83871	6.41602e-13	6.63475e-12	down	-1.97087	4.16549e-12	8.2683e-11	down	1.6665	9.8817e-21	1.75222e-19
SbiHYZ.01G225200	0	1.21	1.8186	0.1292	0.2425	0.087	0.2486	0.1069	0.1262	0.2958	0.2241	0.2245	0.0214	0.0536	0	0	52	86	7	11	4	10	5	5	20	14	14	1	3	0	-2.93608	0.0529505	0.109489	false	-2.45322	0.1111	0.237599	false	-1.91387	0.190096	0.286937	false	-5.49962	0.00509237	0.0192786	down	NA	NA	NA
SbiHYZ.01G225300	5.4132	2.4331	1.1793	0.1838	0	0	0	0.2555	0.2514	0.162	0.1116	0.1757	0.1914	0.409	0.0255	194	105	56	10	0	0	0	12	10	11	7	11	9	23	1	-5.58825	1.61521e-05	8.43034e-05	down	-3.73335	0.000384063	0.0020062	down	-4.02638	1.92281e-09	1.39408e-08	down	-3.84427	4.23624e-05	0.000277167	down	NA	NA	NA
SbiHYZ.01G225500	0	0.0527	0.032	1.3804	2.065	1.7254	0.3005	0.7107	0.3815	0.6146	0.6047	0.6299	0	0.0809	0.1931	0	3	2	99	124	105	16	44	20	55	50	52	0	6	10	5.73011	4.07164e-11	4.84708e-10	up	4.29183	0.00103843	0.00485588	up	4.56825	9.69864e-07	4.96799e-06	up	NA	NA	NA	NA	-1.41448	0.00226392	0.00504313
SbiHYZ.01G225600	1.1453	0.3589	0.9133	0.2705	0.323	0.2516	0.2301	0.2803	0.4868	0.4221	0.2469	0.6183	0.3789	0.482	0.5323	53	20	56	19	19	15	12	17	25	37	20	50	23	35	27	-1.58523	0.0178981	0.0435784	down	-0.937119	0.231454	0.404425	false	-0.6537	0.32727	0.442402	false	-0.82032	0.231605	0.400272	false	0.66924	0.306973	0.38725
SbiHYZ.01G225800	13.9366	11.0773	11.9562	44.7573	45.5628	45.1614	10.7087	8.7244	12.6599	30.9688	32.2969	31.0899	22.5723	22.2042	22.4123	746	714	848	3637	3100	3114	646	612	752	3140	3026	2908	1585	1865	1315	1.778	8.00579e-79	2.69066e-76	up	0.109341	0.533226	0.700272	false	1.57631	3.36609e-81	4.74097e-79	up	0.799711	5.068e-09	6.60328e-08	false	-1.64656	3.8686e-39	2.2092e-37
SbiHYZ.01G225900	6.739	4.6545	4.381	0.5274	0.2625	0.6993	1.6874	0.9928	1.2025	0.9863	1.0292	1.5465	3.0772	2.6151	2.4958	202	168	174	24	10	27	57	39	40	56	54	81	121	123	82	-3.47999	3.15216e-14	5.52392e-13	down	-1.69382	1.98224e-05	0.000137711	down	-1.90701	1.48974e-09	1.10073e-08	down	-0.995628	0.000666481	0.00331275	false	1.81259	0.000738286	0.00180447
SbiHYZ.01G226100	1.4254	0.3335	0.5587	0.7937	0.6754	0.7336	0.1677	0.2284	0.4613	1.2265	1.2688	1.4557	0.9305	0.7779	0.6754	181	51	94	153	109	120	24	38	65	295	282	323	155	155	94	-0.0927151	0.863482	0.914216	false	-1.05335	0.130654	0.268117	false	1.07162	0.0304732	0.0620013	false	0.0522281	0.925551	0.958995	false	-0.936641	0.0241152	0.0428093
SbiHYZ.01G226400	1.6646	2.3181	1.3336	2.9184	2.4378	4.1152	2.9541	3.7911	3.0231	1.9198	1.8581	2.1983	3.3968	3.9332	3.5979	65	109	69	173	121	207	130	194	131	142	127	150	174	241	154	0.721055	0.0911128	0.171261	false	1.19634	0.00599083	0.0225282	up	0.3766	0.30511	0.418845	false	0.957996	0.0175156	0.0548176	false	0.499856	0.0880103	0.133134
SbiHYZ.01G226500	5.9172	17.3495	18.4101	14.1992	13.871	17.2025	23.574	24.051	21.1659	14.8226	15.5577	15.4112	22.6458	19.8171	26.5512	98	346	404	357	292	367	440	522	389	465	451	446	492	515	482	-0.0468046	0.927182	0.953006	false	0.98337	0.0452276	0.117577	false	0.287532	0.572707	0.675551	false	0.597061	0.260064	0.434045	false	1.05157	6.35038e-09	3.41175e-08
SbiHYZ.01G226600	9.1538	5.3005	3.9805	9.7278	9.9867	9.0631	2.9031	2.2238	5.3167	5.2101	5.8017	6.6505	4.8928	4.7512	4.7954	512	357	295	826	710	653	183	163	330	552	568	650	359	417	294	0.585656	0.0306653	0.0691281	false	-0.483394	0.237493	0.411551	false	0.202132	0.469566	0.583075	false	-0.374752	0.219818	0.386844	false	-1.04454	7.05678e-05	0.000207039
SbiHYZ.01G226800	3.9118	0.7902	0.8777	1.0679	1.1922	1.6962	0	0	0	0.9489	1.208	0.9681	0	0.0449	0.1608	111	27	33	46	43	62	0	0	0	51	60	48	0	2	5	-0.489076	0.504526	0.637466	false	-7.97709	1.82345e-06	1.57753e-05	down	-0.505126	0.472754	0.586114	false	-4.71495	0.000216569	0.00120513	down	-7.46073	3.40262e-08	1.66551e-07
SbiHYZ.01G227100	1.0371	0.4385	0.5266	0.3416	0.2819	0.2854	0.1339	0.1943	0.0765	0.2091	0.2424	0.1295	0.6684	0.5288	0.2236	110	56	74	55	38	39	16	27	9	42	45	24	93	88	26	-1.18791	0.0113688	0.0295622	down	-1.90715	0.0058286	0.0219994	down	-1.51423	0.00224122	0.00619798	down	-0.530488	0.372986	0.553473	false	-0.699025	0.229511	0.303743
SbiHYZ.01G227200	36.389	23.1217	22.0698	59.2386	67.1303	53.2137	18.6684	16.0106	21.3546	42.7832	45.6457	42.8764	45.7389	36.3798	28.0608	1273	974	1023	3146	2985	2398	736	734	829	2835	2795	2621	2099	1997	1076	1.06434	4.79363e-10	4.99286e-09	up	-0.204339	0.279123	0.459866	false	0.934054	2.75937e-11	2.41765e-10	false	0.383239	0.0866915	0.192645	false	-1.24701	1.15851e-19	1.89952e-18
SbiHYZ.01G227400	9.0983	6.3573	6.0426	1.4963	1.2243	1.1593	0.2338	0	0.0339	1.1263	1.0109	1.3214	0.2392	0.5918	1.4884	725	610	638	181	124	119	21	0	3	170	141	184	25	74	130	-2.54679	6.16543e-33	4.23502e-31	down	-6.0415	5.05816e-13	1.16189e-11	down	-2.39537	1.46181e-36	5.87603e-35	down	-3.22103	2.80753e-07	2.76231e-06	down	-3.46594	0.0111848	0.0214773
SbiHYZ.01G227500	2.1887	1.4541	1.9114	1.1946	0.369	1.068	4.4945	2.2904	3.9164	0.6107	0.5716	0.6978	4.8146	4.7623	4.0791	70	56	81	58	15	44	162	96	139	37	32	39	202	239	143	-1.16041	0.0566884	0.115807	false	1.25502	0.0030022	0.0123587	up	-1.33332	0.000319656	0.00105482	down	1.23688	0.000101133	0.000610962	up	2.43796	3.93226e-08	1.90845e-07
SbiHYZ.01G227600	2.3192	1.3398	0.8752	1.9927	1.3883	2.3483	0.7605	2.6546	3.3166	3.7796	3.1685	3.4912	0.4612	0.1607	0.46	46	32	23	60	35	60	17	69	73	142	110	121	12	5	10	0.288335	0.613943	0.731099	false	0.943671	0.227537	0.39943	false	1.47579	0.000474968	0.00151425	up	-2.09187	0.0147624	0.0477189	down	0.681195	0.221048	0.294185
SbiHYZ.01G228300	41.4097	30.563	34.0633	41.0527	49.1829	42.705	52.7052	40.3144	49.15	36.6155	38.9151	40.1176	90.1373	85.3769	60.2547	1501	1334	1636	2259	2266	1994	2153	1915	1977	2514	2469	2541	4286	4856	2394	0.233772	0.059159	0.120049	false	0.744264	1.50618e-08	1.84964e-07	false	0.353911	9.66465e-05	0.000353741	false	1.08505	3.73481e-10	5.76599e-09	up	0.532258	1.28774e-05	4.31547e-05
SbiHYZ.01G228400	0	0.0678	0	0.484	0.3853	0.0634	0.1594	0	0	0.0259	0.0093	0	0	0	0.0894	0	5	0	45	30	5	11	0	0	3	1	0	0	0	6	3.59833	0.0465392	0.0983843	false	NA	NA	NA	NA	NA	NA	NA	NA	NA	NA	NA	NA	-2.16706	0.118525	0.171893
SbiHYZ.01G228500	46.3768	44.6763	38.0558	68.8383	72.2656	69.4304	60.5056	50.746	55.1659	89.1804	92.2375	95.6426	50.9518	53.9167	59.1832	825	957	897	1859	1634	1591	1213	1183	1089	3005	2872	2973	1189	1505	1154	0.605278	2.02135e-06	1.23358e-05	false	0.682604	1.07679e-05	7.86819e-05	false	1.32178	3.16774e-32	1.04266e-30	up	0.281607	0.138454	0.275365	false	0.0992466	0.369567	0.452464
SbiHYZ.01G229700	426.281	248.676	238.521	103.29	107.409	121.859	287.473	230.748	248.199	164.576	161.109	172.631	316.666	343.003	326.523	7525	5286	5579	2768	2410	2771	5719	5338	4862	5503	4978	5325	7333	9501	6318	-1.52524	6.74464e-18	1.68134e-16	down	0.0952011	0.589816	0.74363	false	-0.619825	0.000116759	0.000420327	false	0.0788713	0.667854	0.798652	false	1.64406	3.61084e-49	3.15192e-47
SbiHYZ.01G230200	1.9225	1.1495	2.5536	1.0638	0.6655	1.5521	1.6377	2.4646	2.2868	0.9743	1.8013	1.9364	3.4	2.3524	2.3152	25	18	44	21	11	26	24	42	33	24	41	44	58	48	33	-0.885492	0.227038	0.352042	false	0.505275	0.472403	0.649632	false	-0.0501859	0.935167	0.955466	false	0.437558	0.490279	0.662285	false	1.41415	0.0139076	0.0261128
SbiHYZ.01G230300	0	0.0612	0.2085	0.813	0.8696	0.5005	0.0981	0.1827	0.5644	0.2431	0.2947	0.3268	0.323	0.4109	0.1344	0	4	15	67	60	35	6	13	34	25	28	31	23	35	8	2.80066	0.0190212	0.0459621	up	NA	NA	NA	NA	1.78073	0.17119	0.263165	false	1.48346	0.328635	0.508053	false	-0.958627	0.152643	0.214135
SbiHYZ.01G230400	2.9738	0.2399	0.1411	1.0522	1.2434	0.6464	0.573	0.8429	0.3063	0.1884	0.3689	0.175	0.3627	0.7797	0.3876	175	17	11	94	93	49	38	65	20	21	38	18	28	72	25	-0.118155	0.910438	0.942487	false	-0.441307	0.692235	0.81973	false	-1.80151	0.110949	0.184957	false	-1.02168	0.364138	0.544087	false	-0.303284	0.548826	0.625966
SbiHYZ.01G230800	2.2067	4.1233	4.1636	6.8239	6.6069	6.4954	5.1128	4.1864	4.281	6.812	7.3017	7.279	5.8643	3.8283	6.2074	72	162	180	338	274	273	188	179	155	421	417	415	251	196	222	0.779685	0.0529008	0.109424	false	0.644857	0.14624	0.291325	false	1.20013	0.00191278	0.00537144	up	0.489032	0.314656	0.493483	false	-0.114762	0.570013	0.645712
SbiHYZ.01G231300	0	0.9633	0.9755	1.419	1.1994	1.801	0.9116	0.6575	2.3594	1.7847	1.9881	2.6174	0.379	0.6759	0.6047	0	35	39	65	46	70	31	26	79	102	105	138	15	32	20	0.982047	0.437122	0.572877	false	1.19753	0.369825	0.554628	false	1.82924	0.132333	0.213649	false	-0.398499	0.784951	0.877403	false	0.239966	0.645157	0.71411
SbiHYZ.01G231700	0	1.2593	1.0887	0.3411	0.3783	0.3446	2.1661	0.0564	0.8333	0.4296	0.6762	0.5715	1.3534	2.2157	1.2148	0	41	39	14	13	12	66	2	25	22	32	27	48	94	36	-1.34914	0.349241	0.486575	false	0.544394	0.738164	0.851421	false	-0.377985	0.785952	0.847052	false	0.838097	0.530689	0.697389	false	1.91606	0.0389019	0.0651659
SbiHYZ.01G231800	6.5967	6.293	4.7533	17.775	18.4555	14.0277	2.1698	1.7358	2.4598	12.5119	12.7684	13.0667	1.9942	2.6185	3.5669	464	533	443	1898	1650	1271	172	160	192	1667	1572	1606	184	289	275	1.41545	2.81585e-13	4.37993e-12	up	-1.15729	3.78224e-06	3.05117e-05	down	1.34562	1.43549e-20	2.61598e-19	up	-1.15909	0.000712052	0.00350765	down	-2.55169	6.0074e-47	4.8943e-45
SbiHYZ.01G232000	0	0.3648	0.4144	0.6511	0.6912	0.6821	0	0	0	0	0.0314	0.1257	0	0.175	0.501	0	8	10	18	16	16	0	0	0	0	1	4	0	5	10	1.16833	0.386313	0.523719	false	NA	NA	NA	NA	NA	NA	NA	NA	NA	NA	NA	NA	-5.8584	0.000323383	0.000846122
SbiHYZ.01G232100	0	0.0762	0.0069	0.3869	0.3105	0.6056	0	0	0.0993	0.0921	0.0629	0.1103	0	0.0117	0.0251	0	10	1	64	43	85	0	0	12	19	12	21	0	2	3	3.77861	0.00263663	0.00818473	up	NA	NA	NA	NA	NA	NA	NA	NA	NA	NA	NA	NA	-3.34538	0.00104208	0.0024744
SbiHYZ.01G232600	34.7637	29.6317	30.2426	59.0731	67.8339	63.462	70.7506	78.8075	77.0484	53.2164	58.0201	55.343	60.1698	55.011	42.6859	2122	2178	2446	5474	5263	4990	4867	6304	5219	6153	6199	5903	4818	5269	2856	0.909237	1.79762e-21	5.99877e-20	false	1.5852	4.21651e-34	5.59609e-32	up	1.03736	6.76346e-45	3.62494e-43	up	0.664641	7.75677e-06	5.85846e-05	false	0.697194	1.37733e-09	8.11566e-09
SbiHYZ.01G232700	0	0.7484	0.615	0.4554	0.2623	0.2013	0.7121	0.2261	1.0569	0.1434	0.2187	0.1342	0.847	1.0543	0.5519	0	73	66	56	27	21	65	24	95	22	31	19	90	134	49	-0.770309	0.580757	0.704099	false	0.721382	0.589229	0.743328	false	-1.35007	0.347181	0.462154	false	0.653141	0.62199	0.766103	false	1.50776	0.00966611	0.018856
SbiHYZ.01G233200	0	0.1147	0.0232	0.4549	0.483	0.4647	0.286	0.3513	0.4149	0.2593	0.3595	0.2811	0.3042	0.2152	0.5181	0	9	2	45	40	39	21	30	30	32	41	32	26	22	37	3.15173	0.00930137	0.0248278	up	3.15477	0.0191127	0.0587358	false	2.82682	0.0225109	0.0476968	up	2.7565	0.0532979	0.132531	false	0.0273512	0.953893	0.965214
SbiHYZ.01G233400	0	0	0.2477	0.036	0.043	0.2547	0.1941	0	0	0.0866	0.0625	0.0939	0.8338	0.6971	0.1497	0	0	6	1	1	6	4	0	0	3	2	3	20	20	3	NA	NA	NA	NA	NA	NA	NA	NA	NA	NA	NA	NA	2.54163	0.2272	0.395462	false	NA	NA	NA
SbiHYZ.01G233500	0	0.1557	1.2171	0.0494	0.118	0.2329	0.599	0.1145	0.2704	0.0792	0.0643	0.0215	0.972	0.8126	0.7527	0	5	43	2	4	8	18	4	8	4	3	1	34	34	22	NA	NA	NA	NA	-0.302815	0.862455	0.927067	false	NA	NA	NA	NA	0.699968	0.648653	0.78558	false	NA	NA	NA
SbiHYZ.01G233600	5.9515	2.7703	3.004	3.7456	3.4297	4.2965	6.2228	6.2771	5.0899	1.601	1.4077	1.1281	4.1323	4.5659	3.3892	157	88	105	150	115	146	185	217	149	80	65	52	143	189	98	-0.0856166	0.816096	0.883174	false	0.956867	0.0140384	0.0454348	false	-1.2336	0.00163175	0.00466519	down	0.0205017	0.957877	0.977029	false	1.06541	1.83797e-05	5.97796e-05
SbiHYZ.01G233700	0	1.0165	0.9815	1.2346	1.0833	1.3956	2.0703	1.6053	2.1715	0.7269	0.7648	1.0726	2.4492	2.0476	2.0239	0	32	34	49	36	47	61	55	63	36	35	49	84	84	58	0.687839	0.594472	0.71523	false	1.75429	0.14742	0.292993	false	0.469067	0.724551	0.801386	false	1.52191	0.22592	0.39404	false	1.08726	0.00396469	0.00840678
SbiHYZ.01G234000	101.296	85.9325	85.7521	19.4986	24.2115	26.2338	160.272	179.804	176.142	35.017	37.655	38.1025	192.599	147.547	88.5121	1208	1234	1355	353	367	403	2154	2810	2331	791	786	794	3013	2761	1157	-2.06423	1.45431e-36	1.20051e-34	down	1.24593	2.42927e-18	1.05901e-16	up	-1.07839	3.63576e-30	1.11963e-28	down	0.56876	0.0373402	0.100379	false	3.33294	1.58916e-113	7.66601e-111
SbiHYZ.01G234100	2.9836	0.2651	0.1413	0.9138	1.3945	1.2478	0.2442	0.1932	0.4068	0.494	0.3963	0.4032	0.4196	0.3508	0.2812	271	29	17	126	161	146	25	23	41	85	63	64	50	50	28	0.13596	1	1	false	-1.54155	0.143565	0.287636	false	-0.992177	0.333629	0.448561	false	-1.58362	0.131496	0.265178	false	-1.64938	2.26908e-05	7.26923e-05
SbiHYZ.01G234300	13.6998	11.114	15.1405	66.909	76.4026	88.6471	63.2408	77.9922	95.5051	16.0677	17.7349	15.9823	42.5988	54.3697	71.2102	519	507	760	3848	3679	4326	2700	3872	4015	1153	1176	1058	2117	3232	2957	2.42969	4.59283e-36	3.66278e-34	up	2.87921	5.18844e-40	9.20409e-38	up	0.530184	0.00443359	0.0114716	false	2.01423	4.09661e-12	8.14935e-11	up	0.472355	0.00336375	0.0072389
SbiHYZ.01G234600	0	0.1744	0.2113	0.1268	0.0551	0.0679	0.264	0.1202	0.2681	0.0739	0.05	0.0601	0.3869	0.2119	0.0958	0	12	16	11	4	5	17	9	17	8	5	6	29	19	6	NA	NA	NA	NA	0.945021	0.525977	0.693854	false	NA	NA	NA	NA	NA	NA	NA	NA	1.78285	0.0377437	0.0634751
SbiHYZ.01G234800	1.3593	0.7772	0.8409	0.6752	0.6136	0.3633	0.5932	0.17	0.6828	1.4588	1.1585	1.4921	0.8833	0.8379	0.2643	61	42	50	46	35	21	30	10	34	124	91	117	52	59	13	-0.916559	0.0810749	0.155642	false	-0.734318	0.317481	0.500424	false	0.716861	0.0368385	0.0728628	false	-0.639983	0.335032	0.514447	false	0.204318	0.747005	0.799165
SbiHYZ.01G235100	12.3506	15.6431	11.3437	19.674	13.5057	13.8391	3.8943	5.0086	4.6199	7.3815	9.2528	8.0238	7.3425	11.757	26.6102	318	485	387	769	442	459	113	169	132	360	417	361	248	475	751	0.147131	0.610072	0.727548	false	-1.22648	0.000148533	0.000851879	down	-0.468806	0.0598091	0.110087	false	0.168743	0.753039	0.857373	false	-1.35378	3.04144e-08	1.49934e-07
SbiHYZ.01G235200	0	0.0827	0.5637	1.312	0.7052	1.5849	0.2209	0	0.0897	0.6572	0.7397	0.9974	1.0629	1.2376	1.272	0	2	15	40	18	41	5	0	2	25	26	35	28	39	28	2.26285	0.106296	0.193407	false	NA	NA	NA	NA	1.98679	0.153797	0.241433	false	2.28539	0.112352	0.235656	false	-3.15454	0.00157352	0.00360734
SbiHYZ.01G235300	3.5183	4.1539	3.6791	6.7295	5.7695	7.1409	4.5513	3.3641	4.8895	8.4592	8.0646	8.0054	5.3318	7.6452	4.8341	83	118	115	241	173	217	121	104	128	378	333	330	165	283	125	0.676789	0.0245289	0.0570018	false	0.466314	0.209947	0.378167	false	1.31698	4.03062e-08	2.48245e-07	up	0.561839	0.133958	0.268773	false	-0.187653	0.445191	0.527967
SbiHYZ.01G235800	0.9811	0.9676	1.319	1.535	1.0855	1.2377	1.2515	0.8657	1.7407	2.7517	2.6801	2.6144	2.7112	2.1884	2.042	32	38	57	76	45	52	46	37	63	170	153	149	116	112	73	0.122908	0.799981	0.872417	false	0.518743	0.37121	0.555915	false	1.49873	1.14423e-05	4.93694e-05	up	0.99341	0.0298449	0.0841446	false	0.416555	0.321365	0.402529
SbiHYZ.01G235900	0	0.0382	0.104	0.0404	0.0723	0.107	0	0	0.069	0.1537	0.2363	0.2016	0.0467	0.0293	0.028	0	3	9	4	6	9	0	0	5	19	27	23	4	3	2	NA	NA	NA	NA	NA	NA	NA	NA	2.15402	0.0865646	0.150348	false	NA	NA	NA	NA	NA	NA	NA
SbiHYZ.01G236000	10.901	19.3631	11.9751	64.6669	79.569	86.5528	3.0631	3.1425	3.7656	9.7835	9.7917	9.219	0.3693	3.5122	11.437	180	385	262	1621	1670	1841	57	68	69	306	283	266	8	91	207	2.31886	1.57825e-13	2.53233e-12	up	-1.79587	2.61965e-05	0.000178194	down	-0.363147	0.302818	0.41659	false	-1.50718	0.123235	0.25212	false	-4.09057	3.39945e-106	1.22187e-103
SbiHYZ.01G236100	3.2424	0.1393	0	1.5098	1.5393	1.9095	0.0992	0.2559	0	0.6493	0.2874	0.2239	0	0.0713	0.204	58	3	0	41	35	44	2	6	0	22	9	7	0	2	4	0.649112	0.678309	0.781701	false	NA	NA	NA	NA	NA	NA	NA	NA	NA	NA	NA	NA	-3.27831	0.000284458	0.000751896
SbiHYZ.01G236300	0	4.2612	2.7933	0.2216	0.4632	0.2612	5.2994	3.081	2.274	0.2664	0.4325	0.2888	10.0031	9.274	1.8418	0	61	44	4	7	4	71	48	30	6	9	6	156	173	24	-3.11049	0.043971	0.0936598	false	0.808544	0.539606	0.705033	false	-2.72821	0.072328	0.12925	false	1.36656	0.317075	0.495781	false	3.9463	2.30016e-09	1.31026e-08
SbiHYZ.01G236400	55.9656	98.6169	92.7291	21.3144	11.9439	18.8767	243.335	153.104	152.923	33.01	33.6278	35.0835	240.384	213.589	122.07	870	1846	1910	503	236	378	4263	3119	2638	972	915	953	4902	5210	2080	-2.38307	6.91632e-11	8.01059e-10	down	1.42546	6.43972e-06	4.95408e-05	up	-1.10365	0.000397172	0.00128504	down	1.09193	0.00255205	0.0106738	up	3.82939	1.77094e-64	2.59705e-62
SbiHYZ.01G237200	0	0	0.1406	0.6662	0.2513	0.6198	0.1653	0	0.1679	0.2248	0.0912	0.0914	0.5275	0.9329	0.2428	0	0	7	38	12	30	7	0	7	16	6	6	26	55	10	3.22903	0.0578701	0.117787	false	NA	NA	NA	NA	NA	NA	NA	NA	3.38679	0.0583905	0.142125	false	-1.83042	0.0724156	0.112534
SbiHYZ.01G237300	11.3027	30.3146	25.6224	51.235	47.7549	49.2662	21.1357	21.7857	22.3324	51.3607	54.1225	54.6691	17.9981	20.5956	27.1921	270	872	811	1858	1450	1516	569	682	592	2324	2263	2282	564	772	712	0.983555	0.0157729	0.0391174	false	0.221166	0.596936	0.749128	false	1.41239	0.000618439	0.00192801	up	-0.149133	0.753733	0.857703	false	-0.741893	3.52519e-09	1.96355e-08
SbiHYZ.01G237500	2.5455	1.2749	1.0299	1.6163	2.3536	1.8335	0.2678	0.6208	0.5912	1.1776	0.8846	0.9386	0.8202	1.1456	0.7661	194	117	104	187	228	180	23	62	50	170	118	125	82	137	64	0.208157	0.590023	0.71141	false	-1.32792	0.0205601	0.0623837	false	-0.416329	0.275714	0.387128	false	-0.843546	0.0592571	0.143832	false	-1.51333	6.96972e-05	0.000204648
SbiHYZ.01G237600	2.9157	1.8833	4.0517	1.9816	1.8206	2.5509	3.6139	1.4126	2.127	4.1048	3.358	3.8669	3.1752	3.5983	2.7023	63	49	116	65	50	71	88	40	51	168	127	146	90	122	64	-0.591183	0.23451	0.360356	false	-0.0189954	0.974975	0.987989	false	0.564477	0.177454	0.271235	false	0.015977	0.974149	0.985672	false	0.594794	0.169374	0.23404
SbiHYZ.01G237700	3.6817	0.4704	0.6412	0.2798	0.4828	0.5496	0.2094	0.4322	0.4679	3.2395	2.427	2.4311	0.8276	0.2707	0.2153	78	12	18	9	13	15	5	12	11	130	90	90	23	9	5	-1.84411	0.060579	0.122308	false	-1.65432	0.126709	0.26176	false	1.11447	0.165251	0.256072	false	-1.81975	0.0992233	0.214344	false	NA	NA	NA
SbiHYZ.01G237800	0	0.9053	2.0251	0.5524	0.3958	0.1953	0	0.5759	0.7556	6.5076	6.7549	6.1425	0	0.3206	0	0	13	32	10	6	3	0	9	10	147	141	128	0	6	0	NA	NA	NA	NA	NA	NA	NA	NA	2.83258	0.0121167	0.0277091	up	NA	NA	NA	NA	NA	NA	NA
SbiHYZ.01G237900	0	0	0	5.4398	8.0816	6.9581	0.7149	0.3842	0.1815	0	0	0	0.5374	0.4493	0.1838	0	0	0	82	102	89	8	5	2	0	0	0	7	7	2	8.64657	1.44096e-10	1.60951e-09	up	NA	NA	NA	NA	NA	NA	NA	NA	NA	NA	NA	NA	-3.55386	3.77373e-09	2.09181e-08
SbiHYZ.01G238100	22.6156	10.647	10.2565	3.0403	2.1383	3.0654	4.1409	4.9699	7.163	1.8139	2.6662	2.3185	6.6458	6.9613	7.6261	441	250	265	90	53	77	91	127	155	67	91	79	170	213	163	-2.44749	6.51603e-11	7.57962e-10	down	-1.0573	0.00772236	0.0278323	down	-2.40957	1.00581e-11	9.30006e-11	down	-1.04669	0.00286137	0.0117595	down	1.41411	2.11062e-05	6.79008e-05
SbiHYZ.01G238300	5.3981	6.6928	7.5742	10.918	10.9463	9.8567	7.8258	9.5728	8.5642	3.7329	3.3446	5.1342	12.7508	11.435	10.127	71	106	132	218	183	167	116	165	125	93	77	118	220	236	146	0.562919	0.0975824	0.180643	false	0.702144	0.0840628	0.191793	false	-0.495146	0.208889	0.309568	false	0.702634	0.0558748	0.137381	false	0.15879	0.519159	0.59861
SbiHYZ.01G238600	24.8645	23.5954	20.3079	25.3909	23.9835	22.1889	8.3618	4.2019	5.0389	6.7432	6.1622	6.2863	3.7	5.1011	15.2523	876	1001	948	1358	1074	1007	332	194	197	450	380	387	171	282	589	-0.0409777	0.77508	0.855106	false	-1.65902	1.17157e-08	1.4638e-07	down	-1.61928	1.67277e-30	5.19531e-29	down	-1.54187	0.00523766	0.0197587	down	-1.59617	1.81582e-12	1.48201e-11
SbiHYZ.01G238900	20.016	6.5571	5.162	1.9214	1.5035	1.4445	0.1785	0.5373	0.4079	1.4337	1.7527	1.2951	0.6517	0.2885	0.0918	398	157	136	58	38	37	4	14	9	54	61	45	17	9	2	-2.71515	5.74474e-07	3.84228e-06	down	-4.38877	3.92023e-10	6.09183e-09	down	-2.51586	2.25069e-06	1.0931e-05	down	-4.93632	1.29362e-10	2.11368e-09	down	-1.65185	0.0115942	0.0221782
SbiHYZ.01G239200	5.3603	3.1379	2.6528	1.4471	1.1753	1.569	0	0	0	1.0206	1.0543	1.7098	0	0	0	61	43	40	25	17	23	0	0	0	22	21	34	0	0	0	-1.47181	0.00609352	0.0171224	down	-7.72737	8.368e-07	7.7523e-06	down	-1.30141	0.010699	0.0248517	down	-8.26498	4.8588e-08	5.40917e-07	down	-6.23067	5.29009e-05	0.000159245
SbiHYZ.01G239300	38.9706	36.7108	39.4532	93.6076	101.732	83.6474	21.0641	15.8397	14.4797	98.4356	98.7571	96.6563	1.6073	11.8155	29.7826	1072	1216	1438	3909	3557	2964	653	571	442	5129	4755	4646	58	510	898	1.16938	2.97557e-15	5.87035e-14	up	-0.851961	9.91088e-05	0.000590533	false	1.56462	3.14889e-39	1.39883e-37	up	-1.4367	0.0657884	0.155638	false	-2.00134	7.80532e-35	3.52412e-33
SbiHYZ.01G239400	9.5331	12.958	16.1316	14.0518	11.4351	14.2701	21.3562	19.9641	25.5794	9.9753	10.1356	8.8072	32.6206	30.6492	25.7015	223	365	500	499	340	430	563	612	664	442	415	360	1001	1125	659	-0.0925005	0.782401	0.86044	false	1.07191	0.0007038	0.00343129	up	-0.233698	0.474957	0.588071	false	1.09388	0.000794682	0.00385214	up	1.18553	5.65155e-13	4.92623e-12
SbiHYZ.01G239700	1.8208	0.5698	0.5576	0	0	0	0	0	0	0.7662	0.6784	0.7853	0	0	0	69	26	28	0	0	0	0	0	0	55	45	52	0	0	0	-8.11813	2.82896e-07	1.98523e-06	down	-7.50084	1.03523e-05	7.58617e-05	down	-0.0975752	0.86834	0.907865	false	-8.03428	1.24822e-06	1.09284e-05	down	NA	NA	NA
SbiHYZ.01G239900	2.2973	1.5564	2.3954	2.1438	1.8708	1.6817	0.76	0.8304	1.0442	0.6756	0.8289	0.7727	0.9678	1.5283	1.2777	228	186	315	323	236	215	85	108	115	127	144	134	126	238	139	-0.231411	0.413705	0.550038	false	-0.928558	0.00736466	0.0267816	false	-1.23726	7.48426e-06	3.3337e-05	down	-0.789416	0.0270802	0.0778819	false	-0.677428	0.00730947	0.0146277
SbiHYZ.01G240000	0	4.3823	5.8412	17.0328	19.9002	17.3694	2.7158	2.3355	3.6775	7.3919	7.8184	7.2478	1.2068	4.484	11.3617	0	150	220	735	719	636	87	87	116	398	389	360	45	200	354	2.20038	0.204575	0.324428	false	-0.025936	0.983754	0.99186	false	1.24386	0.339442	0.454439	false	0.605777	0.673321	0.801713	false	-2.20718	4.76819e-27	1.34885e-25
SbiHYZ.01G240300	0	0.1993	0	0.3513	0.4825	0.7453	0	0	0	0.2675	0.1981	0.3052	0.4066	0.4249	0.1703	0	9	0	20	23	36	0	0	0	19	13	20	20	25	7	2.79076	0.111863	0.201568	false	NA	NA	NA	NA	NA	NA	NA	NA	2.13243	0.293671	0.470753	false	-6.53477	1.29945e-05	4.34834e-05
SbiHYZ.01G240400	0	0.3687	0	0.315	0.6583	0.6628	0.5	0.1824	0.2924	0.1713	0.2537	0.2052	0.6639	0.5115	0.7322	0	26	0	28	49	50	33	14	19	19	26	21	51	47	47	1.94743	0.290099	0.422956	false	1.59954	0.413363	0.596555	false	0.889151	0.661112	0.749048	false	2.19645	0.235409	0.405308	false	-0.318417	0.588412	0.66299
SbiHYZ.01G241200	5.3332	4.7071	4.1875	8.0502	7.9401	7.3335	2.8224	2.7557	2.306	5.1261	4.9188	5.2419	3.7921	5.5631	5.6292	223	237	232	511	422	395	133	151	107	406	360	383	208	365	258	0.618563	0.000584922	0.00215058	false	-0.521572	0.0793562	0.183872	false	0.329338	0.0374467	0.0738809	false	0.0189189	0.951157	0.973401	false	-1.11892	8.50894e-08	3.9314e-07
SbiHYZ.01G241500	11.0931	6.7359	8.6036	16.1523	13.9558	19.4059	15.0749	12.0147	17.3364	17.7851	18.4483	18.3527	22.4853	19.8078	20.5828	651	476	669	1439	1041	1467	997	924	1129	1977	1895	1882	1731	1824	1324	0.82347	8.76904e-05	0.00039249	false	1.0752	8.13636e-08	9.02099e-07	up	1.28409	2.6193e-18	4.18557e-17	up	1.201	4.75097e-11	8.18137e-10	up	0.276014	0.0853329	0.129705
SbiHYZ.01G242300	0	0.2636	0.0399	8.3278	7.7822	8.4592	0.2816	0.2422	1.6207	0.4468	0.4231	0.4843	2.2984	1.045	3.2816	0	6	1	239	187	206	6	6	34	16	14	16	57	31	68	6.16309	5.41499e-15	1.03678e-13	up	NA	NA	NA	NA	NA	NA	NA	NA	4.29948	0.000940155	0.00446574	up	-3.1252	1.80801e-08	9.17061e-08
SbiHYZ.01G242900	2.2991	1.0377	0.9053	0.9054	0.6685	0.679	2.2618	2.212	2.0493	0.8575	1.1279	1.0011	2.6099	2.787	1.3451	92	50	48	55	34	35	102	116	91	65	79	70	137	175	59	-0.951694	0.0707898	0.139264	false	1.00005	0.0389004	0.104448	false	-0.228675	0.610431	0.70751	false	0.646838	0.22358	0.391138	false	1.97088	6.19377e-09	3.33249e-08
SbiHYZ.01G243600	25.9502	73.7397	75.273	343.343	272.527	383.769	126.045	110.751	111.261	112.946	107.216	108.73	61.7001	135.652	289.534	479	1639	1841	9621	6394	9125	2622	2679	2279	3949	3464	3507	1494	3929	5858	2.35138	2.52347e-08	2.08126e-07	up	1.24889	0.00217104	0.00933714	up	1.06502	0.0148486	0.0332041	up	1.37973	0.0267255	0.0770126	false	-1.08082	1.529e-14	1.56844e-13
SbiHYZ.01G243800	0	1.146	0.4261	0.1653	0.2714	0.4626	0.3061	0.8137	0.2261	0.6789	0.1971	0.4846	1.6019	1.0993	0.887	0	44	18	8	11	19	11	34	8	41	11	27	67	55	31	-1.01349	0.506206	0.639159	false	0.0450572	0.976881	0.989092	false	-0.0880887	0.952587	0.967822	false	0.996188	0.467726	0.642968	false	1.08569	0.192883	0.261965
SbiHYZ.01G244000	15.1575	11.0526	9.5423	30.2461	27.8348	29.6754	15.6805	15.0363	17.2572	23.8112	22.0717	21.8975	14.4857	21.6521	37.438	410	360	342	1242	957	1034	478	533	518	1220	1045	1035	514	919	1110	1.21638	1.17477e-13	1.92432e-12	up	0.760888	0.000174556	0.000985977	false	1.16475	6.71484e-15	8.19355e-14	up	1.02	0.0143529	0.0465808	up	-0.432978	0.000917364	0.00220194
SbiHYZ.01G244100	13.0421	8.8252	8.8819	4.8886	2.9366	2.5567	3.4289	1.2398	2.2556	0.9737	0.8028	0.6534	12.2853	11.3061	7.9724	297	242	268	169	85	75	88	37	57	42	32	26	367	404	199	-1.64014	4.92875e-06	2.80169e-05	down	-1.83717	2.57527e-05	0.000175308	down	-3.41666	3.50028e-32	1.15003e-30	down	-0.0177722	0.945307	0.970553	false	-0.17548	0.692274	0.754195
SbiHYZ.01G244600	4.5802	0.8539	0.2822	0.8005	0.4412	0.5805	0.7465	0.5706	1.3477	3.0596	3.3644	3.0491	0	0.417	0.9381	49	11	4	13	6	8	9	8	16	62	63	57	0	7	11	NA	NA	NA	NA	-0.666123	0.586706	0.741536	false	1.09736	0.254238	0.362436	false	NA	NA	NA	NA	NA	NA	NA
SbiHYZ.01G244700	0	0.0371	0	0.3823	0.199	0.0924	0.066	0.0568	0	0.0157	0.0595	0.0341	0.0567	0.1612	0.0679	0	3	0	39	17	8	5	5	0	2	7	4	5	17	5	4.01164	0.0207899	0.0496116	up	NA	NA	NA	NA	NA	NA	NA	NA	NA	NA	NA	NA	-1.99716	0.0773686	0.11916
SbiHYZ.01G245400	0	0.1608	0.1879	0.3645	0.3265	0.408	0.3928	0.9922	0.2742	0.3797	0.4425	0.3483	1.2864	0.952	0.5805	0	7	9	20	15	19	16	47	11	26	28	22	61	54	23	1.4475	0.274445	0.405665	false	2.51508	0.0726661	0.171672	false	1.85429	0.120281	0.197475	false	2.8156	0.0189841	0.0585873	false	1.08473	0.126022	0.181214
SbiHYZ.01G245900	2.7442	0.3561	0.1942	0.3201	0.5173	0.3551	0.837	0.8289	0.9789	0.4075	0.1143	0.5235	1.3292	1.1295	0.4955	96	15	9	17	23	16	33	38	38	27	7	32	61	62	19	-1.4161	0.180026	0.293053	false	0.150059	0.882674	0.938346	false	-1.27225	0.261138	0.370009	false	-0.082331	0.937801	0.966241	false	1.59348	0.00200946	0.00451933
SbiHYZ.01G246700	19.0548	19.7665	18.4396	42.3352	45.0781	37.7024	28.396	32.9818	29.1671	19.0853	19.0795	18.1618	16.5248	18.4268	26.6514	574	717	736	1936	1726	1463	964	1302	975	1089	1006	956	653	871	880	1.01905	4.6392e-10	4.8508e-09	up	0.979761	1.43107e-06	1.26846e-05	false	0.188009	0.209118	0.309857	false	0.0425185	0.886469	0.937664	false	-0.0193449	0.897339	0.921984
SbiHYZ.01G246800	5.3639	1.0788	1.2651	2.9536	1.9781	2.635	4.1274	1.3111	3.5119	0.7964	0.8379	0.6475	1.3417	1.2018	1.3381	128	31	40	107	60	81	111	41	93	36	35	27	42	45	35	-0.0170742	0.980128	0.987843	false	0.607428	0.422945	0.605216	false	-1.42509	0.0457917	0.0876332	false	-0.942298	0.204312	0.366936	false	0.64965	0.132586	0.189671
SbiHYZ.01G246900	0	1.0381	0.999	13.4661	7.0002	7.364	1.044	0	0	0.0388	0.2521	0.2946	0	0.0937	2.7506	0	17	18	278	121	129	16	0	0	1	6	7	0	2	41	3.56954	0.0003888	0.00149308	up	-0.794375	0.773493	0.876189	false	-1.69912	0.320061	0.434812	false	0.38266	0.870261	0.92812	false	-4.34574	0.0286733	0.0499069
SbiHYZ.01G247000	1.1138	3.8979	2.4016	8.3847	5.0071	3.7055	10.871	4.6137	6.6671	0.756	1.0908	1.4569	0.6671	1.5717	6.532	14	59	40	160	80	60	154	76	93	18	24	32	11	31	90	1.04941	0.133812	0.232059	false	1.81923	0.00775372	0.0279187	up	-1.01265	0.177196	0.271023	false	0.160584	0.881013	0.934402	false	0.7864	0.0603923	0.0960732
SbiHYZ.01G247100	4.5538	3.01	1.1222	5.4485	3.8751	2.0922	3.4635	1.702	2.01	0.8831	0.531	0.851	0.1417	0.1185	6.5285	49	39	16	89	53	29	42	24	24	18	10	16	2	2	77	0.353086	0.621368	0.737422	false	0.0825898	0.915336	0.956496	false	-1.6597	0.0217768	0.0463442	down	-0.288842	0.849403	0.915466	false	-0.252261	0.641169	0.710468
SbiHYZ.01G247300	0	0.504	0.1895	0	0	0	0.0557	0	0.132	0.3756	0.4902	0.4551	0.1914	0.4001	0.42	0	29	12	0	0	0	3	0	7	34	41	38	12	30	22	NA	NA	NA	NA	NA	NA	NA	NA	1.04189	0.432152	0.548078	false	0.37722	0.802591	0.888178	false	NA	NA	NA
SbiHYZ.01G247500	3.5447	0.8621	1.3185	1.1008	1.0558	0.9238	0	0	0	0.0936	0.1447	0.1159	0	0.0645	0.1617	140	41	69	66	53	47	0	0	0	7	10	8	0	4	7	-0.912423	0.122468	0.216857	false	-8.51784	1.94229e-08	2.34977e-07	down	-3.71496	9.19649e-08	5.41449e-07	down	-4.63163	3.46496e-05	0.000230685	down	-7.58338	1.22181e-08	6.35014e-08
SbiHYZ.01G247600	4.1044	3.7929	4.5183	4.1469	4.3945	3.4737	6.079	5.9813	8.1481	3.2584	3.7201	4.0443	4.0698	3.4417	4.7299	133	148	194	204	181	145	222	254	293	200	211	229	173	175	168	-0.157363	0.576894	0.700652	false	1.00572	0.00063894	0.00314762	up	0.0366544	0.882137	0.918122	false	-0.0936769	0.782614	0.876428	false	1.18336	1.17408e-07	5.33121e-07
SbiHYZ.01G247700	2.1784	0.4805	0.6936	1.704	0.8837	1.4004	1.9027	1.1948	1.7483	0.3234	0.6417	0.1753	3.2433	4.5769	3.9126	64	17	27	76	33	53	63	46	57	18	33	9	125	211	126	0.246361	0.731912	0.823932	false	0.926681	0.194723	0.358308	false	-1.24525	0.142922	0.227287	false	1.83973	0.00321544	0.0129773	up	0.70225	0.097624	0.14548
SbiHYZ.01G247800	0.8017	0.8622	0.5455	0.4588	0.2275	0.3061	0.4898	0.5115	0.4737	0.118	0.1577	0.1429	0.6211	0.4439	0.2278	61	79	55	53	22	30	42	51	40	17	21	19	62	53	19	-1.24406	0.0188242	0.0455621	down	-0.257013	0.609964	0.759678	false	-2.18029	1.8944e-06	9.28996e-06	down	-0.856934	0.144331	0.283981	false	1.00676	0.0333568	0.0568644
SbiHYZ.01G247900	11.532	1.7321	2.1151	1.2254	3.2756	1.2628	0.243	0.4793	0.5515	0.4124	0.4463	0.4286	1.7557	1.1804	0.1616	1432	259	348	231	517	202	34	78	76	97	97	93	286	230	22	-1.39731	0.0413446	0.0889514	false	-3.14621	2.17698e-06	1.85121e-05	down	-3.22959	5.27906e-07	2.80865e-06	down	-2.28561	0.00717808	0.025898	down	-1.72743	7.53244e-05	0.000219728
SbiHYZ.01G248100	0.295	0.0746	0.2323	0.6421	0.555	0.7767	0.2732	0.4013	0.5433	0.4334	0.5789	0.5212	0.4889	0.5232	0.3745	23	7	24	76	55	78	24	41	47	64	79	71	50	64	32	1.64942	0.0110032	0.0287468	up	1.37056	0.0894745	0.20127	false	1.60381	0.00802867	0.0193343	up	1.17107	0.109955	0.232261	false	-0.256233	0.552473	0.629147
SbiHYZ.01G248400	0	0.8545	0.233	0.3728	0.2428	0.4393	0.3424	0.5889	0.6722	0.6518	0.5438	0.6183	1.3138	0.6557	0	0	40	12	22	12	22	15	30	29	48	37	42	67	40	0	-0.243876	0.869394	0.917612	false	0.781992	0.590152	0.743831	false	0.854068	0.533907	0.64119	false	0.624807	0.762174	0.8637	false	1.04937	0.0895232	0.135088
SbiHYZ.01G248500	0	0.1194	0.0633	0.2131	0.2168	0.2837	0.0691	0.0503	0.1404	0.0506	0.0582	0.0514	0.169	0.084	0.0547	0	24	14	54	46	61	13	11	26	16	17	15	37	22	10	1.76114	0.148091	0.251509	false	0.694352	0.641572	0.783526	false	NA	NA	NA	NA	0.547048	0.713579	0.83063	false	-1.04182	0.0595768	0.0949406
SbiHYZ.01G248800	2.1136	1.4993	0.6314	0.087	0.4157	0.0342	0.0781	0.3696	0.2381	0.0465	0.1006	0	0.1343	0.449	0.6829	48	41	19	3	12	1	2	11	6	2	4	0	4	16	17	-3.05511	0.00519125	0.0148736	down	-2.22889	0.0282193	0.0807418	false	-4.58684	2.93297e-05	0.000117975	down	-1.74598	0.0648306	0.153993	false	NA	NA	NA
SbiHYZ.01G248900	0	0.1347	0.1224	0.3673	0.4068	0.5116	0.1889	0.3791	0.1553	0.0589	0.0869	0.0696	0.0077	0	0.0555	0	16	16	55	51	65	21	49	17	11	15	12	1	0	6	2.114	0.067615	0.134012	false	1.74458	0.198413	0.363315	false	NA	NA	NA	NA	NA	NA	NA	NA	-0.348534	0.50796	0.588362
SbiHYZ.01G249000	0	0.4425	0	0.039	0.2096	0.0919	0.3152	0.2937	0.2401	0.3126	0.2199	0.1694	1.3766	0.3773	0.2971	0	18	0	2	9	4	12	13	9	20	13	10	61	20	11	NA	NA	NA	NA	NA	NA	NA	NA	NA	NA	NA	NA	2.00017	0.319416	0.497945	false	NA	NA	NA
SbiHYZ.01G249100	0	1.32	0.1999	9.0744	12.0885	8.9461	6.3469	7.3786	7.6394	0	0.0757	0	6.8663	5.487	8.0966	0	12	2	104	116	87	54	73	64	0	1	0	68	65	67	4.11306	0.000161735	0.000680987	up	4.04045	0.000489865	0.0024892	up	NA	NA	NA	NA	3.58371	0.00394652	0.0154583	up	-0.0490615	0.881534	0.909212
SbiHYZ.01G249400	1.1087	1.6741	1.9524	1.4828	1.5595	1.0172	3.3092	1.5895	1.968	0.9755	0.9789	1.4228	0.1793	0.0428	0.0613	33	60	77	67	59	39	111	62	65	55	51	74	7	2	2	-0.36079	0.496664	0.63024	false	0.803208	0.160007	0.311106	false	-0.308898	0.5335	0.640933	false	-4.19291	4.25255e-06	3.38224e-05	down	1.1822	0.00358396	0.00766867
SbiHYZ.01G250200	0	0.6705	2.1328	0.5817	0.6749	0.7443	0.2239	0.9242	0.9323	0.6128	0.591	0.4043	1.308	1.4472	1.3351	0	32	112	35	34	38	10	48	41	46	41	28	68	90	58	-0.698457	0.620635	0.736715	false	-0.200228	0.89168	0.943073	false	-0.69498	0.632597	0.726783	false	0.364918	0.791843	0.881321	false	0.516983	0.398469	0.481404
SbiHYZ.01G250600	40.4138	41.8766	38.195	40.1733	36.489	28.0018	12.6972	6.5411	9.9286	21.915	23.1674	24.3315	16.1358	15.0483	18.727	1768	2206	2214	2668	2029	1578	626	375	482	1816	1774	1860	926	1033	898	-0.309488	0.108352	0.196237	false	-1.75169	5.72732e-13	1.30224e-11	down	-0.583583	1.3799e-05	5.86877e-05	false	-1.34223	8.89578e-11	1.48961e-09	down	-1.42163	4.0918e-11	2.86504e-10
SbiHYZ.01G250700	1.2534	1.9661	3.1005	3.9905	3.6156	3.4865	7.5379	3.6397	5.6787	1.5623	0.8354	1.4545	6.2635	6.0351	8.3854	36	68	118	174	132	129	244	137	181	85	42	73	236	272	264	0.661149	0.192407	0.30909	false	1.66687	0.001815	0.00795093	up	-0.54305	0.358523	0.474111	false	1.59995	0.00215591	0.0092399	up	1.02516	0.000328731	0.000859134
SbiHYZ.01G250800	14.871	22.8345	7.0089	35.9049	37.2478	25.1621	4.1472	0	2.7896	8.5879	8.3573	7.1209	0.1851	3.7909	50.3919	245	453	153	898	780	534	77	0	51	268	241	205	4	98	910	1.03124	0.0204429	0.0489261	up	-2.43512	0.0314138	0.0879877	false	-0.679016	0.146773	0.232251	false	0.286311	0.863963	0.923909	false	-3.44029	0.0271202	0.0475551
SbiHYZ.01G251000	0.7715	0.2442	0.2687	0.4762	0.3735	0.5026	0.1723	0.2408	0.2066	0.1381	0.1664	0.142	0.3619	0.3301	0.3642	286	109	132	268	176	240	72	117	85	97	108	92	176	192	148	0.051258	0.911181	0.942944	false	-0.646223	0.215986	0.385841	false	-1.22668	0.00923562	0.021835	down	-0.267561	0.575795	0.732911	false	-0.673867	0.0165991	0.0306814
SbiHYZ.01G251600	0	1.4437	1.2485	4.4143	4.1471	6.4865	1.7665	1.9042	3.1331	6.3059	7.1124	6.4987	1.2611	2.2336	2.6603	0	62	59	239	188	298	71	89	124	426	444	405	59	125	104	2.27605	0.0470986	0.0993323	false	1.54086	0.202425	0.368508	false	2.99672	0.00852285	0.0203591	up	1.02778	0.433947	0.610414	false	-0.710926	0.021201	0.038199
SbiHYZ.01G251700	0	0.3749	0.429	0.5617	0.5524	1.0123	0.7863	0	0.3917	0.3972	0.4871	0.3827	1.5166	1.79	1.4338	0	27	34	51	42	78	53	0	26	45	51	40	119	168	94	1.19479	0.345531	0.482937	false	0.709821	0.714569	0.835755	false	0.764322	0.556765	0.661816	false	2.37595	0.0410962	0.108113	false	-0.458032	0.622193	0.693634
SbiHYZ.01G252000	0	0.1465	0.1612	0.0734	0.0146	0.1369	0.0906	0.1984	0.2343	0.1862	0.2811	0.1753	0.2406	0.0473	0.0423	0	19	23	12	2	19	11	28	28	38	53	33	34	8	5	-0.655958	0.689486	0.790932	false	0.986238	0.487045	0.661641	false	1.16955	0.358539	0.474111	false	-0.113331	0.945124	0.970553	false	1.66877	0.0493523	0.0803801
SbiHYZ.01G252300	0	0.1476	0.4407	1.7897	1.5382	1.3798	0	0.1356	0	0.0804	0.087	0.0581	0.2516	0.4531	0.3243	0	7	23	107	77	70	0	7	0	6	6	4	13	28	14	2.78755	0.0144309	0.0362768	up	NA	NA	NA	NA	NA	NA	NA	NA	0.62605	0.680715	0.807033	false	-4.54398	7.77904e-08	3.61189e-07
SbiHYZ.01G252500	71.7889	83.4357	111.622	9.4655	7.4908	6.9833	2.0733	1.6492	1.3686	3.4538	3.2371	3.4765	0	0.1861	0	1229	1720	2532	246	163	154	40	37	26	112	97	104	0	5	0	-3.60442	4.18072e-35	3.16005e-33	down	-5.41764	3.05924e-60	1.21805e-57	down	-4.52296	3.84736e-57	3.02609e-55	down	-10.384	4.8379e-43	7.52645e-41	down	-1.79432	1.19765e-07	5.42612e-07
SbiHYZ.01G252600	118.152	84.1141	118.09	2.7164	2.0049	2.302	4.4814	4.0307	3.215	2.0303	1.6148	1.9357	0	0	0	2550	2186	3377	89	55	64	109	114	77	83	61	73	0	0	0	-5.60363	1.19569e-139	9.78441e-137	down	-4.4443	3.34439e-82	3.52479e-79	down	-5.61889	2.15782e-156	8.16779e-154	down	-14.0697	1.16522e-31	1.15269e-29	down	1.18136	0.000334013	0.000871961
SbiHYZ.01G252800	0	0.0862	0.0131	0.3419	0.4492	0.4701	0.2405	0.1496	0.5717	0.1431	0.2109	0.2178	0.3121	0.3014	0.3262	0	18	3	90	99	105	47	34	110	47	64	66	71	82	62	3.46872	0.00291512	0.00894157	up	3.45945	0.00693123	0.0254934	up	2.64284	0.0404598	0.0789087	false	3.06777	0.0160949	0.051172	false	0.0193108	0.967041	0.975074
SbiHYZ.01G253000	2.1475	1.6919	2.0363	2.7929	1.5595	2.2655	2.5407	3.1933	1.439	0.6977	1.2898	1.0399	2.0148	2.5266	1.6578	39	37	49	77	36	53	52	76	29	24	41	33	48	72	33	0.0775194	0.874131	0.920547	false	0.633668	0.299397	0.480844	false	-0.741195	0.116842	0.192819	false	0.00755891	0.987863	0.993869	false	0.575253	0.228915	0.303127
SbiHYZ.01G253100	0.7448	0.4494	0.2635	0.8011	1.0071	0.6685	0.2736	0.3463	0.4719	1.029	1.0504	1.0689	0.8161	0.7676	0.6742	128	93	60	209	220	148	53	78	90	335	316	321	184	207	127	0.7122	0.0953378	0.177431	false	-0.0546501	0.917163	0.957623	false	1.38161	0.000119997	0.000431129	up	0.610166	0.157805	0.303569	false	-0.744522	0.0189761	0.0346087
SbiHYZ.01G253300	1.1947	3.0236	4.5081	5.3587	5.2813	6.7569	14.437	10.2448	11.5858	3.3036	1.9176	3.0277	4.9438	6.3083	7.3698	21	64	105	143	118	153	286	236	226	110	59	93	114	174	142	0.825812	0.181553	0.295078	false	2.30106	4.94645e-05	0.000315281	up	0.0709789	0.915637	0.941654	false	0.963867	0.144152	0.283782	false	1.49717	7.1274e-11	4.87327e-10
SbiHYZ.01G253600	11.5398	12.6301	10.9747	21.838	21.7263	22.4737	12.5678	8.6701	13.2643	20.6831	21.4935	20.97	23.7805	20.3765	16.3295	519	684	654	1491	1242	1302	637	511	662	1762	1692	1648	1403	1438	805	0.800531	1.29003e-06	8.13117e-06	false	0.269361	0.235065	0.409201	false	1.0557	5.70568e-12	5.39368e-11	up	0.696783	0.00147851	0.00661548	false	-0.508358	0.000752774	0.00183694
SbiHYZ.01G253900	0	0.1837	0.0464	0.5182	0.6479	0.9637	0.5017	0.6284	1.0744	0.8306	0.7373	0.8019	0.9276	0.846	0.5831	0	18	5	64	67	101	46	67	97	128	105	114	99	108	52	3.00917	0.0100466	0.0265683	up	3.46826	0.0028159	0.0117032	up	3.48347	0.00156464	0.0044981	up	3.1671	0.00785879	0.0280097	up	0.487657	0.24021	0.315332
SbiHYZ.01G254500	4.8776	14.0781	12.6138	20.9181	20.6361	20.7595	16.3739	14.7578	15.0305	24.0936	25.8982	26.547	23.1674	21.4331	19.511	143	497	490	931	769	784	541	567	489	1338	1329	1360	891	986	627	0.819323	0.0693302	0.136749	false	0.806748	0.0751636	0.17627	false	1.43352	0.00151941	0.00437846	up	0.884635	0.061786	0.148368	false	0.00778627	0.953566	0.96499
SbiHYZ.01G254600	13.5167	6.0553	6.4383	6.9294	7.6185	7.0923	3.9894	4.0685	4.7268	8.9617	9.978	9.6485	5.119	4.6836	5.7845	469	253	296	365	336	317	156	185	182	589	606	585	233	255	220	-0.316398	0.300562	0.433804	false	-0.658394	0.0567881	0.141139	false	0.407205	0.151007	0.237936	false	-0.749193	0.0315222	0.0877856	false	-0.319177	0.099186	0.147472
SbiHYZ.01G254700	1.8179	1.8498	1.8695	2.8359	3.2062	2.4271	0.8243	0.9604	1.1431	2.0935	2.2598	2.1093	1.1802	0.9167	1.3669	182	223	248	431	408	313	93	126	127	397	396	369	155	144	150	0.502406	0.0349403	0.0772027	false	-0.61051	0.0588269	0.145279	false	0.432273	0.0245194	0.0514247	false	-0.75087	0.0266563	0.0768692	false	-1.09269	3.0673e-06	1.13064e-05
SbiHYZ.01G255000	5.4675	2.3775	1.9657	6.3595	5.9104	5.7568	2.5117	1.659	1.7555	8.6367	8.6455	8.8325	2.0676	2.6065	3.5742	508	266	242	897	698	689	263	202	181	1520	1406	1434	252	380	364	0.840476	0.0136012	0.0344533	false	-0.353159	0.383731	0.567876	false	1.69702	1.2445e-07	7.19419e-07	up	-0.237669	0.586752	0.740848	false	-1.17118	1.58823e-09	9.27191e-09
SbiHYZ.01G255200	19.1762	29.3914	26.573	19.4728	24.3323	21.1453	32.0106	31.6642	35.3821	29.0246	27.3501	28.0741	40.2434	43.5133	41.6799	421	777	773	649	679	598	792	911	862	1207	1051	1077	1159	1499	1003	-0.34359	0.233726	0.35976	false	0.685524	0.0133829	0.0436918	false	0.35622	0.19183	0.28903	false	0.638336	0.0306388	0.0858114	false	1.05073	8.14113e-14	7.77266e-13
SbiHYZ.01G255300	4.56	2.4535	2.3024	1.4173	1.238	1.1218	0.8548	0.9312	0.5788	2.2548	2.4951	2.9404	0.7099	0.5935	0.2344	142	92	95	67	49	45	30	38	20	133	136	160	29	29	8	-1.35941	0.000661899	0.00239985	down	-1.60349	0.00254982	0.0107394	down	-0.0157483	0.961335	0.973986	false	-2.63415	6.55045e-06	5.02873e-05	down	-0.223378	0.631163	0.701628
SbiHYZ.01G255400	0	3.3117	1.7063	9.0597	9.9063	7.3373	0.808	0	0.6508	2.1716	1.8836	1.9587	0.3112	1.2207	2.5209	0	127	72	438	401	301	29	0	23	131	105	109	13	61	88	2.18517	0.0624695	0.125412	false	-1.62685	0.380864	0.565129	false	0.374201	0.78218	0.84421	false	-0.448233	0.768117	0.867378	false	-3.78825	0.00421409	0.00889139
SbiHYZ.01G255800	0.877	0.7648	0.7139	0.5034	0.7836	0.603	0.1167	0	0.0508	0.6085	0.6335	0.7063	0.4823	0.4392	0.3829	140	147	151	122	159	124	21	0	9	184	177	197	101	110	67	-0.41802	0.16748	0.276966	false	-3.54751	0.000386474	0.00201703	down	-0.0503449	0.807192	0.862526	false	-0.920387	0.00242508	0.0102167	false	-3.10802	9.54956e-06	3.26409e-05
SbiHYZ.01G256000	5.2557	3.6663	2.8786	4.9854	4.3712	3.1241	0.5596	0.6188	0.7037	0.9196	0.9952	1.0828	0.9158	1.4546	1.096	175	147	127	252	185	134	21	27	26	58	58	63	40	76	40	0.0102404	0.975763	0.985156	false	-2.30277	2.96385e-07	2.94365e-06	down	-1.72972	1.14217e-08	7.49172e-08	down	-1.80413	1.28967e-05	9.35242e-05	down	-2.29284	2.88894e-10	1.84007e-09
SbiHYZ.01G256400	0.8074	0.2235	0.3139	0.2256	0.308	0.3989	0	0	0.1102	0.3229	0.4054	0.35	0.0746	0.1715	0.1563	33	11	17	14	16	21	0	0	5	25	29	25	4	11	7	-0.557665	0.486521	0.620554	false	-3.29666	0.0709385	0.168501	false	-0.0226808	0.973158	0.981859	false	-1.71915	0.0837537	0.18749	false	-2.71039	0.0462204	0.0758791
SbiHYZ.01G256600	2.7729	2.5645	2.3496	0.2325	0.4363	0.3033	0.0671	0	0.0341	2.0229	2.1675	2.0341	0.0577	0.0964	0.069	220	245	247	28	44	31	6	0	3	304	301	282	6	12	6	-3.09232	1.54375e-18	4.09802e-17	down	-5.99489	2.23828e-17	8.83333e-16	down	-0.0841572	0.61507	0.711162	false	-5.16172	6.84447e-29	5.53702e-27	down	-2.87928	0.00214775	0.00480186
SbiHYZ.01G256900	4.2403	0.1677	0	1.3301	0.3177	0.7838	0	0	0	2.8249	3.4031	3.64	1.3853	1.4799	0.5526	42	2	0	20	4	10	0	0	0	53	59	63	18	23	6	-0.750456	0.677324	0.780931	false	NA	NA	NA	NA	1.58733	0.302566	0.416306	false	-0.242967	0.892096	0.940784	false	NA	NA	NA
SbiHYZ.01G257500	0	0.3744	0.3609	0.126	0.1397	0.053	0.4364	0.3961	0.2585	0.1731	0.2029	0.2189	0.781	0.5049	0.4985	0	33	35	14	13	5	36	38	21	24	26	28	75	58	40	-1.41192	0.349271	0.486575	false	0.794181	0.555542	0.716916	false	-0.196904	0.886186	0.921011	false	1.08913	0.406419	0.585242	false	2.2178	0.000635729	0.00157459
SbiHYZ.01G257700	4.4436	6.174	7.3844	22.8537	26.3876	22.9196	10.8051	10.6288	13.0525	7.4211	5.5655	6.9687	27.3594	28.6725	37.7717	104	174	229	812	785	691	285	326	339	329	228	285	840	1053	969	1.86656	2.46126e-09	2.31617e-08	up	1.21892	0.000620731	0.00306719	up	0.334069	0.357671	0.47324	false	2.28707	2.75554e-10	4.31638e-09	up	-0.627056	7.57945e-05	0.000220959
SbiHYZ.01G257800	35.7397	24.3932	27.0824	4.2891	1.9352	1.9657	8.0888	2.0979	11.4093	2.7882	2.0667	2.5256	13.7878	16.3218	16.369	494	406	496	90	34	35	126	38	175	73	50	61	250	354	248	-3.48542	8.50271e-19	2.30258e-17	down	-1.72547	0.00113839	0.00525953	down	-3.32408	2.49197e-49	1.52446e-47	down	-0.956864	2.08564e-05	0.000145229	false	1.78557	0.00117702	0.0027665
SbiHYZ.01G257900	271.36	259.216	271.072	14.7524	14.8084	14.8407	94.4584	97.4775	127.064	16.1208	16.2461	14.9033	363.711	308.829	172.762	7367	8474	9751	608	511	519	2890	3468	3828	829	772	707	12953	13156	5141	-4.28119	5.90741e-252	2.77958e-248	down	-1.02172	3.06271e-11	5.60517e-10	down	-3.87071	1.95664e-215	1.26965e-212	down	-0.016485	0.949796	0.972648	false	3.28134	9.52206e-135	7.27287e-132
SbiHYZ.01G258000	3.8794	4.5502	4.8596	0.0263	0.3461	0.2484	7.8783	5.3713	10.9923	5.7852	5.1639	6.4086	12.317	14.0438	12.2596	97	137	161	1	11	8	222	176	305	274	226	280	404	551	336	-4.57012	1.25163e-09	1.22565e-08	down	1.14439	0.00271612	0.0113517	up	0.583833	0.0408598	0.0795181	false	1.44829	1.01674e-06	9.02328e-06	up	5.75888	2.32445e-32	9.00836e-31
SbiHYZ.01G258400	0	0.7421	0.2698	0.7653	1.2655	1.0638	2.3261	1.7503	1.8522	1.3996	1.4636	1.1251	2.0891	1.5947	1.0055	0	30	12	39	54	46	88	77	69	89	86	66	92	84	37	1.40683	0.276709	0.40821	false	2.76394	0.0164979	0.0520018	false	2.09319	0.0875409	0.151768	false	2.01473	0.117225	0.242904	false	1.38225	0.000179768	0.000492871
SbiHYZ.01G258800	0	0	0	2.9445	3.7621	2.1789	2.675	0.7932	2.2482	0	0	0	3.249	3.1137	3.6038	0	0	0	43	46	27	29	10	24	0	0	0	41	47	38	7.39777	2.22528e-06	1.34539e-05	up	7.14822	0.000155915	0.000888809	up	NA	NA	NA	NA	7.60136	1.76708e-06	1.51505e-05	up	-0.229278	0.703555	0.76367
SbiHYZ.01G259600	5.3038	2.4211	2.9027	1.7506	1.9673	1.7845	2.4676	2.567	1.6269	1.0419	0.8392	0.9305	3.4448	3.7803	2.4859	473	260	343	237	223	205	248	300	161	176	131	145	403	529	243	-1.00781	0.000665975	0.00241184	down	-0.298599	0.420977	0.603315	false	-1.65218	5.24e-08	3.18413e-07	down	-0.159901	0.616655	0.761852	false	0.730103	0.00438034	0.00920193
SbiHYZ.01G259700	8.13	3.6791	6.2828	0.5772	0.4596	0.4913	5.1406	5.2009	5.1767	1.0538	0.751	0.7801	4.1565	4.1264	3.9529	167	91	171	18	12	13	119	140	118	41	27	28	112	133	89	-3.6343	4.6446e-14	7.9905e-13	down	0.126384	0.746673	0.857408	false	-2.55623	1.22637e-09	9.14692e-09	down	-0.603893	0.118105	0.244373	false	3.77967	5.78556e-24	1.30449e-22
SbiHYZ.01G259800	0	0.6353	0.7348	0.9162	1.2857	0.7018	0.3085	0.6368	0.0627	0.4406	0.735	0.7561	1.8819	2.2381	1.4592	0	22	28	40	47	26	10	24	2	24	37	38	71	101	46	0.873906	0.502499	0.635586	false	-0.167589	0.920773	0.959715	false	0.601232	0.651558	0.742111	false	1.83653	0.137844	0.274391	false	-1.0279	0.198096	0.268032
SbiHYZ.01G260000	0	0.0669	0	0.0766	0.0633	0.0903	0	0	0	0.1842	0.1227	0.1792	0.4569	0.2109	0.4162	0	9	0	13	9	13	0	0	0	39	24	35	67	37	51	NA	NA	NA	NA	NA	NA	NA	NA	2.98899	0.0779141	0.13772	false	3.85062	0.0169242	0.0532415	false	NA	NA	NA
SbiHYZ.01G260200	16.5348	13.5772	14.8627	31.1337	30.6361	31.7584	31.7837	29.8848	29.4657	20.8717	20.5278	21.1366	29.4014	31.3521	39.7294	445	440	530	1272	1048	1101	964	1054	880	1064	967	994	1038	1324	1172	0.957903	1.56615e-13	2.51506e-12	false	1.34143	2.41993e-16	8.4027e-15	up	0.69747	1.97257e-09	1.42788e-08	false	1.10318	2.14218e-06	1.80435e-05	up	0.40487	0.000768202	0.0018688
SbiHYZ.01G260300	0	0.2921	0.3292	0.7786	1.0184	0.6445	0.3246	0.1825	0.317	0.9285	1.2139	0.918	1.2979	0.6456	0.5392	0	25	31	84	92	59	26	17	25	125	151	114	121	72	42	1.7651	0.138638	0.238638	false	0.602679	0.665607	0.80065	false	2.40777	0.036019	0.0714521	false	1.79836	0.156572	0.301888	false	-1.1449	0.0117656	0.0224662
SbiHYZ.01G260500	4.1324	3.3848	4.55	2.4611	1.5142	2.5269	5.2994	2.1167	3.2903	0.7621	0.6307	0.5507	5.8904	5.2311	3.6152	146	144	213	132	68	115	211	98	129	51	39	34	273	290	140	-0.99548	0.00698823	0.0192289	false	0.120089	0.782558	0.881275	false	-2.41811	5.68622e-13	5.89685e-12	down	0.204299	0.533627	0.699535	false	1.13904	0.00202495	0.00455062
SbiHYZ.01G260600	0	0.4828	0.096	0.2274	0.5146	0.3808	0	0	0	0.3741	0.3218	0.4263	0.3462	0.1737	0.1989	0	32	7	19	36	27	0	0	0	39	31	41	25	15	12	0.749862	0.606165	0.724923	false	NA	NA	NA	NA	1.07184	0.444132	0.559289	false	0.120761	0.939461	0.96698	false	-6.59753	9.65841e-06	3.30006e-05
SbiHYZ.01G260800	3.9706	1.5443	1.2518	14.766	18.5846	12.7196	0.4906	0.4602	0.0453	3.7678	3.3309	3.7392	0	0.1281	3.3014	79	37	33	446	470	326	11	12	1	142	116	130	0	4	72	2.73845	4.1841e-10	4.39692e-09	up	-2.34093	0.0242227	0.0712993	false	0.975146	0.0430275	0.0831224	false	-0.890633	0.589395	0.74305	false	-5.05606	1.14056e-31	4.29313e-30
SbiHYZ.01G260900	0	0.1938	0	0.4305	0.404	1.6308	0	0	0	0.2957	0.1867	0.0267	2.2775	2.7966	1.9591	0	5	0	14	11	45	0	0	0	12	7	1	64	94	46	NA	NA	NA	NA	NA	NA	NA	NA	NA	NA	NA	NA	5.01859	0.000183362	0.00104233	up	NA	NA	NA
SbiHYZ.01G261200	3.5328	1.3992	1.3536	2.8928	3.0445	5.4766	0	0	0	4.2639	4.1671	3.8133	2.0302	2.3346	4.1453	325	155	165	404	356	649	0	0	0	743	671	613	245	337	418	0.822804	0.0579728	0.117983	false	-9.8902	9.83036e-14	2.49124e-12	down	1.24817	0.000331252	0.00109031	up	0.458221	0.351011	0.531231	false	-10.6848	2.01586e-18	2.96333e-17
SbiHYZ.01G261400	11.3381	1.0033	0.9118	2.6324	3.802	3.463	0	0	0	3.5326	3.9821	2.9784	3.9673	2.1914	3.8154	122	13	13	43	52	48	0	0	0	72	75	56	56	37	45	-0.362837	0.717886	0.813299	false	NA	NA	NA	NA	0.0497035	0.959918	0.973025	false	-0.301678	0.773601	0.870777	false	-7.38576	5.06498e-08	2.41976e-07
SbiHYZ.01G261500	8.1465	5.1219	5.2782	5.4549	5.1092	5.6008	6.2143	6.0552	7.4278	16.5337	18.3479	17.5928	6.1589	5.6631	5.504	848	642	728	862	676	751	729	826	858	3260	3343	3200	841	925	628	-0.273607	0.105458	0.192148	false	0.426133	0.0227254	0.0676814	false	1.7451	2.43306e-40	1.11915e-38	up	-0.141892	0.426434	0.603479	false	0.722391	6.35776e-08	2.98678e-07
SbiHYZ.01G261900	1.4415	1.0056	0.3917	0.6457	0.9073	0.9848	0.9721	0.968	0.6235	5.4185	4.8096	5.7417	1.2747	1.1392	0.5787	25	21	9	17	20	22	19	22	12	178	146	174	29	31	11	-0.216137	0.781113	0.859576	false	0.232152	0.795471	0.889248	false	2.76627	1.71128e-08	1.09944e-07	up	0.0446444	0.958081	0.977029	false	0.473996	0.457159	0.539484
SbiHYZ.01G262000	39.6451	19.048	13.8304	24.0244	25.6308	24.8259	27.9515	26.6422	25.7961	285.241	277.204	284.972	46.3827	37.0969	15.298	662	383	306	609	544	534	526	583	478	9022	8102	8315	1016	972	280	-0.00299515	0.992984	0.995096	false	0.52744	0.12715	0.26252	false	3.82809	1.26765e-40	5.93605e-39	up	0.415333	0.379872	0.559691	false	0.553614	0.000131085	0.000366859
SbiHYZ.01G262200	0	0.5887	0.2816	1.8434	0.91	1.5931	1.5892	2.0784	1.8829	0.8667	0.5116	0.8114	0	0.0713	0.3404	0	19	10	75	31	55	48	73	56	44	24	38	0	3	10	2.12115	0.0818372	0.156881	false	2.89868	0.0113732	0.0381271	up	1.44777	0.259356	0.368028	false	NA	NA	NA	NA	0.796226	0.0622028	0.0986025
SbiHYZ.01G262300	0	2.0658	0.8716	2.8676	1.7474	2.4484	1.1431	1.1525	2.4818	1.3602	1.2943	1.1694	0.3725	0.1132	0.3647	0	56	26	98	50	71	29	34	62	58	51	46	11	4	9	1.0651	0.408629	0.545788	false	0.897482	0.506493	0.677934	false	0.493978	0.715531	0.793632	false	-1.96602	0.228096	0.396505	false	-0.14586	0.750725	0.802281
SbiHYZ.01G262500	1.6673	1.1122	1.2102	0.03	0.0215	0.0424	0.2587	0.3129	0.1396	1.4526	1.5303	1.3087	1.0348	0.9058	1.1387	183	147	176	5	3	6	32	45	17	302	294	251	149	156	137	-5.49087	8.19479e-25	3.48946e-23	down	-2.1262	2.24044e-05	0.000153977	down	0.343259	0.082903	0.145042	false	-0.420795	0.164332	0.31295	false	3.3855	5.37087e-06	1.89954e-05
SbiHYZ.01G262700	0	1.4605	0.8383	0	0	0	0	0	0.2085	0.2932	0.1586	0.2913	0	0	0	0	38	24	0	0	0	0	0	5	12	6	11	0	0	0	-7.13492	0.0104773	0.0275642	down	-3.32755	0.186401	0.346831	false	-1.51379	0.314106	0.428195	false	-7.066	0.0159532	0.0508459	false	NA	NA	NA
SbiHYZ.01G262800	5.0589	2.1721	1.3766	0	0	0	3.695	3.8078	3.6285	4.5421	6.4686	4.8843	0	0	0.0314	147	76	53	0	0	0	121	145	117	250	329	248	0	0	1	-9.28971	5.63521e-11	6.60811e-10	down	0.764872	0.14207	0.285431	false	1.17821	0.0122273	0.0279339	up	-8.24565	7.58224e-09	9.63097e-08	down	10.0777	2.07108e-16	2.53946e-15
SbiHYZ.01G263100	19.732	12.2496	12.0049	47.6851	58.4316	49.5444	10.6242	7.2482	9.6697	13.3666	13.7488	13.4134	15.7667	14.3656	14.2259	1826	1365	1472	6699	6873	5906	1108	879	993	2343	2227	2169	1914	2086	1443	1.74937	6.52105e-28	3.3904e-26	up	-0.339976	0.0831085	0.190067	false	0.13026	0.360162	0.475876	false	-0.0279125	0.869904	0.927863	false	-2.06686	3.70649e-51	3.5949e-49
SbiHYZ.01G264300	2.8663	1.4991	1.7196	0.7539	0.9086	1.6355	1.2648	3.1201	1.111	0.7113	0.9005	0.7621	0.3966	2.0057	3.6021	551	347	438	220	222	405	274	786	237	259	303	256	100	605	759	-0.952079	0.0110824	0.0289175	false	0.251508	0.600145	0.751983	false	-1.10418	5.83803e-06	2.64253e-05	down	-0.00961938	0.988914	0.994104	false	1.22663	0.0464609	0.0762399
SbiHYZ.01G265000	108.196	120.161	118.615	170.838	181.684	128.941	93.7144	113.003	112.798	328.422	339.978	340.067	71.6206	73.7505	98.0696	2932	3921	4259	7028	6258	4501	2862	4013	3392	16858	16126	16103	2546	3136	2913	0.357585	0.0703743	0.138562	false	0.190532	0.310539	0.492645	false	1.74382	1.45926e-31	4.68431e-30	up	-0.584578	0.0164837	0.0520987	false	-0.148249	0.359778	0.442149
SbiHYZ.01G265300	0	0.1858	0.0627	1.0821	1.0963	1.0619	0.2269	0.1317	0.0979	0.1249	0.2118	0.128	2.0563	2.0205	2.4726	0	35	13	257	218	214	40	27	17	37	58	35	422	496	424	3.50294	0.000853234	0.00301515	up	1.09228	0.439662	0.621101	false	1.01401	0.453513	0.568267	false	4.54702	4.9457e-06	3.87523e-05	up	-2.38941	1.06825e-11	7.96989e-11
SbiHYZ.01G265400	2.3403	2.9067	2.1726	2.633	2.4115	3.2959	2.1685	1.5172	2.2209	2.0774	1.9997	2.3586	7.0729	5.7546	2.9664	113	169	139	193	148	205	118	96	119	190	169	199	448	436	157	0.0560255	0.862302	0.913765	false	-0.0353579	0.924482	0.962011	false	0.00198503	0.994394	0.996444	false	0.988433	0.017646	0.0551499	false	-0.0669722	0.800735	0.844259
SbiHYZ.01G268800	74.3818	26.6358	24.1455	9.6614	19.591	15.8903	15.3742	4.4276	41.3938	3.5312	5.8011	5.2575	3.0716	3.4923	11.7633	923	398	397	182	309	254	215	72	570	83	126	114	50	68	160	-1.50218	0.000849754	0.00300622	down	-0.695833	0.30272	0.48492	false	-2.80763	1.69934e-10	1.38021e-09	down	-2.72257	3.20968e-05	0.000215582	down	0.835525	0.314524	0.395089
SbiHYZ.01G269300	0.0952	0.073	0.0884	0.0193	0.1902	0.0171	0.0975	0.0503	0.0528	0.0232	0.159	0.0671	0.2903	0.21	0.2806	13	12	16	4	33	3	15	9	8	6	38	16	52	45	42	-0.293732	0.811963	0.880251	false	-0.0440321	0.96308	0.9821	false	0.169162	0.855369	0.898232	false	1.5405	0.0139752	0.0455707	up	0.266263	0.80381	0.846623
SbiHYZ.01G269700	1.0818	0.4347	0.5689	0.3586	0.4063	0.4064	1.5359	1.7628	0.912	0.4569	0.9769	0.707	0.9683	1.0897	1.7765	155	75	108	78	74	75	248	331	145	124	245	177	182	245	279	-0.884788	0.0337869	0.0750683	false	1.40158	0.00246117	0.01041	up	0.30362	0.499045	0.61004	false	0.881086	0.0625092	0.149729	false	2.30755	4.01167e-13	3.5457e-12
SbiHYZ.01G269800	0.4085	0.4422	0.1156	0.0961	0.0918	0.0736	0.1165	0.4453	0.0855	0.2195	0.1709	0.2171	0.089	0.1766	0.1863	56	73	21	20	16	13	18	80	13	57	41	52	16	38	28	-1.96084	0.00700633	0.0192646	down	-0.170584	0.85759	0.924994	false	-0.424154	0.500619	0.611355	false	-1.13184	0.15013	0.292097	false	1.80812	0.015258	0.0284358
SbiHYZ.01G270000	3.3407	9.7372	1.0567	2.4514	0.9244	0.5784	1.5657	2.1525	2.6747	0.5576	1.5577	0.7849	4.6969	5.0798	4.8816	816	2864	342	909	287	182	431	689	725	258	666	335	1505	1947	1307	-1.96324	0.0536674	0.110693	false	-0.861424	0.327111	0.511017	false	-2.10585	0.00412342	0.0107441	down	-0.0560841	0.931908	0.962635	false	1.11898	0.0867996	0.131617
SbiHYZ.01G270800	0.1522	0.0919	0.0626	0.0911	0.0327	0.0967	0.1596	0.19	0.1621	0.073	0.0553	0.0396	2.0143	0.5731	0.7699	11	8	6	10	3	9	13	18	13	10	7	5	191	65	61	NA	NA	NA	NA	NA	NA	NA	NA	NA	NA	NA	NA	3.41175	1.01218e-05	7.4863e-05	up	NA	NA	NA
SbiHYZ.01G272600	16.2139	11.3136	7.0117	2.854	7.4499	3.7449	9.9482	26.7901	21.8965	3.0419	5.0782	3.0163	60.2678	49.0179	63.3661	363	305	208	97	212	108	251	786	544	129	199	118	1770	1722	1555	-1.36971	0.00335349	0.0101245	down	1.13796	0.011254	0.037774	up	-1.37983	0.000246259	0.000828878	down	2.29449	7.682e-15	2.1186e-13	up	2.5279	1.17163e-10	7.77875e-10
SbiHYZ.01G273300	0	0.0303	0.0367	0.5653	0.6513	0.4631	0.027	0	0.0274	0.1735	0.2643	0.1846	0.0278	0.0504	0.0555	0	6	8	141	136	98	5	0	5	54	76	53	6	13	10	4.43361	9.22763e-08	6.97147e-07	up	NA	NA	NA	NA	3.31824	0.000811152	0.00247403	up	NA	NA	NA	NA	-4.57807	9.12869e-13	7.73997e-12
SbiHYZ.01G273400	3.619	2.0921	2.4225	5.4418	6.1875	6.165	2.1787	1.8638	2.881	3.5309	3.9087	4.23	7.0872	6.6584	4.5967	283	197	251	646	615	621	192	191	250	523	535	578	727	817	394	1.0539	4.31313e-07	2.94655e-06	up	0.100502	0.736917	0.850623	false	0.766493	0.000142641	0.000504505	false	1.12334	1.7764e-05	0.000125618	up	-0.930276	6.73866e-07	2.74381e-06
SbiHYZ.01G274300	0	0.4631	0	1.8366	2.3397	1.4429	1.5668	0.3546	0.7537	0.5888	0.9026	0.4255	2.4796	1.4214	0.1696	0	6	0	30	32	20	19	5	9	12	17	8	35	24	2	3.41223	0.0367182	0.0805729	false	NA	NA	NA	NA	NA	NA	NA	NA	2.9201	0.165306	0.314279	false	-0.661792	0.371783	0.454798
SbiHYZ.01G274600	3.3969	1.6213	1.3261	2.0833	1.9046	2.1521	1.767	1.5195	1.2667	0.907	0.8254	0.5139	1.8752	2.2395	1.7811	87	50	45	81	62	71	51	51	36	44	37	23	63	90	50	-0.090973	0.846661	0.903763	false	-0.101142	0.859746	0.925901	false	-1.218	0.0217984	0.046382	down	-0.116463	0.81993	0.898842	false	0.0128265	0.97267	0.979725
SbiHYZ.01G274700	1.7534	2.0458	2.8932	4.9801	4.8998	4.9958	2.6878	1.8607	2.9109	2.6808	2.8257	3.1038	4.2829	4.4256	4.2313	279	392	610	1203	991	1024	482	388	514	808	787	863	894	1105	738	1.02109	0.000424346	0.00161444	up	0.431566	0.191272	0.353906	false	0.550974	0.0671628	0.121349	false	0.851629	0.00682648	0.0248213	false	-0.568369	0.000386375	0.000994752
SbiHYZ.01G274900	10.1265	8.5287	10.4138	16.6481	15.0762	26.1893	14.8657	17.4467	17.7597	12.6459	12.9639	12.8709	33.2835	28.6113	24.2087	353	358	481	881	668	1176	584	797	687	835	791	784	1522	1565	925	0.889612	0.00152989	0.00505603	false	1.10353	4.68359e-07	4.49228e-06	up	0.619715	0.000108836	0.00039424	false	1.48785	1.52914e-13	3.63361e-12	up	0.238856	0.264091	0.341063
SbiHYZ.01G275000	0	0	0	0	0	0	0	0	0	1.0232	0.8507	0.9739	0	0	0	0	0	0	0	0	0	0	0	0	82	63	72	0	0	0	NA	NA	NA	NA	NA	NA	NA	NA	8.21603	8.5932e-10	6.53263e-09	up	NA	NA	NA	NA	NA	NA	NA
SbiHYZ.01G275100	2.3787	1.1758	1.1541	1.3057	0.9506	0.7767	0.8878	1.8439	2.4328	0.6179	0.6795	0.9075	1.3096	1.3956	0.9817	126	75	81	105	64	53	53	128	143	62	63	84	91	116	57	-0.684774	0.128637	0.225153	false	0.498496	0.361544	0.54634	false	-0.829081	0.0382594	0.0752392	false	-0.378011	0.379467	0.559449	false	1.20353	0.00465324	0.00972064
SbiHYZ.01G275400	0	1.9793	0.5535	5.0722	1.7309	4.6967	30.5838	15.6688	19.9907	0.9679	1.3617	1.8885	34.2408	35.4021	29.7722	0	13	4	42	12	33	188	112	121	10	13	18	245	303	178	1.98859	0.15054	0.254864	false	4.91832	1.61959e-07	1.69895e-06	up	NA	NA	NA	NA	5.11879	1.40275e-08	1.69879e-07	up	2.94501	1.09877e-11	8.18432e-11
SbiHYZ.01G275700	0	0.0214	0	0.3743	0.3861	0.3275	0.0076	0	0	0.1	0.1131	0.0985	0.0788	0.0274	0.0471	0	3	0	66	57	49	1	0	0	22	23	20	12	5	6	5.50017	6.40325e-06	3.57077e-05	up	NA	NA	NA	NA	NA	NA	NA	NA	NA	NA	NA	NA	-6.67556	4.08696e-07	1.71673e-06
SbiHYZ.01G275800	0	0.6118	0	0.8088	0.8694	0.1906	0	0	0	0.1945	0.7015	0.4216	9.6405	8.7638	6.2729	0	6	0	10	9	2	0	0	0	3	10	6	103	112	56	NA	NA	NA	NA	NA	NA	NA	NA	NA	NA	NA	NA	5.16383	6.9664e-05	0.000436497	up	NA	NA	NA
SbiHYZ.01G276100	2.9248	1.4539	1.0337	0.7055	0.4699	0.6556	1.3707	0.6994	1.0116	0.6089	0.7649	0.8664	2.2374	1.9427	1.2496	284	170	133	104	58	82	150	89	109	112	130	147	285	296	133	-1.60325	0.000285089	0.00112985	down	-0.453849	0.330185	0.514146	false	-0.995231	0.0137775	0.0310307	false	-0.015913	0.970673	0.984026	false	1.17315	0.000607039	0.0015074
SbiHYZ.01G276400	0	0.3044	0	0	0	0	0	0	0	0.5374	0.6747	0.4661	0	0	0	0	9	0	0	0	0	0	0	0	25	29	20	0	0	0	NA	NA	NA	NA	NA	NA	NA	NA	2.58615	0.144114	0.228822	false	NA	NA	NA	NA	NA	NA	NA
SbiHYZ.01G276500	28.7937	9.8185	12.3384	11.1045	10.7258	11.33	17.0164	17.6552	20.1359	12.8717	12.3458	13.1112	21.7772	25.7405	25.9077	509	209	289	298	241	258	339	409	395	431	382	405	505	714	502	-0.655612	0.0852825	0.162094	false	0.486343	0.197879	0.362626	false	-0.124098	0.735252	0.80933	false	0.532286	0.165852	0.31502	false	1.16482	1.23245e-11	9.12075e-11
SbiHYZ.01G277200	3.4982	1.0925	0.88	2.7179	2.9639	3.7369	1.2735	0.5019	1.1855	2.8097	3.143	2.8917	1.9601	2.2294	2.1276	117	44	39	138	126	161	48	22	44	178	184	169	86	117	78	0.771764	0.172973	0.284101	false	-0.5083	0.488555	0.663195	false	1.00468	0.0603569	0.110905	false	0.235917	0.69941	0.819839	false	-1.25312	0.00141509	0.00327402
SbiHYZ.01G277300	1.0243	0.4993	0.689	0.4596	0.327	0.2766	0.3491	0.4361	0.3211	0.1803	0.1654	0.1742	0.7808	0.771	0.3995	138	81	123	94	56	48	53	77	48	46	39	41	138	163	59	-1.12143	0.00860886	0.0231998	down	-0.635959	0.169881	0.325119	false	-1.83693	4.5897e-07	2.46062e-06	down	-0.228605	0.606663	0.755845	false	0.503585	0.210426	0.28203
SbiHYZ.01G277500	0	0.7427	0.405	0.2356	0.6332	0.0694	0.1587	0.273	0.7253	0.9915	1.8905	1.5866	0.4772	0.399	0.4895	0	10	6	4	9	1	2	4	9	21	37	31	7	7	6	NA	NA	NA	NA	NA	NA	NA	NA	2.07114	0.0883947	0.152942	false	NA	NA	NA	NA	NA	NA	NA
SbiHYZ.01G277800	158.238	35.8837	48.1927	18.2631	24.8289	28.392	54.6985	52.103	54.8854	16.4275	25.9501	16.4572	41.1456	29.6988	27.7156	1073	293	433	188	214	248	418	463	413	211	308	195	366	316	206	-1.77121	0.000417058	0.00159146	down	-0.173759	0.70921	0.83155	false	-1.72897	0.000836527	0.00254502	down	-1.27395	0.0117878	0.0395431	down	1.62462	5.81154e-16	6.85089e-15
SbiHYZ.01G278000	6.2196	4.7239	4.3638	1.7294	1.9425	2.5233	0	0	0	5.3791	5.4461	5.4553	2.9067	2.8881	3.0225	199	182	185	84	79	104	0	0	0	326	305	305	122	145	106	-1.39339	2.36302e-06	1.42136e-05	down	-9.6987	3.62518e-14	9.67992e-13	down	0.32422	0.0534677	0.100016	false	-0.848593	0.00198187	0.00859519	false	-8.2818	9.75366e-11	6.55165e-10
SbiHYZ.01G278200	0	0.313	0.6127	0.2292	0.1369	0.0563	0.2444	0.5753	0.0261	0.3138	0.3065	0.2904	0.0221	0	0.0265	0	26	56	24	12	5	19	52	2	41	37	35	2	0	2	-1.33485	0.383776	0.521152	false	0.152858	0.926172	0.962654	false	0.0836397	0.951421	0.966853	false	-4.44525	0.0315527	0.0878438	false	1.49136	0.130538	0.187004
SbiHYZ.01G278400	0.4943	0.645	0.5092	1.447	1.4258	1.4495	0.7101	0.6825	0.5939	0.7497	0.9233	0.7767	0.4007	0.48	1.0092	63	99	86	280	231	238	102	114	84	181	206	173	67	96	141	1.27342	2.68479e-05	0.000134033	up	0.575665	0.169388	0.324522	false	0.772462	0.0126545	0.0288083	false	0.134406	0.817472	0.89739	false	-0.676103	0.00427086	0.00900185
SbiHYZ.01G278600	0	0.335	0.3044	0.5137	0.6346	0.501	0	0	0	0.6814	0.4455	0.4616	0.2665	0.1885	0.0736	0	15	15	29	30	24	0	0	0	48	29	30	13	11	3	1.15902	0.368441	0.505388	false	NA	NA	NA	NA	1.42642	0.252898	0.360837	false	NA	NA	NA	NA	-6.59288	7.01455e-06	2.43761e-05
SbiHYZ.01G278900	0	0	0	0.2202	0.1872	0.2595	0.0057	0	0.0348	0.0272	0.0441	0.0184	0.0147	0.041	0.0235	0	0	0	52	37	52	1	0	6	8	12	5	3	10	4	7.67887	2.35151e-07	1.66445e-06	up	NA	NA	NA	NA	NA	NA	NA	NA	NA	NA	NA	NA	-3.67683	6.19898e-05	0.000183576
SbiHYZ.01G279500	27.7105	19.3649	10.8879	1.0585	0.5057	0.8039	0.1267	0.2452	0.0965	0.3582	0.4692	0.4087	0.3539	1.0241	1.5312	776	653	404	45	18	29	4	9	3	19	23	20	13	45	47	-4.66544	7.30582e-29	4.0442e-27	down	-6.55148	2.72774e-32	3.28006e-30	down	-5.29469	1.00364e-42	5.00967e-41	down	-4.32546	3.79834e-14	9.66957e-13	down	-1.86393	0.0207314	0.0374595
SbiHYZ.01G280200	0	0.2422	0.1541	0.1537	0.2753	0.2264	0.2329	0.178	0.1577	0.5543	0.5165	0.5341	1.1561	0.5576	0.7716	0	10	7	8	12	10	9	8	6	36	31	32	52	30	29	NA	NA	NA	NA	NA	NA	NA	NA	2.13155	0.065704	0.119116	false	2.46313	0.0515528	0.129233	false	NA	NA	NA
SbiHYZ.01G280300	0	0.5469	1.0561	0.1084	0.0324	0	0	0	0	0.8039	1.0111	0.9892	0	0	0	0	16	34	4	1	0	0	0	0	37	43	42	0	0	0	-3.68984	0.0789751	0.152419	false	-6.1656	0.0422911	0.111447	false	0.911986	0.486737	0.599033	false	-6.7138	0.0294451	0.0833271	false	NA	NA	NA
SbiHYZ.01G280700	0	0	0	11.6347	9.7478	14.1208	0	0	0	0.4175	0	0.1509	45.6178	35.4487	35.5946	0	0	0	67	47	69	0	0	0	3	0	1	227	211	148	8.05553	1.5546e-08	1.31739e-07	up	NA	NA	NA	NA	NA	NA	NA	NA	9.79974	2.01606e-14	5.32603e-13	up	-7.72687	5.03431e-09	2.7311e-08
SbiHYZ.01G280800	0	0.5317	0.2174	0	0.0252	0	0	0	0	0.5746	0.7498	0.6045	0.0732	0.0408	0	0	20	9	0	1	0	0	0	0	34	41	33	3	2	0	NA	NA	NA	NA	NA	NA	NA	NA	1.47739	0.247551	0.354859	false	NA	NA	NA	NA	NA	NA	NA
SbiHYZ.01G281000	37.6677	29.408	36.0641	19.0485	20.4915	18.946	29.9662	9.1812	14.4155	12.2347	12.3418	11.6976	26.7862	26.5323	19.5836	551	518	699	423	381	357	494	176	234	339	316	299	514	609	314	-0.918426	1.33219e-07	9.77512e-07	false	-0.648494	0.122064	0.254927	false	-1.28666	2.7231e-15	3.46956e-14	down	-0.573407	0.00693277	0.0251626	false	0.291939	0.382317	0.46551
SbiHYZ.01G281300	0	0.8878	1.3203	0.2881	0.1912	0.0754	1.8542	1.0383	1.6641	0.2052	0.2499	0.3059	2.1856	2.5395	1.9507	0	22	36	9	5	2	43	28	38	8	9	11	59	82	44	-2.19364	0.176744	0.288891	false	1.24136	0.343191	0.527978	false	-1.43066	0.334627	0.449393	false	1.41075	0.27216	0.447624	false	3.43681	7.5284e-07	3.03972e-06
SbiHYZ.01G281600	0.9803	0.7546	0.6226	1.2088	1.1428	1.3736	0.7054	0.8849	0.7972	0.4481	0.4405	0.4071	1.285	1.28	1.2052	164	152	138	307	243	296	133	194	148	142	129	119	282	336	221	0.578189	0.0165921	0.0408743	false	0.363385	0.268714	0.447699	false	-0.623997	0.00818002	0.0196539	false	0.62703	0.0130751	0.04306	false	-0.191654	0.399097	0.482036
SbiHYZ.01G281700	19.035	13.7103	11.8321	2.171	1.769	1.6977	1.0112	0.5641	0.6106	2.1952	1.7597	2.3796	1.0801	1.4329	1.686	618	536	509	107	73	71	37	24	22	135	100	135	46	73	60	-3.05763	2.59911e-37	2.21347e-35	down	-4.02061	6.51815e-32	7.73416e-30	down	-2.57185	1.08966e-31	3.50407e-30	down	-3.4513	5.70811e-29	4.70131e-27	down	-0.939076	0.0286738	0.0499069
SbiHYZ.01G281800	4.1259	2.7175	1.3422	2.6007	1.4831	1.1597	0.0947	0.5428	0	1.0891	1.0567	0.977	1.8437	2.0627	1.0059	116	92	50	111	53	42	3	20	0	58	52	48	68	91	31	-0.68942	0.233732	0.35976	false	-3.21851	0.00851703	0.030158	down	-1.12106	0.0188438	0.0410225	down	-0.768432	0.182468	0.337839	false	-2.51271	0.00631692	0.012849
SbiHYZ.01G282000	0	1.124	0.9101	0.0324	0.0194	0.1719	0.6333	1.5211	0.754	0.6496	0.8014	1.0422	2.1761	1.929	2.3798	0	55	49	2	1	9	29	81	34	50	57	74	116	123	106	-3.39609	0.0475302	0.100018	false	0.766982	0.56607	0.726159	false	0.402409	0.763811	0.830542	false	1.496	0.231407	0.400097	false	4.20079	1.96761e-07	8.65155e-07
SbiHYZ.01G282100	0	1.2463	2.8883	2.6198	2.0073	1.5728	1.931	0.4581	0.9467	0.9904	0.8146	0.6871	2.4025	1.626	2.7384	0	20	51	53	34	27	29	8	14	25	19	16	42	34	40	0.376613	0.782024	0.860277	false	-0.126891	0.933806	0.967221	false	-0.622071	0.666415	0.753506	false	0.537844	0.70187	0.821413	false	-0.489736	0.455149	0.537448
SbiHYZ.01G282200	0	2.2142	0.5994	0.6726	0.4463	1.2771	1.1578	0.1732	0.9713	0.2096	0.1296	0.0325	1.6865	0.7954	1.5526	0	47	14	18	10	29	23	4	19	7	4	1	39	22	30	-0.433623	0.774246	0.854668	false	-0.118786	0.94146	0.970889	false	NA	NA	NA	NA	0.341987	0.817817	0.897552	false	0.345716	0.678463	0.74299
SbiHYZ.01G282300	9.9614	3.7848	2.3094	0	0	0	0	0	0	6.5651	7.6067	7.9735	0	0	0	306	140	94	0	0	0	0	0	0	382	409	428	0	0	0	-10.2588	8.49886e-14	1.41806e-12	down	-9.64199	5.40586e-12	1.08462e-10	down	0.769098	0.110055	0.183736	false	-10.1757	3.46848e-13	7.91144e-12	down	NA	NA	NA
SbiHYZ.01G282800	22.1883	14.6006	12.2045	4.0256	6.3613	5.9849	7.3415	6.6721	7.2016	94.9521	94.3218	93.4051	25.8015	15.0991	7.2908	236	187	172	65	86	82	88	93	85	1913	1756	1736	360	252	85	-1.65748	1.58106e-06	9.81763e-06	down	-0.861111	0.0108628	0.0367363	false	2.77957	1.09286e-59	8.9041e-58	up	-0.0870339	0.861613	0.923048	false	0.82033	0.0110228	0.0212135
SbiHYZ.01G283000	3.7749	3.095	2.849	0.2059	0.227	0.056	4.8857	3.6878	4.6151	3.8842	4.8216	4.3757	7.2399	5.3324	7.0852	157	155	157	13	12	3	229	201	213	306	351	318	395	348	323	-4.39624	4.25535e-16	9.12186e-15	down	0.760579	0.00418543	0.0165141	false	0.656603	0.000568782	0.00178391	false	0.959293	0.000524128	0.00267682	false	5.17181	1.63644e-38	9.09015e-37
SbiHYZ.01G283100	9.6746	4.5528	6.0846	0.3035	0.2175	0	3.7609	2.3202	3.6949	0.0486	0.2895	0.1582	3.7226	4.6388	1.345	210	119	175	10	6	0	92	66	89	2	11	6	106	158	32	-5.32543	5.26727e-12	7.02091e-11	down	-0.717022	0.0806233	0.185959	false	-5.1149	2.25359e-16	3.13518e-15	down	-1.11428	0.0419388	0.109774	false	4.61824	1.14815e-13	1.08186e-12
SbiHYZ.01G283200	11.3218	10.9081	10.1802	10.1673	11.6561	12.7717	12.2831	7.5595	11.2388	7.0745	7.6558	8.6305	19.2842	17.9255	17.9951	256	297	305	349	335	372	313	224	282	303	303	341	572	636	446	-0.0108381	0.957927	0.974075	false	0.241064	0.371542	0.556133	false	-0.256432	0.167415	0.258521	false	0.695996	0.000467864	0.00242278	false	0.275516	0.189734	0.258108
SbiHYZ.01G283600	0	0.3183	0.4179	0.1543	0.3016	0.2645	0.1512	0.2113	0.1343	0.0787	0.0243	0.0609	0.8604	0.19	0.2914	0	18	26	11	18	16	8	13	7	7	2	5	53	14	15	-0.244695	0.86513	0.915114	false	-0.333932	0.832117	0.90997	false	-2.05093	0.203371	0.303121	false	0.662496	0.658497	0.792251	false	-0.0671108	0.933055	0.949843
SbiHYZ.01G284100	2.7419	1.3196	1.7636	0.0821	0	0	0.1659	0	0	0	0	0	0.0238	0.0397	0	88	51	75	4	0	0	6	0	0	0	0	0	1	2	0	-6.10883	3.48166e-08	2.80515e-07	down	-4.83269	0.000216292	0.00119645	down	-8.99428	1.76242e-11	1.58287e-10	down	-6.45001	3.96188e-09	5.24467e-08	down	NA	NA	NA
SbiHYZ.01G284200	18.5142	17.4682	19.562	0.0511	0	0	3.3201	1.6125	1.2753	0.1023	0.2658	0.1664	0.4581	0.1112	0.2476	955	1085	1337	4	0	0	193	109	73	10	24	15	31	9	14	-10.0417	7.93629e-40	7.73933e-38	down	-2.85697	1.95974e-14	5.41028e-13	down	-6.49938	1.68456e-88	2.66146e-86	down	-6.18591	1.91525e-43	3.00528e-41	down	7.22149	1.28938e-16	1.61006e-15
SbiHYZ.01G284500	0	0	0.2102	0	0	0	2.0762	7.0993	3.5142	0	0	0	0	0	0	0	0	5	0	0	0	42	167	70	0	0	0	0	0	0	NA	NA	NA	NA	6.13724	6.68841e-07	6.26758e-06	up	NA	NA	NA	NA	NA	NA	NA	NA	9.60712	2.40518e-13	2.17296e-12
SbiHYZ.01G284600	3.7476	2.3342	5.9396	0	0	0	0	0.5719	0.1689	3.5118	3.2651	3.1098	0	0	0.0855	40	30	84	0	0	0	0	8	2	71	61	58	0	0	1	-8.4169	2.29032e-08	1.89727e-07	down	-3.63342	0.00313863	0.0128419	down	-0.0805981	0.878136	0.91542	false	-7.37474	1.07187e-06	9.47559e-06	down	NA	NA	NA
SbiHYZ.01G284800	13.1927	11.3744	13.0459	2.883	2.6753	1.6132	7.2641	5.5021	6.2138	1.1636	1.0973	0.8109	8.6168	7.7655	4.1364	419	435	549	139	108	66	260	229	219	70	61	45	359	387	144	-2.49126	2.75568e-16	6.01677e-15	down	-0.676052	0.00321765	0.0130994	false	-3.3951	8.77109e-43	4.39014e-41	down	-0.960654	0.00315561	0.01278	false	1.83347	6.04586e-11	4.16172e-10
SbiHYZ.01G284900	13.7114	7.3181	6.2845	12.6853	14.2601	14.9747	8.9384	5.7867	7.3436	13.3933	13.681	14.287	7.5927	6.5227	7.9067	848	545	515	1191	1121	1193	623	469	504	1569	1481	1544	616	633	536	0.561564	0.0258826	0.0596543	false	0.0448944	0.877494	0.935357	false	0.864715	0.000272191	0.000908421	false	-0.328309	0.258455	0.432392	false	-0.492508	0.00226546	0.00504596
SbiHYZ.01G285300	0	0	0.1251	0.1638	1.2393	0.708	0.2943	2.0877	1.1954	1.8383	2.1314	2.0402	0	0	0.2269	0	0	2	3	19	11	4	33	16	42	45	43	0	0	3	NA	NA	NA	NA	5.05976	0.00779648	0.0280332	up	5.63799	1.21075e-05	5.20666e-05	up	NA	NA	NA	NA	1.26052	0.196055	0.265662
SbiHYZ.01G285500	3.0459	5.1406	4.9683	17.4753	13.4505	18.1537	5.4491	0.8997	2.7448	11.4897	9.5429	9.2498	2.0598	2.2229	2.4651	62	126	134	540	348	476	125	24	62	443	340	329	55	71	55	1.76165	2.11591e-06	1.28505e-05	up	-0.289338	0.685842	0.815356	false	1.38415	0.000174826	0.000606997	up	-1.06927	0.0324968	0.0897991	false	-2.02739	3.41831e-06	1.25072e-05
SbiHYZ.01G285700	45.101	29.5637	34.4803	5.1873	5.1458	5.2038	15.7076	11.0498	11.3482	6.4593	5.4099	5.717	38.5234	37.3902	22.5325	1386	1094	1404	242	201	206	544	445	387	376	291	307	1553	1803	759	-2.89645	1.66564e-73	4.47843e-71	down	-1.18738	1.52669e-08	1.87226e-07	down	-2.39547	7.62409e-52	5.05555e-50	down	-0.212176	0.365926	0.545816	false	1.73087	7.69944e-19	1.1742e-17
SbiHYZ.01G286000	0.5654	0.113	0	0.1586	0.2636	0.2763	0.0929	0.1118	0.1226	0.2266	0.1974	0.2157	0.0718	0.0667	0.0669	54	13	0	23	32	34	10	14	13	41	33	36	9	10	7	0.0937247	0.948289	0.96752	false	NA	NA	NA	NA	0.296979	0.835644	0.883698	false	NA	NA	NA	NA	-0.642035	0.308901	0.389226
SbiHYZ.01G286100	5.6562	3.8025	2.5071	2.1882	2.0484	1.6727	1.3543	2.1238	1.6181	2.6306	2.975	2.9286	4.825	5.4356	4.8735	126	102	74	74	58	48	34	62	40	111	116	114	141	190	119	-1.07977	0.0100503	0.0265744	down	-0.860094	0.10048	0.22022	false	-0.230597	0.503651	0.614078	false	0.308636	0.424308	0.602015	false	0.240378	0.566375	0.642345
SbiHYZ.01G286300	20.2351	12.9907	14.2113	17.556	23.9044	20.6572	4.4842	3.6002	5.3098	20.4466	23.6004	21.9362	29.9875	29.2792	26.6677	965	746	898	1271	1449	1269	241	225	281	1847	1970	1828	1876	2191	1394	0.306914	0.0870929	0.164845	false	-1.49651	2.66218e-12	5.54631e-11	down	0.716125	4.40509e-08	2.69391e-07	false	0.808829	4.26563e-08	4.79278e-07	false	-1.78064	1.7851e-24	4.1632e-23
SbiHYZ.01G288100	9.4928	5.4795	6.0078	7.6272	7.8368	8.2616	4.155	3.0534	4.6033	9.9107	10.2145	10.0855	6.5225	6.104	4.505	223	155	187	272	234	250	110	94	120	441	420	414	201	225	116	0.105212	0.670938	0.776279	false	-0.494551	0.146676	0.291805	false	0.775143	0.000139442	0.000494118	false	-0.336807	0.270502	0.445937	false	-0.576683	0.0138938	0.026095
SbiHYZ.01G288200	8.2553	0.9396	0.6642	0.3589	0.1319	0.1952	0.1487	0	0	0.1106	0.0479	0.1919	0	0.0534	0.2294	197	27	21	13	4	6	4	0	0	5	2	8	0	2	6	-3.77798	0.000395582	0.00151727	down	-5.6317	0.000278501	0.00149937	down	-4.43254	7.75569e-05	0.000288628	down	-5.01019	0.000374686	0.00198084	down	NA	NA	NA
SbiHYZ.01G288300	3.2666	2.11	0.3767	0	0	0	0	0	0	1.2934	1.0627	1.1424	0	0	0.1242	72	56	11	0	0	0	0	0	0	54	41	44	0	0	3	-8.31441	9.13588e-07	5.92499e-06	down	-7.69838	1.46195e-05	0.000104068	down	-0.425228	0.5871	0.688284	false	-5.58192	0.000522926	0.00267347	down	NA	NA	NA
SbiHYZ.01G288700	0	0.2613	0	0.0518	0.0309	0.2443	0	0.3902	0	1.3497	1.3482	1.283	0	0.0251	0.2871	0	8	0	2	1	8	0	13	0	65	60	57	0	1	8	NA	NA	NA	NA	NA	NA	NA	NA	4.0583	0.00567988	0.0143052	up	NA	NA	NA	NA	NA	NA	NA
SbiHYZ.01G288800	0	0.2874	1.371	0.0855	0.3063	0.638	0.7676	1.3862	1.2473	0.5024	0.5931	0.6188	0.8573	0.8821	0.6708	0	8	42	3	9	19	20	42	32	22	24	25	26	32	17	-0.907734	0.59196	0.713203	false	1.26103	0.376414	0.560569	false	0.150478	0.918449	0.943958	false	0.351973	0.816207	0.896325	false	2.20199	0.00344579	0.00740241
SbiHYZ.01G288900	0	1.1948	0.7963	0	0	0	0	0	0	1.3166	1.644	1.9212	5.1915	3.6677	4.8129	0	15	11	0	0	0	0	0	0	26	30	35	71	60	55	NA	NA	NA	NA	NA	NA	NA	NA	1.40409	0.262501	0.371707	false	2.60073	0.0269475	0.077537	false	NA	NA	NA
SbiHYZ.01G289000	0.9756	1.6744	1.264	0	0	0	0	0	0	5.3824	5.258	5.0343	3.3715	3.0259	3.4565	60	124	103	0	0	0	0	0	0	627	566	541	272	292	233	-9.33988	6.47066e-12	8.52831e-11	down	-8.72067	8.37383e-10	1.24613e-08	down	2.18863	1.10781e-11	1.0181e-10	up	1.23068	0.00231381	0.00982641	up	NA	NA	NA
SbiHYZ.01G289400	7.3714	3.6035	2.9198	1.5841	1.6041	1.0146	0.2319	0	0.424	0.5244	0.4779	0.8676	0.3587	0	0.0477	141	83	74	46	39	25	5	0	9	19	16	29	9	0	1	-1.76947	0.000436792	0.0016581	down	-4.10342	3.25161e-05	0.000216577	down	-2.61913	5.07674e-07	2.70893e-06	down	-5.1441	5.38581e-06	4.18585e-05	down	-2.30892	0.0110918	0.0213217
SbiHYZ.01G289500	1.3866	0.7615	0.4726	0	0	0	0.0198	0	0	0.0236	0.0256	0.0128	0	0	0	62	41	28	0	0	0	1	0	0	2	2	1	0	0	0	-8.21444	5.49229e-08	4.30172e-07	down	-6.6353	2.19027e-05	0.000150819	down	-5.12205	4.88446e-08	2.97705e-07	down	-8.13371	2.97828e-07	2.90518e-06	down	NA	NA	NA
SbiHYZ.01G289700	0	0.166	0.264	1.9754	1.6122	1.3192	6.9184	4.1571	6.1704	0.5805	0.4569	0.6579	10.8204	9.6193	12.1745	0	4	7	60	41	34	156	109	137	22	16	23	284	302	267	3.29996	0.00203669	0.00651644	up	5.51389	2.91811e-12	6.04438e-11	up	NA	NA	NA	NA	6.0608	2.86106e-18	1.101e-16	up	2.23308	2.36649e-11	1.69985e-10
SbiHYZ.01G289800	4.5765	2.3563	2.8552	1.1054	0.8161	0.7579	0.379	0.4423	0.9898	0.7248	1.0458	0.6635	1.628	2.1971	1.002	150	93	124	55	34	32	14	19	36	45	60	38	70	113	36	-1.93085	3.00964e-06	1.78127e-05	down	-2.10307	0.000320655	0.0017043	down	-1.756	4.38416e-06	2.02326e-05	down	-1.06069	0.0229563	0.0683096	false	-0.148658	0.795094	0.839335
SbiHYZ.01G290000	0	0.4385	0.8439	0.3274	0.4154	0.3135	0.4134	0.5215	0.8397	0.6395	0.6034	0.4444	1.1839	1.8014	1.1335	0	17	36	16	17	13	15	22	30	39	34	25	50	91	40	-0.491332	0.733639	0.825136	false	0.672099	0.636607	0.779683	false	0.503562	0.7097	0.789092	false	1.49707	0.250569	0.423006	false	1.18245	0.0620956	0.0984582
SbiHYZ.01G290100	0	0.0168	0	0.4123	0.6831	0.627	0.5196	0.4314	0.3457	0.0213	0.0115	0.0116	0	0	0	0	1	0	31	43	40	29	28	19	2	1	1	0	0	0	6.43046	1.5583e-05	8.15141e-05	up	6.44808	7.70748e-05	0.000471797	up	NA	NA	NA	NA	NA	NA	NA	NA	0.0419286	0.934987	0.951335
SbiHYZ.01G290200	6.2485	4.1239	3.5722	10.6977	12.2574	9.1366	2.7024	1.9805	2.5619	3.9482	3.9813	4.1382	4.3001	4.3741	3.497	833	662	631	2165	2077	1569	406	346	379	997	929	964	752	915	511	1.1294	1.14828e-08	9.90007e-08	up	-0.607596	0.00729733	0.0266015	false	0.0401149	0.810587	0.86475	false	-0.239723	0.247191	0.419248	false	-1.71563	2.41264e-26	6.50384e-25
SbiHYZ.01G290500	59.4802	116.871	133.547	14.853	14.9358	17.7557	13.4534	16.2666	17.2245	83.5321	91.8401	87.2861	415.292	264.932	147.543	918	2172	2731	348	293	353	234	329	295	2442	2481	2354	8408	6416	2496	-2.8562	1.61793e-14	2.94497e-13	down	-2.45034	4.64354e-11	8.22117e-10	down	-0.0720884	0.841921	0.888577	false	1.27213	0.00473524	0.0181149	up	0.427589	0.031009	0.0533934
SbiHYZ.01G290600	0	1.0643	2.1225	0.0704	0.112	0.0276	0.0948	0.4075	0.0321	0.5826	0.5695	0.7334	2.6052	1.3839	0.9094	0	36	79	3	4	1	3	15	1	31	28	36	96	61	28	-4.13547	0.012573	0.0322394	down	-2.27959	0.19225	0.354961	false	-0.650146	0.646452	0.737914	false	0.416584	0.765357	0.865657	false	NA	NA	NA
SbiHYZ.01G290800	5.4808	12.7251	8.1854	22.8823	23.6854	26.0978	20.3436	13.9605	19.2689	23.2496	27.8063	26.9477	26.6865	22.433	22.3248	142	397	281	900	780	871	594	474	554	1141	1261	1220	907	912	634	1.31594	0.000657278	0.00238677	up	1.28469	0.00137714	0.00623874	up	1.7361	6.71629e-06	3.01379e-05	up	1.31668	0.00140251	0.0063115	up	-0.00819318	0.957843	0.968142
SbiHYZ.01G291000	0.8943	0.1857	0.2914	0.1874	0.4317	0.0947	0.2886	0	0.3297	0.0215	0.0581	0.0116	0.4183	0.8678	0.649	44	11	19	14	27	6	16	0	18	2	5	1	27	67	35	-0.956735	0.327344	0.463787	false	-0.803211	0.581502	0.738082	false	-3.6038	0.00104136	0.00309918	down	0.532515	0.514711	0.68445	false	0.175106	0.879029	0.906984
SbiHYZ.01G291200	3.8938	5.4419	6.7231	5.28	4.2738	2.8311	0.4045	0.3479	0.3937	0.8122	0.803	0.9131	0.1448	0.1453	0.156	205	345	469	422	286	192	24	24	23	81	74	84	10	12	9	-0.508891	0.205081	0.325038	false	-3.52831	2.02376e-15	6.32803e-14	down	-2.48497	1.97613e-11	1.76434e-10	down	-5.28114	9.03964e-26	6.28013e-24	down	-3.00261	2.4282e-17	3.25852e-16
SbiHYZ.01G291400	2.6791	2.9153	2.0638	5.2456	6.4104	5.7947	2.7379	3.2146	2.664	5.755	7.2941	6.0481	5.5212	5.8639	4.0118	145	190	148	431	441	404	167	228	160	590	691	572	392	498	238	1.08497	1.0981e-05	5.8898e-05	up	0.496623	0.138631	0.280186	false	1.53541	1.95007e-11	1.74364e-10	up	0.929196	0.00182266	0.00796734	false	-0.566161	0.00657813	0.0133095
SbiHYZ.01G291600	7.9886	4.1644	4.6201	0.6864	0.3416	0.4045	0.0385	0.1657	0.0196	0.4011	0.4713	0.3478	0.1489	0.3044	0.1188	368	231	282	48	20	24	2	10	1	35	38	28	9	22	6	-3.60159	3.8963e-18	9.95495e-17	down	-5.78709	2.58769e-16	8.89896e-15	down	-3.52425	3.30767e-27	8.82481e-26	down	-4.88157	6.64554e-23	3.99215e-21	down	-2.16741	0.0215031	0.0386899
SbiHYZ.01G291900	7.5218	18.1023	10.0213	12.2353	12.1978	18.2922	13.8936	11.5381	15.839	3.4037	3.1572	3.3822	5.968	4.8425	5.952	98	284	173	242	202	307	204	197	229	84	72	77	102	99	85	0.117275	0.805633	0.876058	false	0.478315	0.302022	0.484062	false	-1.66613	0.000608279	0.00189763	down	-1.20326	0.0210386	0.06365	false	0.386829	0.103985	0.153573
SbiHYZ.01G292000	1.6751	0.413	0.3951	0	0.0412	0	0.0464	0	0	0.0138	0.1196	0.0899	0	0.0167	0	64	19	20	0	2	0	2	0	0	1	8	6	0	1	0	-5.977	0.000101851	0.000447988	down	-5.37921	0.00110887	0.0051364	down	-3.16545	0.00244336	0.00670698	down	-6.81663	4.295e-05	0.000280508	down	NA	NA	NA
SbiHYZ.01G292200	1.2877	0.7367	1.2742	1.8096	1.3733	1.3995	1.4727	1.5285	1.8309	1.7524	2.0272	2.4073	2.9449	2.7355	2.4801	45	31	59	96	61	63	58	70	71	116	124	147	135	150	95	0.38379	0.404038	0.541123	false	0.875006	0.0828779	0.189718	false	1.13218	0.00288469	0.00779013	up	1.24394	0.00329425	0.0132483	up	0.510358	0.13926	0.197966
SbiHYZ.01G292600	2.3537	0.2073	0.6729	0.0235	0.0561	0.1938	0.1582	0.0816	0.1928	0	0.0407	0.0816	0.9243	0.6136	0.5856	66	7	25	1	2	7	5	3	6	0	2	4	34	27	18	-3.56377	0.00469267	0.0136067	down	-2.49563	0.0333928	0.0923872	false	-4.40078	0.00137405	0.00399761	down	-0.55754	0.566435	0.725206	false	NA	NA	NA
SbiHYZ.01G292800	4.3987	2.6314	3.0103	0.4174	0.4399	1.0418	0.7277	1.2516	1.4445	0.9446	0.9158	0.8107	3.7226	2.3756	1.0883	118	85	107	17	15	36	22	44	43	48	43	38	131	100	32	-2.48431	6.43658e-06	3.58623e-05	down	-1.20449	0.0197698	0.0603638	false	-1.66481	3.59168e-07	1.95206e-06	down	-0.547789	0.320029	0.498545	false	1.30696	0.0279275	0.0487886
SbiHYZ.01G292900	11.8272	13.7256	13.7783	12.2856	10.5456	6.5919	1.184	0.1851	1.3664	0.7685	0.8836	0.6248	0.2081	0.3286	1.2727	390	545	602	615	442	280	44	8	50	48	51	36	9	17	46	-0.53496	0.0931202	0.174285	false	-3.59514	1.43013e-09	2.05482e-08	down	-3.90942	3.44072e-41	1.63223e-39	down	-4.49894	4.07185e-11	7.08564e-10	down	-3.03931	1.44078e-10	9.48331e-10
SbiHYZ.01G293100	0.5462	0.3119	0.3221	1.383	1.5309	1.4311	0.9087	0.547	0.846	0.6668	0.9654	0.8108	0.5595	0.533	0.9499	32	22	25	123	114	108	60	42	55	74	99	83	43	49	61	1.81143	6.05695e-06	3.39179e-05	up	1.29863	0.02377	0.0702783	false	1.29995	0.0016389	0.00468268	up	0.770424	0.214309	0.379827	false	-0.490139	0.138336	0.196792
SbiHYZ.01G293400	2.2233	10.5904	8.2947	17.2428	12.4091	11.2675	2.68	4.0973	4.5362	14.1292	12.9416	12.6754	1.0553	0.4812	0.3062	53	304	262	624	376	346	72	128	120	638	540	528	33	18	8	0.781831	0.194451	0.31165	false	-0.650406	0.324152	0.507889	false	1.05565	0.0763933	0.13544	false	-3.68853	3.57507e-06	2.88318e-05	down	-1.41404	6.26994e-07	2.56664e-06
SbiHYZ.01G294500	0.7626	0.5343	0.7284	0.157	0.2906	0.259	0.1797	0.0818	0.1825	0.5599	0.4765	0.4501	0.2997	0.5164	0.5109	64	54	81	20	31	28	17	9	17	89	70	66	33	68	47	-1.62382	0.00116058	0.00396933	down	-1.89309	0.00317104	0.0129431	down	-0.221001	0.515363	0.624866	false	-0.664946	0.197169	0.357434	false	-0.246894	0.706255	0.765876
SbiHYZ.01G294600	8.2018	6.7909	5.0966	7.5056	7.4767	7.3012	7.4303	7.383	8.8515	14.9217	15.8252	14.2639	7.9371	7.4649	6.7882	334	333	275	464	387	383	341	394	400	1151	1128	1015	424	477	303	0.0656019	0.747545	0.835374	false	0.567732	0.0168553	0.0529655	false	1.40048	2.95675e-17	4.37504e-16	up	0.088687	0.697572	0.818647	false	0.524584	0.00110768	0.00261728
SbiHYZ.01G294700	1.947	0.7214	0.8591	0.217	0.0943	0.093	0	0	0	0.2214	0.1027	0.1714	0.137	0.0954	0	65	29	38	11	4	4	0	0	0	14	6	10	6	5	0	-3.1457	7.98018e-05	0.000360959	down	-7.5977	3.34033e-06	2.72784e-05	down	-2.54286	0.000173512	0.000602664	down	-3.92858	0.000278515	0.00151596	down	NA	NA	NA
SbiHYZ.01G294900	1.5841	2.5284	2.5593	5.56	5.6863	4.996	1.5374	1.8132	3.7027	7.1087	7.2545	6.8843	2.2643	2.3819	3.1615	64	123	137	341	292	260	70	96	166	544	513	486	120	151	140	1.14594	0.00170326	0.0055491	up	0.345225	0.521739	0.6905	false	1.85244	2.11548e-08	1.34439e-07	up	0.128058	0.784994	0.877403	false	-0.779203	0.0152086	0.0283494
SbiHYZ.01G295000	0.9055	0.11	0	0.1528	0.2954	0.2743	0.0686	0.0169	0.01	0.2507	0.2524	0.2781	0.1768	0.2674	0.1612	82	12	0	21	34	32	7	2	1	43	40	44	21	38	16	-0.42124	0.780268	0.859148	false	NA	NA	NA	NA	0.022118	0.98819	0.992004	false	-0.634111	0.686058	0.81078	false	-2.49341	0.00708743	0.0142237
SbiHYZ.01G295100	4.6279	5.1046	3.9226	2.173	2.8007	2.9478	1.7268	2.4448	2.7375	1.7792	2.1559	2.3904	2.4243	1.9057	2.4033	195	259	219	139	150	160	82	135	128	142	159	176	134	126	111	-0.894269	0.0016552	0.00540996	false	-0.666044	0.0648103	0.15675	false	-0.897743	0.000568543	0.00178347	false	-1.09495	0.000712817	0.00350928	down	0.251463	0.392105	0.475218
SbiHYZ.01G295800	136.572	89.35	91.2953	99.6106	98.9206	75.2696	29.7942	25.2033	28.6508	31.5238	30.5481	28.1266	65.9121	62.5782	64.5515	3982	3137	3527	4409	3666	2827	979	963	927	1741	1559	1433	2521	2863	2063	-0.290375	0.0826391	0.15809	false	-1.58636	2.71958e-29	2.86628e-27	down	-1.57129	4.65533e-37	1.90932e-35	down	-0.760707	9.28596e-08	9.83836e-07	false	-1.27568	1.47289e-18	2.18974e-17
SbiHYZ.01G295900	7.0584	7.5365	5.4116	7.5524	8.5501	6.9291	0	0	0	0	0	0	3.5871	4.6649	4.4974	189	243	192	307	291	239	0	0	0	0	0	0	126	196	132	0.101408	0.691065	0.792405	false	-9.84394	1.62923e-14	4.52573e-13	down	-10.5492	1.64715e-17	2.48563e-16	down	-0.716554	0.0291954	0.082781	false	-9.92356	2.97954e-16	3.57682e-15
SbiHYZ.01G296000	32.7989	34.4245	26.6015	51.803	45.4647	37.9799	10.2256	9.148	9.3197	11.3209	12.9506	13.1415	12.0349	11.1642	12.9011	777	982	835	1863	1369	1159	273	284	245	508	537	544	374	415	335	0.426244	0.0338273	0.0751049	false	-1.39308	5.87372e-11	1.03176e-09	down	-1.11001	1.86692e-10	1.51092e-09	down	-1.44738	1.36859e-10	2.22818e-09	down	-1.79929	1.43954e-25	3.65996e-24
SbiHYZ.01G296100	3.7813	5.1693	3.366	7.2298	8.3297	5.7655	4.7318	2.8706	4.6307	1.5561	1.7615	1.6091	5.0111	4.6219	6.7049	195	321	230	566	546	383	275	194	265	152	159	145	339	374	379	0.676429	0.0267253	0.0613338	false	0.2776	0.425785	0.607969	false	-1.11796	0.000223473	0.000759358	down	0.332136	0.360515	0.540848	false	-0.377696	0.100193	0.148703
SbiHYZ.01G296400	19.6341	12.8409	18.4114	37.2173	36.8159	37.7003	10.0187	7.7853	10.3789	4.7159	4.2227	3.633	18.6313	21.8466	25.8552	433	341	538	1246	1032	1071	249	225	254	197	163	140	539	756	625	1.04106	4.0338e-08	3.21559e-07	up	-0.535179	0.0361474	0.0985923	false	-1.78848	2.31595e-13	2.4928e-12	down	0.331365	0.23046	0.399203	false	-1.55487	2.147e-26	5.80482e-25
SbiHYZ.01G296900	23.3392	13.4379	14.5695	9.4445	9.9489	7.931	12.3758	8.4248	13.5652	3.7674	3.4202	3.6122	12.6327	14.2795	11.3785	1076	746	890	661	583	471	643	509	694	329	276	291	764	1033	575	-0.981095	2.03285e-06	1.2398e-05	false	-0.246721	0.293821	0.474967	false	-1.99826	7.39894e-26	1.84152e-24	down	-0.462857	0.0243139	0.0715016	false	0.756245	4.75486e-05	0.000144068
SbiHYZ.01G297000	33.1804	29.1417	23.7403	57.1898	62.1814	47.0665	16.2924	17.5671	16.504	25.1684	25.4794	24.2424	18.6861	20.7002	22.8733	712	753	675	1863	1696	1301	394	494	393	1023	957	909	526	697	538	0.85963	6.49054e-07	4.30742e-06	false	-0.440895	0.0280587	0.0803978	false	0.0284992	0.823467	0.874229	false	-0.52191	0.0150909	0.0486081	false	-1.28034	4.40415e-15	4.74618e-14
SbiHYZ.01G297100	39.0123	27.6744	29.4864	16.1987	18.2167	15.165	19.0674	19.3787	22.3154	27.7847	23.4372	23.8385	23.5638	19.0404	18.7131	679	580	680	428	403	340	374	442	431	916	714	725	538	520	357	-1.04294	1.59517e-10	1.77126e-09	down	-0.331177	0.0684067	0.163703	false	-0.121772	0.40434	0.520118	false	-0.706533	0.000107436	0.000644968	false	0.732899	1.30438e-05	4.36323e-05
SbiHYZ.01G297700	10.4674	14.0222	14.1312	36.86	32.5558	36.4678	11.545	8.7041	9.1506	10.5564	9.5683	10.5026	6.2344	9.9127	17.457	535	863	957	2860	2115	2401	665	583	519	1022	856	938	418	795	978	1.3283	1.80295e-08	1.51285e-07	up	-0.104679	0.700201	0.825348	false	-0.142055	0.568821	0.67219	false	-0.270276	0.553098	0.715072	false	-1.41173	6.33063e-24	1.42389e-22
SbiHYZ.01G298100	0.9453	0.4772	0.3218	1.8193	1.7499	2.4318	0.4605	0.1273	0.5011	0.7143	0.9743	0.4986	0.9891	0.6143	1.0315	51	31	23	149	120	169	28	9	30	73	92	47	70	52	61	1.74105	0.000289535	0.00114384	up	-0.344317	0.682167	0.812713	false	0.605516	0.276013	0.387429	false	0.592225	0.341132	0.520956	false	-2.05795	8.54559e-06	2.93846e-05
SbiHYZ.01G298400	18.9531	12.825	15.2754	22.754	22.5509	16.8931	4.2823	3.9281	4.1117	13.2023	14.2538	13.5581	3.2776	3.6348	6.244	648	528	692	1181	980	744	165	176	156	855	853	810	147	195	234	0.315609	0.110719	0.19985	false	-1.60168	1.14861e-13	2.88559e-12	down	0.0341777	0.796619	0.854363	false	-1.87597	2.02591e-07	2.0362e-06	down	-1.89772	2.02978e-23	4.4033e-22
SbiHYZ.01G298500	1.9273	6.519	7.4851	10.5799	10.9302	10.4111	2.7791	1.2716	1.8273	10.5355	10.4492	10.0877	3.0456	3.3522	1.8316	96	391	494	800	692	668	156	83	101	994	911	878	199	262	100	0.830022	0.113676	0.204053	false	-1.20716	0.0473457	0.121951	false	1.10927	0.0381137	0.0750175	false	-1.11022	0.0690036	0.161295	false	-2.01746	1.86253e-16	2.28987e-15
SbiHYZ.01G298600	2.1699	1.4628	2.2156	1.5975	1.6669	1.8628	1.6083	1.909	1.3112	1.0647	0.9334	1.0518	3.3082	3.0422	2.5385	85	69	115	95	83	94	71	98	57	79	64	72	170	187	109	-0.289534	0.416364	0.552357	false	0.0598943	0.896448	0.945527	false	-0.716868	0.0335903	0.0672806	false	0.533688	0.131559	0.265247	false	0.370043	0.269302	0.346889
SbiHYZ.01G298700	73.597	67.6928	62.5924	195.18	202.324	213.966	130.65	126.743	107.718	178.729	194.814	185.065	80.579	91.8787	107.105	1655	1833	1865	6663	5783	6198	3311	3735	2688	7613	7668	7272	2377	3242	2640	1.48449	1.78488e-51	2.60413e-49	up	1.16572	2.614e-13	6.21981e-12	up	1.67418	6.62188e-86	1.00261e-83	up	0.395739	0.0472654	0.120713	false	-0.297073	0.0183352	0.033533
SbiHYZ.01G298900	4.5518	4.3051	1.7176	0	0	0	3.0292	0	1.4812	1.602	2.8894	2.4602	0	0	0	36	41	18	0	0	0	27	0	13	24	40	34	0	0	0	-7.75777	1.49233e-06	9.31888e-06	down	-0.944173	0.495403	0.669039	false	-0.363422	0.553401	0.659198	false	-7.68054	6.98052e-06	5.32967e-05	down	NA	NA	NA
SbiHYZ.01G299000	4.8637	5.9988	3.5621	1.5924	1.3359	1.6086	2.0174	2.6572	3.2677	2.75	2.68	2.3058	0.2633	0.4035	0.4201	169	251	164	84	59	72	79	121	126	181	163	140	12	22	16	-1.77263	7.37059e-07	4.85041e-06	down	-0.548093	0.175398	0.3322	false	-0.683587	0.0285474	0.0586974	false	-3.80375	6.82477e-15	1.89078e-13	down	1.2475	0.000113826	0.000322148
SbiHYZ.01G299500	15.4094	11.546	8.7222	11.448	12.3283	8.9718	5.8343	3.5143	4.6461	9.6796	10.8887	10.443	4.3719	4.2087	4.228	532	480	399	600	541	399	227	159	178	633	658	630	198	228	160	-0.200721	0.400299	0.537501	false	-1.02106	0.000473629	0.00241423	down	0.0410004	0.8276	0.877297	false	-1.52292	1.04574e-09	1.51188e-08	down	-0.799076	0.000467512	0.00118501
SbiHYZ.01G299700	1.2573	0.9779	0.8585	0.9334	1.0834	0.8056	0.3719	0.5939	0.9891	1.4329	1.1972	2.1129	1.2323	0.9921	0.5644	63	59	57	71	69	52	21	39	55	136	105	185	81	78	31	-0.218319	0.570305	0.695278	false	-0.337467	0.577211	0.734718	false	0.852012	0.0215976	0.0460558	false	-0.21581	0.665461	0.797278	false	-0.097087	0.836554	0.872738
SbiHYZ.01G299900	3.0785	2.3435	2.1513	5.3889	5.1355	6.4614	4.3251	3.2192	2.6714	6.0344	6.856	5.8888	6.6926	4.8321	3.9528	108	99	100	287	229	292	171	148	104	401	421	361	308	266	152	1.07983	2.29119e-05	0.000116108	up	0.766527	0.0412876	0.109328	false	1.54499	2.71708e-15	3.46432e-14	up	0.968266	0.00324661	0.013077	false	-0.290141	0.258842	0.335348
SbiHYZ.01G300200	1.0214	1.1205	0.8565	1.8524	1.7858	2.183	1.0966	0.9815	1.625	2.2102	2.5504	2.4753	2.3455	2.1698	1.5991	81	107	90	223	180	223	98	102	143	332	354	343	244	270	139	0.852124	0.0038157	0.0113704	false	0.605139	0.130948	0.268565	false	1.48564	2.51179e-10	2.00866e-09	up	0.946414	0.00475631	0.0181803	false	-0.222518	0.402095	0.484826
SbiHYZ.01G300300	2.6795	2.831	2.5278	5.5991	6.3008	5.6278	0.8322	0.6929	2.1329	5.7055	6.438	6.8237	3.393	3.6145	3.6804	180	229	225	571	538	487	63	61	159	726	757	801	299	381	271	1.01593	4.95849e-07	3.35214e-06	up	-0.855992	0.0909845	0.203822	false	1.4497	2.78666e-15	3.54558e-14	up	0.336236	0.191726	0.350628	false	-1.84795	6.94855e-08	3.24437e-07
SbiHYZ.01G300500	1.8196	1.5917	0.9338	2.4451	2.4813	4.5955	3.875	3.2213	2.3393	6.8652	6.3759	6.7338	3.6619	2.6748	3.4971	75	79	51	153	130	244	180	174	107	536	460	485	198	173	158	1.05047	0.0203537	0.0487375	up	1.46337	0.000971415	0.00457902	up	2.44369	1.26462e-19	2.17997e-18	up	1.13178	0.00558011	0.0208304	up	0.439797	0.185968	0.253777
SbiHYZ.01G300700	3.3562	4.329	3.8982	3.1829	1.9101	2.1435	1.3517	0.2725	0.2359	1.5708	1.3327	1.0216	0.4899	1.3349	2.5842	141	219	217	203	102	116	64	15	11	125	98	75	27	88	119	-0.795062	0.0334157	0.0743489	false	-2.36419	0.00140137	0.00633252	down	-1.36074	7.64197e-05	0.000284576	down	-1.45088	0.031491	0.0877123	false	-1.54776	0.00989009	0.019248
SbiHYZ.01G300800	3.9631	0.6901	4.1488	3.2422	3.2688	3.4735	1.1344	1.2682	0.9216	3.0034	3.1771	3.1093	4.4342	2.4034	4.432	62	13	86	77	65	70	20	26	16	89	87	85	91	59	76	0.105345	0.884069	0.926296	false	-1.04778	0.224729	0.396294	false	0.322296	0.646446	0.737914	false	0.323514	0.679918	0.806561	false	-1.13297	0.01106	0.0212717
SbiHYZ.01G300900	2.0493	2.0113	2.1372	0.6627	0.1759	0.3471	0.9588	0.4833	0.4701	0.059	0.0213	0.064	1.5054	1.2348	0.6799	55	65	76	27	6	12	29	17	14	3	1	3	53	52	20	-2.47827	0.000217605	0.000887057	down	-1.39583	0.0252729	0.0737482	false	-5.20702	2.25797e-12	2.21757e-11	down	-0.947456	0.0737027	0.169686	false	1.10413	0.143334	0.20297
SbiHYZ.01G301000	1.3488	1.9556	1.7997	3.2447	2.9197	2.9561	2.0961	1.5695	2.122	1.1094	1.0771	1.1856	1.9542	2.7972	3.9092	181	316	320	661	498	511	317	276	316	282	253	278	344	589	575	0.709123	0.0135869	0.0344357	false	0.462151	0.150475	0.29748	false	-0.407812	0.174298	0.267107	false	0.681341	0.100638	0.216553	false	-0.226022	0.184016	0.251469
SbiHYZ.01G301200	25.4229	11.8546	14.7605	4.7016	4.9367	3.1805	5.6062	4.2617	5.5574	2.3565	2.4023	2.2706	14.0543	11.0898	6.5312	1179	662	907	331	291	190	293	259	286	207	195	184	855	807	332	-2.08142	3.02322e-12	4.12618e-11	down	-1.40482	2.15224e-07	2.19225e-06	down	-2.62709	1.74251e-25	4.2668e-24	down	-0.758502	0.0253419	0.0738156	false	0.696485	0.00272459	0.00595924
SbiHYZ.01G301400	44.9154	44.866	51.8666	13.5025	10.8969	11.0607	6.2038	3.2738	3.6275	5.2989	5.3561	5.4864	0.8479	1.3164	5.5329	1696	2040	2595	774	523	538	264	162	152	379	354	362	42	78	229	-2.10981	5.55514e-26	2.55008e-24	down	-3.13863	4.54363e-29	4.65189e-27	down	-2.9276	2.67309e-60	2.25895e-58	down	-4.23433	5.49334e-11	9.40637e-10	down	-1.00798	5.86016e-05	0.000174614
SbiHYZ.01G301600	94.0235	99.0864	93.7993	194.605	176.36	194.688	232.849	232.68	227.436	105.835	95.8744	99.0328	177.716	179.394	192.527	2119	2689	2801	6658	5052	5652	5914	6872	5688	4518	3782	3900	5254	6344	4756	0.869856	1.24626e-09	1.22103e-08	false	1.58424	1.76026e-26	1.50902e-24	up	0.278528	0.0480831	0.0913353	false	0.862515	8.64351e-07	7.81954e-06	false	0.735847	2.72262e-12	2.18418e-11
SbiHYZ.01G301700	0	0.0833	0	1.2219	0.9072	1.7125	9.8316	6.5037	11.5659	1.2175	1.3462	1.4346	0.0764	0.2237	0.0915	0	2	0	37	23	44	221	170	256	46	47	50	2	7	2	5.36556	0.000229801	0.00093213	up	8.64065	1.40498e-14	3.95181e-13	up	5.74851	6.13297e-06	2.76982e-05	up	NA	NA	NA	NA	3.28682	8.49673e-24	1.89712e-22
SbiHYZ.01G301800	7.785	10.1978	11.9132	11.6305	12.385	12.0704	8.4918	6.0391	8.8759	5.3929	5.3078	5.169	14.3119	11.4029	12.6156	362	571	734	821	732	723	445	368	458	475	432	420	873	832	643	0.139913	0.612698	0.729894	false	-0.0763326	0.803387	0.893223	false	-0.725366	0.011323	0.0261374	false	0.257355	0.402188	0.581233	false	-0.194759	0.221365	0.294495
SbiHYZ.01G302100	7.6551	4.0782	5.2324	0.2379	0	0.6167	3.14	2.3145	3.9047	1.22	1.114	1.1159	8.3129	8.5605	6.8521	106	68	96	5	0	11	49	42	60	32	27	27	151	186	104	-4.38304	3.87518e-06	2.24847e-05	down	-0.527519	0.261508	0.439493	false	-2.04842	8.84405e-08	5.21374e-07	down	0.441682	0.206802	0.37031	false	3.88751	1.89774e-07	8.37648e-07
SbiHYZ.01G302200	8.4611	3.8559	4.317	13.1186	15.294	15.0802	4.9763	6.3285	6.919	10.8092	11.3459	9.9324	13.8169	13.3246	8.4465	605	332	409	1424	1390	1389	401	593	549	1464	1420	1241	1296	1495	662	1.33154	2.36373e-07	1.67247e-06	up	0.499047	0.108083	0.232658	false	1.21554	1.48934e-06	7.44629e-06	up	1.06671	0.000561555	0.0028464	up	-0.809413	8.7107e-07	3.4857e-06
SbiHYZ.01G302400	0	2.179	1.9639	1.5998	1.3136	1.1784	1.3469	1.0921	2.7944	0.9502	0.8672	0.8687	3.6367	3.9939	2.8686	0	121	120	112	77	70	70	66	143	83	70	70	220	289	145	-0.222832	0.865725	0.915588	false	0.525636	0.680964	0.812177	false	-0.514336	0.709919	0.789287	false	1.15299	0.36156	0.541521	false	0.767607	0.0539381	0.0869374
SbiHYZ.01G302700	0	0.1022	0.161	0.9082	1.2203	1.2233	0.3131	0.0877	0.4068	0.6196	0.4876	0.4556	0.0188	0.0209	0	0	15	26	168	189	192	43	14	55	143	104	97	3	4	0	3.45806	0.000556869	0.0020591	up	1.78734	0.185746	0.346182	false	2.67846	0.0168172	0.0370816	up	-2.93117	0.172149	0.323674	false	-1.64965	0.000243296	0.000650694
SbiHYZ.01G303000	0	0	0	0	0.1548	0	0	0	0	5.2282	5.0958	5.2545	0	0	0.2393	0	0	0	0	3	0	0	0	0	151	136	140	0	0	4	NA	NA	NA	NA	NA	NA	NA	NA	9.19425	2.48133e-13	2.65821e-12	up	NA	NA	NA	NA	NA	NA	NA
SbiHYZ.01G303200	9.1373	5.9837	6.0648	9.6525	12.2773	8.4482	4.4721	4.2376	5.509	3.3851	3.45	3.381	9.4343	8.583	6.7523	979	772	861	1570	1672	1166	540	595	655	687	647	633	1326	1443	793	0.440383	0.0263794	0.0606136	false	-0.240393	0.199345	0.36453	false	-0.809512	2.93995e-09	2.07599e-08	false	0.173741	0.345247	0.525358	false	-0.659878	0.00013384	0.000373996
SbiHYZ.01G303700	1.5647	1.485	2.3618	0.8016	0.5862	1.0026	0	0.1327	0.0448	0.472	0.4682	0.5259	0.4733	0.1583	0.3399	63	72	126	49	30	52	0	7	2	36	33	37	25	10	15	-1.30118	0.00891973	0.0239416	down	-4.55238	9.53521e-06	7.05086e-05	down	-1.68873	0.000126022	0.000450637	down	-2.57914	0.000113468	0.000677828	down	-3.23002	0.000336928	0.000878835
SbiHYZ.01G303800	15.0845	6.9312	6.8191	6.0527	5.9639	4.8446	1.7326	0.9641	1.3455	3.1733	3.4997	3.2427	2.5683	1.6591	1.1177	394	218	236	240	198	163	51	33	39	157	160	148	88	68	32	-0.822509	0.0156874	0.0389464	false	-2.48023	1.50798e-08	1.85059e-07	down	-1.26772	8.93434e-05	0.000329065	down	-2.45934	7.28435e-08	7.85019e-07	down	-1.6363	3.41809e-07	1.45367e-06
SbiHYZ.01G303900	3.2674	5.5293	7.4909	27.4521	25.803	23.8574	8.8893	4.3044	7.1943	3.2709	3.2227	3.2987	5.005	8.0541	13.4984	106	216	322	1352	1064	997	325	183	259	201	183	187	213	410	480	2.094	3.26522e-08	2.6398e-07	up	0.57566	0.222867	0.39372	false	-0.564899	0.19794	0.296543	false	0.61185	0.277015	0.452908	false	-1.49845	6.72783e-12	5.16232e-11
SbiHYZ.01G304400	0	0.3941	0	0.547	0.0933	0.1842	0.0526	0.9958	0	1.1899	1.1183	1.3238	0.0452	0	0.1082	0	8	0	14	2	4	1	22	0	38	33	39	1	0	2	NA	NA	NA	NA	NA	NA	NA	NA	3.33137	0.0390252	0.0765381	false	NA	NA	NA	NA	NA	NA	NA
SbiHYZ.01G304500	6.7872	5.9137	9.0691	9.6014	8.3598	8.7672	10.8603	11.165	9.2245	7.2838	5.9436	6.9088	21.7136	20.9181	26.3417	122	128	216	262	191	203	220	263	184	248	187	217	512	590	519	0.180333	0.576401	0.700397	false	0.832472	0.0194222	0.0594647	false	0.09164	0.771743	0.836473	false	1.58619	1.431e-06	1.24389e-05	up	0.671372	0.00232428	0.00516254
SbiHYZ.01G304700	6.971	7.0688	3.5997	16.3054	13.5473	10.2725	5.9903	5.954	5.7749	5.6688	5.0586	5.3051	3.6359	4.8323	7.8102	285	348	195	1012	704	541	276	319	262	439	362	379	195	310	350	1.10019	0.000892689	0.00314219	up	0.340013	0.310462	0.492609	false	0.0963312	0.750794	0.820768	false	-0.152137	0.740415	0.849212	false	-0.740559	0.00047136	0.00119426
SbiHYZ.01G304900	0	0.3995	0.187	0.1344	0.2064	0.4074	0.4786	0.7008	0.9852	0.3386	0.3414	0.2169	1.0112	0.7896	0.2793	0	33	17	14	18	36	37	63	75	44	41	26	91	85	21	0.143777	0.920722	0.948749	false	2.09628	0.089343	0.201151	false	0.726476	0.589177	0.690229	false	1.61756	0.230947	0.399666	false	1.98509	0.000244047	0.000652412
SbiHYZ.01G305200	7.839	5.2858	4.3739	6.885	5.2184	5.0972	3.2995	3.3488	3.8943	5.5356	5.1675	4.812	1.8642	1.281	3.2396	234	190	173	312	198	196	111	131	129	313	270	251	73	60	106	-0.0940169	0.746489	0.834418	false	-0.38653	0.228848	0.401084	false	0.0763694	0.741298	0.813667	false	-1.47712	0.00313902	0.0127366	down	-0.271543	0.279368	0.357819
SbiHYZ.01G305300	36.0351	16.8961	19.6871	27.073	35.2849	26.3997	11.0923	8.2931	13.3225	12.4784	13.1759	12.4171	20.741	21.3391	16.3388	2825	1595	2045	3222	3516	2666	980	852	1159	1853	1808	1701	2133	2625	1404	0.229943	0.338298	0.475867	false	-0.804235	0.00145293	0.00653254	false	-0.668218	0.00234551	0.00646473	false	-0.342591	0.157587	0.303246	false	-1.01174	1.61316e-09	9.39949e-09
SbiHYZ.01G305500	8.1937	5.3533	5.9475	0	0.0259	0	0.0585	0.0126	0.0743	0.2176	0.2826	0.2453	6.309	7.6383	7.8663	497	391	478	0	2	0	4	1	5	25	30	26	502	727	523	-9.72806	3.5189e-20	1.06821e-18	down	-6.78455	7.24156e-33	8.88678e-31	down	-4.47299	1.30033e-66	1.31254e-64	down	0.11867	0.599768	0.750669	false	NA	NA	NA
SbiHYZ.01G305600	20.9197	9.0666	8.8903	17.8436	22.5221	17.5273	6.9919	5.6687	7.6268	7.8367	8.6626	7.7738	11.8922	12.0555	10.408	1577	823	888	2042	2158	1702	594	560	638	1119	1143	1024	1176	1426	860	0.528758	0.0675736	0.133944	false	-0.573182	0.0551455	0.137879	false	-0.402258	0.15862	0.247634	false	-0.189851	0.523051	0.690848	false	-1.07932	4.86005e-13	4.26062e-12
SbiHYZ.01G305900	18.3927	19.2848	20.3781	37.8962	34.8543	30.8712	13.2651	14.3235	13.5851	25.2729	27.3977	26.6029	11.0759	14.8527	16.5501	438	553	643	1370	1055	947	356	447	359	1140	1142	1107	346	555	432	0.722998	0.000280731	0.00111493	false	-0.185026	0.430167	0.612128	false	0.654893	0.000161076	0.000563347	false	-0.523995	0.0744865	0.170907	false	-0.888384	3.70715e-08	1.80493e-07
SbiHYZ.01G306000	25.0207	10.3424	10.6699	12.7522	17.222	12.2648	4.302	4.2946	6.0493	5.4173	5.7915	5.8336	9.9589	8.1312	5.8562	2214	1102	1251	1713	1937	1398	429	498	594	908	897	902	1156	1129	568	-0.168595	0.57968	0.703146	false	-1.28427	3.84254e-05	0.000251082	down	-1.15446	6.67104e-05	0.000251152	down	-0.961445	0.00371551	0.0146862	false	-1.09333	2.68501e-09	1.51536e-08
SbiHYZ.01G306100	4.6163	4.6896	3.646	4.8796	5.3718	4.6671	3.2008	4.0961	3.7924	4.5682	4.9803	3.8952	2.5206	2.1209	2.0568	215	263	225	345	318	280	168	250	196	403	406	317	154	155	105	0.103152	0.641485	0.752987	false	0.102542	0.732976	0.848204	false	0.273603	0.206386	0.306785	false	-1.02405	0.000314215	0.00169111	down	0.0206707	0.923517	0.942017
SbiHYZ.01G306200	7.0128	12.8056	10.2448	1.864	2.2263	2.0694	9.1703	12.7994	8.0195	10.7821	9.4188	9.7164	3.3138	3.3715	4.1904	171	376	331	69	69	65	252	409	217	498	402	414	106	129	112	-2.42688	1.31222e-09	1.28298e-08	down	0.29821	0.476339	0.65249	false	0.174938	0.617123	0.712896	false	-1.57021	0.000255335	0.00139988	down	2.74547	1.43719e-21	2.75288e-20
SbiHYZ.01G306300	0.3216	0.7806	1.9603	3.3242	3.6977	3.5334	0	0.0189	0.2006	1.8153	1.6535	1.6846	0.132	0.3784	1.3992	13	38	105	204	190	184	0	1	9	139	117	119	7	24	62	1.6038	0.0235841	0.0551759	false	-3.62095	0.0126261	0.0415925	down	0.888796	0.234952	0.340093	false	-0.779251	0.495446	0.667119	false	-5.20806	7.88902e-17	1.00217e-15
SbiHYZ.01G306400	14.3741	7.9024	11.4775	7.3476	6.7626	8.7261	11.6833	9.433	10.9066	5.5396	6.5697	6.0215	20.4467	18.1562	12.9039	500	331	529	388	299	391	458	430	421	365	400	366	933	991	492	-0.644558	0.010861	0.0284186	false	0.257673	0.293569	0.474783	false	-0.657876	0.00357116	0.00943086	false	0.552985	0.0379676	0.101601	false	0.925386	6.35158e-08	2.98464e-07
SbiHYZ.01G306500	36.3122	31.4082	32.5397	16.3144	18.5621	16.95	30.6895	29.9723	36.1504	9.8815	9.8319	9.3211	69.5028	57.0262	33.8772	2167	2257	2573	1478	1408	1303	2064	2344	2394	1117	1027	972	5441	5340	2216	-1.05273	6.75605e-22	2.34172e-20	down	0.265826	0.0286987	0.0818913	false	-1.5671	7.41537e-60	6.06891e-58	down	0.593692	0.0185428	0.0574398	false	1.34022	5.93006e-32	2.26939e-30
SbiHYZ.01G306600	15.0019	8.243	9.0528	7.4968	7.8091	10.4162	15.7503	16.6781	12.237	7.681	8.3122	8.2893	10.6227	10.6939	11.4742	464	307	371	352	307	415	549	676	420	450	450	448	431	519	389	-0.397432	0.135815	0.234598	false	0.829399	0.00331644	0.0134284	false	-0.158788	0.447792	0.56245	false	-0.0091896	0.970752	0.984033	false	1.25037	4.2357e-09	2.32678e-08
SbiHYZ.01G307200	1.4258	2.945	3.6007	4.2385	4.8033	4.4274	2.2708	2.3573	2.5038	2.6635	2.7988	2.6571	1.9369	1.794	2.6516	78	194	261	352	334	312	140	169	152	276	268	254	139	154	159	0.600169	0.186051	0.300804	false	0.105538	0.830472	0.909064	false	0.188955	0.684579	0.768916	false	-0.436577	0.418691	0.596417	false	-0.474223	0.017301	0.0318355
SbiHYZ.01G307300	0	3.3839	1.0696	2.723	2.6018	1.8338	1.4672	0	1.1708	1.6835	2.6653	2.5347	0.2251	0.1129	1.2391	0	69	24	70	56	40	28	0	22	54	79	75	5	3	23	0.482706	0.721292	0.816224	false	-0.599384	0.760373	0.867579	false	0.739018	0.589346	0.690338	false	-1.62779	0.355635	0.53563	false	-1.05939	0.228962	0.303127
SbiHYZ.01G307400	4.0478	2.3474	2.1643	6.2999	7.6214	4.6975	2.9951	2.3244	4.0186	5.8386	6.4125	5.8422	6.1295	5.8501	4.6067	295	206	209	697	706	441	246	222	325	806	818	744	586	669	368	1.05553	0.000317823	0.00124438	up	0.463557	0.152259	0.29975	false	1.33606	3.25524e-10	2.57262e-09	up	0.917629	0.000516319	0.0026451	false	-0.570783	0.0174307	0.0320517
SbiHYZ.01G307600	5.5001	9.5436	8.6732	58.3513	53.368	53.4236	24.9972	26.308	20.9134	31.5625	31.576	29.1471	7.2265	20.974	49.4844	123	257	257	1981	1517	1539	630	771	519	1337	1236	1139	212	736	1213	2.66149	1.58891e-18	4.20603e-17	up	1.89628	6.52611e-08	7.32634e-07	up	2.14045	1.00981e-11	9.32748e-11	up	1.64683	0.0157726	0.0503495	false	-0.74537	2.46949e-06	9.22525e-06
SbiHYZ.01G307800	3.8247	3.2465	2.9105	8.3517	9.0687	9.2027	3.8157	4.2327	5.3032	5.3659	5.662	5.5567	3.6083	3.7572	4.9545	362	370	365	1200	1091	1122	407	525	557	962	938	919	448	558	514	1.32206	5.36664e-23	2.05296e-21	up	0.743142	0.000730591	0.00354839	false	0.960274	5.8021e-17	8.42e-16	false	0.252113	0.33693	0.5164	false	-0.556052	0.000324141	0.000847864
SbiHYZ.01G308000	3.9081	5.9314	5.309	4.7403	4.1348	3.5569	1.5545	2.0772	1.5058	2.6466	2.3867	2.2982	0.8013	1.46	1.377	145	265	261	267	195	170	65	101	62	186	155	149	39	85	56	-0.414365	0.233916	0.359871	false	-1.25547	0.00374035	0.0149489	down	-0.857715	0.0102564	0.0239431	false	-2.15113	5.13263e-06	4.00618e-05	down	-0.822406	0.00612546	0.012497
SbiHYZ.01G308400	1.6843	0.6245	0.3405	0.1981	0.3549	0.2568	0.774	0.7344	0.515	0.4128	0.3265	0.2238	0.7108	1.2651	0.5488	56	25	15	10	15	11	29	32	19	26	19	13	31	66	20	-1.72739	0.0390271	0.0847696	false	0.0266641	0.974181	0.987575	false	-1.14446	0.136472	0.219042	false	-0.0518519	0.949218	0.972631	false	1.77911	0.00456478	0.00955217
SbiHYZ.01G308600	0	0.9934	0.5103	0.5139	0.491	1.0094	0.9692	0.3175	0.9374	0.4668	0.5051	0.5953	2.696	1.6573	1.4235	0	23	13	15	12	25	21	8	20	17	17	20	68	50	30	0.216517	0.880655	0.924315	false	0.746586	0.619665	0.766776	false	NA	NA	NA	NA	1.74755	0.180155	0.334637	false	0.558893	0.447447	0.530197
SbiHYZ.01G308700	0	0.1293	0.2498	0.2436	0.1838	0.408	0.2591	0.104	0.0526	0.3597	0.2669	0.4345	0.0297	0.2605	0.0888	0	8	17	19	12	27	15	7	3	35	24	39	2	21	5	0.929118	0.508072	0.64057	false	0.340007	0.843625	0.917353	false	1.59163	0.20655	0.306978	false	-0.181456	0.919731	0.955899	false	-0.567902	0.515076	0.59493
SbiHYZ.01G308900	2.0719	1.9501	1.1884	0.6187	0.8911	0.2145	1.0541	1.0751	2.2903	0.4375	0.4104	0.5059	0.9056	1.162	0.5545	75	85	57	34	41	10	43	51	92	30	26	32	43	66	22	-1.68378	0.0113395	0.0294985	down	0.0741689	0.893633	0.944002	false	-1.71029	4.60287e-05	0.000178429	down	-1.05309	0.0496573	0.125665	false	1.77631	0.0019816	0.00446304
SbiHYZ.01G309000	4.535	6.0486	2.0743	3.4399	3.3516	3.2005	8.292	6.7114	6.4396	3.7726	2.5909	2.6739	0	0.1752	0.3761	33	53	20	38	31	30	68	64	52	52	33	34	0	2	3	-0.43725	0.491999	0.625723	false	1.08141	0.0856774	0.194585	false	-0.25888	0.671489	0.758017	false	-4.60462	0.000225471	0.00124705	down	1.54062	9.28613e-05	0.000266475
SbiHYZ.01G309100	5.6842	0.3013	0	0.6373	1.4272	1.0328	7.834	2.4918	7.0841	0.1277	0	0	0.2766	0.3083	2.5377	47	3	0	8	15	11	73	27	65	2	0	0	3	4	23	NA	NA	NA	NA	2.01639	0.169235	0.324436	false	NA	NA	NA	NA	-0.740681	0.705212	0.823864	false	2.91349	1.07264e-06	4.23855e-06
SbiHYZ.01G309300	9.7632	7.7944	8.6711	5.6673	5.7078	5.7367	5.6957	7.6559	7.2426	9.796	8.7982	7.7327	3.454	3.9704	3.9122	362	348	426	319	269	274	238	372	298	688	571	501	168	231	159	-0.713191	3.46353e-05	0.000168966	false	-0.0182276	0.943761	0.972081	false	0.23003	0.183266	0.278501	false	-1.27274	4.28748e-08	4.81025e-07	down	0.715903	0.000578127	0.00144284
SbiHYZ.01G309400	21.0708	11.3231	9.7072	30.4116	41.0704	33.5346	20.1214	19.2198	29.0284	13.1951	14.1036	14.0134	22.0944	18.498	11.5967	3491	2259	2131	7649	8649	7157	3757	4173	5337	4141	4090	4057	4802	4809	2106	1.26079	6.93523e-08	5.33857e-07	up	1.05164	1.55456e-05	0.000110135	up	0.237966	0.273212	0.38427	false	0.273206	0.351968	0.53206	false	-0.185727	0.242442	0.317602
SbiHYZ.01G309500	21.6601	22.3503	15.2428	19.9247	14.8329	10.6326	4.1292	2.1416	3.653	6.5216	5.6324	6.3694	2.7245	5.0293	6.193	903	1122	842	1261	786	571	194	117	169	515	411	464	149	329	283	-0.479139	0.0994139	0.183366	false	-2.27647	1.04293e-14	2.96137e-13	down	-1.4537	5.73667e-13	5.94578e-12	down	-2.1369	2.90418e-08	3.3478e-07	down	-1.7772	1.57626e-10	1.03231e-09
SbiHYZ.01G309600	18.3674	15.645	13.1877	9.2705	8.8655	8.0928	6.6954	6.0041	7.5825	9.5919	10.295	9.9999	5.6953	6.3273	4.8459	740	759	704	567	454	420	304	317	339	732	726	704	301	400	214	-0.937306	3.39029e-09	3.13711e-08	false	-0.896121	1.52144e-06	1.34086e-05	false	-0.429715	0.000435552	0.00139667	false	-1.54558	2.04071e-15	6.01052e-14	down	0.0629506	0.706955	0.766363
SbiHYZ.01G309900	6.6047	4.8569	4.8324	11.8564	12.9309	13.7965	4.2724	4.5975	4.407	7.3862	7.4459	7.6027	5.496	4.9642	5.7726	262	232	254	714	652	705	191	239	194	555	517	527	286	309	251	1.15648	2.49198e-12	3.44105e-11	up	0.0418732	0.868575	0.930312	false	0.695841	4.91444e-07	2.62619e-06	false	-0.057246	0.80799	0.890958	false	-1.09205	1.0817e-10	7.22884e-10
SbiHYZ.01G310100	1.3484	5.0062	2.9932	5.5907	5.866	5.6342	7.9884	7.0211	9.1492	4.5434	3.5347	4.0173	12.2443	12.8143	6.1148	34	152	100	214	188	183	227	232	256	217	156	177	405	507	169	0.707012	0.218052	0.340804	false	1.61948	0.00366736	0.0146998	up	0.528289	0.370377	0.486332	false	1.58311	0.00969181	0.0335062	up	0.93414	2.38355e-06	8.92419e-06
SbiHYZ.01G310200	3.894	4.1529	2.9079	4.0771	3.5796	4.0412	7.0561	7.1315	5.6515	8.2015	7.8216	8.1163	6.1869	6.4784	3.6648	95	122	94	151	111	127	194	228	153	379	334	346	198	248	98	-0.00410855	0.98967	0.992994	false	1.18367	0.000815096	0.00390692	up	1.36113	7.0603e-09	4.73353e-08	up	0.495626	0.202436	0.364464	false	1.20936	1.12501e-06	4.43307e-06
SbiHYZ.01G310600	0	0.6865	1.4777	0.2293	0.1027	0.1689	1.2741	0.6972	1.2547	0.6661	0.6214	0.6474	0.2653	0.2773	0.2779	0	19	45	8	3	5	33	21	32	29	25	26	8	10	7	-2.31405	0.146529	0.249261	false	0.768763	0.577568	0.734911	false	-0.0544536	0.968863	0.979124	false	-1.57934	0.319234	0.497832	false	3.09231	1.5425e-05	5.09287e-05
SbiHYZ.01G310700	6.462	4.1202	4.2066	2.9252	2.5058	2.9956	1.5218	0.7478	1.1591	1.3743	1.1198	1.1743	1.3074	0.9759	0.9779	211	162	182	145	104	126	56	32	42	85	64	67	56	50	35	-0.886524	0.00110129	0.0037886	false	-1.78492	2.38752e-05	0.000163459	down	-1.76436	4.54542e-11	3.89923e-10	down	-2.22937	2.01175e-10	3.19527e-09	down	-0.874802	0.0151624	0.0282692
SbiHYZ.01G310800	344.922	254.77	283.205	229.81	230.206	237.85	391.622	346.93	380.117	174.101	177.677	186.944	439.723	452.919	452.377	7859	6990	8550	7949	6667	6981	10056	10359	9611	7514	7086	7443	13143	16193	11298	-0.430439	2.99466e-07	2.0976e-06	false	0.667559	5.76374e-13	1.30886e-11	false	-0.483432	1.85652e-10	1.50384e-09	false	0.550903	1.07358e-06	9.48604e-06	false	1.11995	5.5117e-43	3.72823e-41
SbiHYZ.01G310900	41.4082	49.339	52.6845	41.9287	40.4364	38.0515	36.1761	31.4205	36.7392	29.4338	28.2028	27.2533	19.1254	25.2048	27.1806	713	1023	1202	1096	885	844	702	709	702	960	850	820	432	681	513	-0.374175	0.0906368	0.170519	false	-0.165586	0.465825	0.644144	false	-0.559033	0.0107181	0.0248898	false	-1.08751	0.000224446	0.00124288	down	0.22905	0.072816	0.113032
SbiHYZ.01G311000	3.5261	1.4396	1.903	0.9862	0.8679	0.9175	1.8528	1.3829	1.4734	0.8008	1.0467	1.1386	5.1357	3.6156	1.6893	179	88	128	76	56	60	106	92	83	77	93	101	342	288	94	-1.36081	0.00097421	0.00339548	down	-0.182944	0.674774	0.807099	false	-0.935297	0.0171429	0.0376944	false	0.563767	0.272197	0.447643	false	1.19941	0.000139628	0.000389045
SbiHYZ.01G311100	4.5565	2.8964	2.0803	1.334	0.8851	2.6639	3.2445	5.1511	2.5346	4.9299	5.6242	5.183	4.5456	3.3699	1.9502	81	62	49	36	20	61	65	120	50	166	175	161	106	94	38	-1.02812	0.0985322	0.182019	false	0.581997	0.302949	0.485157	false	0.98206	0.00287985	0.00777935	false	0.00464838	0.993053	0.996012	false	1.63684	0.00139173	0.00322404
SbiHYZ.01G311200	44.7725	27.2773	24.8767	11.1615	9.626	11.7755	13.4596	9.8372	14.6082	12.3482	11.9075	11.7731	22.7438	22.1624	16.1626	1160	851	854	439	317	393	393	334	420	606	540	533	773	901	459	-1.64105	3.72487e-14	6.4733e-13	down	-1.01672	1.67885e-05	0.000118239	down	-1.17433	3.43169e-10	2.70383e-09	down	-0.708431	0.00204715	0.00883234	false	0.648221	0.000491783	0.00124275
SbiHYZ.01G311500	2.834	2.2512	1.7049	1.8939	1.131	1.6899	1.7494	0.4701	0.9253	0.6939	1.0325	0.7052	3.632	3.8478	2.5855	69	66	55	70	35	53	48	15	25	32	44	30	116	147	69	-0.602746	0.183323	0.297365	false	-0.802552	0.238654	0.412657	false	-1.24486	0.00253648	0.00693827	down	0.512806	0.199984	0.361015	false	-0.174662	0.755771	0.806687
SbiHYZ.01G311800	6.4149	12.2529	11.6396	8.5394	10.0097	8.7356	12.9972	13.2983	14.6687	9.5814	9.254	8.9331	18.8678	14.1213	11.7049	240	552	577	485	476	421	548	652	609	679	606	584	926	829	480	-0.297617	0.415435	0.551521	false	0.709524	0.0454169	0.118001	false	0.0477961	0.894752	0.927262	false	0.43425	0.271568	0.447054	false	1.02808	8.42359e-12	6.36229e-11
SbiHYZ.01G311900	1.8112	2.6997	5.9233	13.2156	13.9206	16.4037	3.1731	2.3389	2.0506	10.2238	8.3577	9.9664	0.8497	1.7462	3.6437	39	70	169	432	381	455	77	66	49	417	315	375	24	59	86	1.90062	0.000290012	0.00114526	up	-0.201807	0.759439	0.8669	false	1.61199	0.00294545	0.0079377	up	-0.836328	0.311121	0.49022	false	-2.08263	5.56468e-17	7.14329e-16
SbiHYZ.01G312000	23.1633	9.6927	9.6556	4.1694	4.8031	5.6803	4.3816	7.8443	6.3915	4.1236	4.4625	3.5195	7.0493	6.6085	5.8974	516	260	285	141	136	163	110	229	158	174	174	137	206	231	144	-1.58058	2.06014e-05	0.00010545	down	-0.798545	0.0652044	0.157512	false	-1.53227	1.6975e-05	7.10807e-05	down	-1.12989	0.00210655	0.00906036	down	0.8059	0.0084023	0.0165919
SbiHYZ.01G312200	27.1185	35.9027	44.1219	44.2706	31.2298	58.4274	97.7348	99.569	101.027	6.899	5.8941	6.6351	94.6747	96.1805	73.2357	276	440	595	684	404	766	1121	1328	1141	133	105	118	1264	1536	817	0.189702	0.603864	0.722939	false	1.7661	4.13114e-10	6.39737e-09	up	-2.27649	1.64971e-11	1.48532e-10	down	1.19235	0.000131176	0.000771959	up	1.59993	6.1642e-15	6.55429e-14
SbiHYZ.01G312300	13.826	4.5824	8.8967	4.5848	5.7224	5.1841	5.0075	3.5168	3.5315	1.8207	2.1673	1.866	7.4328	5.5944	6.0637	441	176	376	222	232	213	180	147	125	110	121	104	311	280	212	-0.875319	0.0230272	0.0540661	false	-0.819919	0.0515535	0.130667	false	-1.95689	6.93369e-07	3.63678e-06	down	-0.53817	0.178633	0.332633	false	0.0775934	0.750547	0.802138
SbiHYZ.01G312700	8.2043	9.2551	11.0595	16.7754	15.4837	16.4196	7.0275	5.2835	8.8463	3.2547	2.5739	2.3883	14.1714	16.0785	14.1045	173	235	309	537	415	446	167	146	207	130	95	88	392	532	326	0.648733	0.0152073	0.0379346	false	-0.148973	0.669965	0.803968	false	-1.59626	1.10132e-06	5.58622e-06	down	0.545004	0.0673286	0.158684	false	-0.776177	0.000197595	0.000537167
SbiHYZ.01G312800	0	0.1227	0.892	2.4817	2.7315	3.3835	6.2271	5.3551	1.2648	0.741	1.5615	1.0992	0.5631	0.4708	0.5392	0	2	16	51	47	59	95	95	19	19	37	26	10	10	8	2.86263	0.025333	0.0585884	false	3.89169	0.00279061	0.0116088	up	1.83991	0.200262	0.299347	false	NA	NA	NA	NA	1.04551	0.0591334	0.0942832
SbiHYZ.01G313200	8.1749	0.9538	0.9688	1.2906	1.2757	1.3636	3.3571	3.9181	5.6012	8.6315	9.7268	7.3074	1.7511	1.3347	0.678	121	17	19	29	24	26	56	76	92	242	252	189	34	31	11	-1.31622	0.160861	0.268473	false	0.805877	0.362107	0.546568	false	1.71608	0.0349854	0.0696831	false	-1.35463	0.18041	0.334982	false	2.14774	1.24165e-07	5.61253e-07
[truncated: 12,985 more rows]
[truncated: 38 more columns]
