# Supplementary material for: Transcriptomic and targeted metabolomic insights into carotenoid-mediated color formation in sorghum grains
Source: Front Plant Sci. 2026 Jan 20;16:1724008. doi: 10.3389/fpls.2025.1724008 (PMC12864461; doi:10.3389/fpls.2025.1724008)
Supplement: Supplementary file 4 [file Table4.xlsx]

## Sheet: Sheet1
Supplementary Table S3. K-means clustering results of differentially expressed genes (DEGs) identified from sorghum grains with different colors.This table summarizes the K-means clustering analysis of all DEGs detected by RNA-seq. The DEGs were classified into four expression clusters based on their transcriptional patterns across samples. All genes assigned to each subcluster are listed, along …
Gene ID	Sub class	BYQ-30-1	BYQ-30-2	BYQ-30-3	Tx430-30-1	Tx430-30-2	Tx430-30-3	P898012-30-1	P898012-30-2	P898012-30-3	HYZ-30-1	HYZ-30-2	HYZ-30-3	BTx623-30-1	BTx623-30-2	BTx623-30-3	chr	start	end	strand	gene_name	gene_description	KEGG	KEGG pathway	NR	Swissprot	Tremble	KOG	GO	Pfam	TF-Family	TF-Category	TF-Classification
SbiHYZ.01G001100	1	1.0118	0.1236	0.1722	0.4705	0.3278	0.2541	0.044	0.0454	0.295	0.4609	0.4987	0.4258	0.1664	0.2339	0.19	Chr01	117202	127185	+	SbiHYZ.01G001100	--	--	--	hypothetical protein SORBI_3001G001400 [Sorghum bicolor]	STR8_ARATH RecName: Full=Rhodanese-like domain-containing protein 8, chloroplastic; AltName: Full=Sulfurtransferase 8; Short=AtStr8; Flags: Precursor;	A0A1Z5S3R7_SORBI SubName: Full=Uncharacterized protein {ECO:0000313|EMBL:OQU90580.1};	--	GO:0009507,chloroplast; GO:0005575,cellular_component; GO:0005622,intracellular anatomical structure; GO:0005737,cytoplasm; GO:0009536,plastid; GO:0043226,organelle; GO:0043227,membrane-bounded organelle; GO:0043229,intracellular organelle; GO:0043231,intracellular membrane-bounded organelle; GO:0110165,cellular anatomical entity	--	--	--	--
SbiHYZ.01G002800	1	26.1383	30.1542	30.6201	36.6923	42.9919	38.0135	35.8566	38.3583	36.2472	45.8851	49.2046	48.2511	26.8033	28.3353	25.107	Chr01	311733	319449	+	SbiHYZ.01G002800	--	K04077 chaperonin GroEL [EC:5.6.1.7] | (RefSeq) ruBisCO large subunit-binding protein subunit beta, chloroplastic-like (A)	ko03018: RNA degradation	ruBisCO large subunit-binding protein subunit alpha [Sorghum bicolor]	RUBA_PEA RecName: Full=RuBisCO large subunit-binding protein subunit alpha, chloroplastic; AltName: Full=60 kDa chaperonin subunit alpha; AltName: Full=CPN-60 alpha; Flags: Precursor;	C5WRV5_SORBI SubName: Full=Uncharacterized protein {ECO:0000313|EMBL:EER90466.1};	Mitochondrial chaperonin, Cpn60/Hsp60p	GO:0009507,chloroplast; GO:0005524,ATP binding; GO:0140662,ATP-dependent protein folding chaperone; GO:0042026,protein refolding; GO:0000166,nucleotide binding; GO:0003674,molecular_function; GO:0005488,binding; GO:0017076,purine nucleotide binding; GO:0030554,adenyl nucleotide binding; GO:0032553,ribonucleotide binding; GO:0032555,purine ribonucleotide binding; GO:0032559,adenyl ribonucleotide b…	PF00118.27:TCP-1/cpn60 chaperonin family	--	--	--
SbiHYZ.01G007100	1	0	0.0471	0.1391	0.0747	0.2119	0.1321	0.1635	0.2164	0.2811	0.4865	0.5994	0.5355	0.1513	0.0361	0.1164	Chr01	725623	732463	-	SbiHYZ.01G007100	--	K14837 nucleolar protein 12 | (RefSeq) RNA-binding protein 34 (A)	--	RNA-binding protein 34 [Sorghum bicolor]	EXOS5_ORYSJ RecName: Full=Exosome complex exonuclease RRP46 homolog; EC=3.1.13.-; AltName: Full=Exosome component 5; AltName: Full=Ribosomal RNA-processing protein 46; Short=oRrp46;	C5WS00_SORBI SubName: Full=Uncharacterized protein {ECO:0000313|EMBL:EER93075.1};	FOG: RRM domain	GO:0000177,cytoplasmic exosome (RNase complex); GO:0000176,nuclear exosome (RNase complex); GO:0005730,nucleolus; GO:0004536,deoxyribonuclease activity; GO:0003690,double-stranded DNA binding; GO:0004527,exonuclease activity; GO:0042802,identical protein binding; GO:0004540,ribonuclease activity; GO:0003727,single-stranded RNA binding; GO:0071028,nuclear mRNA surveillance; GO:0034427,nuclear-tran…	PF00076.25:RNA recognition motif. (a.k.a. RRM, RBD, or RNP domain)	--	--	--
SbiHYZ.01G007500	1	6.344	6.4147	6.3906	8.1656	8.1236	8.325	9.3036	8.0008	8.0372	11.1547	12.0714	11.8943	13.7799	12.7211	11.0912	Chr01	739879	748234	-	SbiHYZ.01G007500	--	K11806 DDB1- and CUL4-associated factor 13 | (RefSeq) DDB1- and CUL4-associated factor 13 (A)	--	DDB1- and CUL4-associated factor 13 [Sorghum bicolor]	BCCIP_ARATH RecName: Full=Protein BCCIP homolog;	C5WS04_SORBI RecName: Full=DDB1- and CUL4-associated factor 13 {ECO:0000256|ARBA:ARBA00021762}; AltName: Full=WD repeat and SOF domain-containing protein 1 {ECO:0000256|ARBA:ARBA00032239};	Sof1-like rRNA processing protein (contains WD40 repeats)	GO:0005730,nucleolus; GO:0005634,nucleus; GO:0005575,cellular_component; GO:0005622,intracellular anatomical structure; GO:0031974,membrane-enclosed lumen; GO:0031981,nuclear lumen; GO:0043226,organelle; GO:0043227,membrane-bounded organelle; GO:0043228,non-membrane-bounded organelle; GO:0043229,intracellular organelle; GO:0043231,intracellular membrane-bounded organelle; GO:0043232,intracellular…	PF04158.17:Sof1-like domain	--	--	--
SbiHYZ.01G008900	1	0	0.1153	0.1048	0.5945	0.5462	0.7006	1.0472	0.7416	1.564	0.8796	0.8329	0.5959	0	0	0	Chr01	821833	823657	+	SbiHYZ.01G008900	--	--	--	hypothetical protein SORBI_3001G009000 [Sorghum bicolor]	--	C5WS15_SORBI SubName: Full=Uncharacterized protein {ECO:0000313|EMBL:EER90500.2};	--	--	--	--	--	--
SbiHYZ.01G009700	1	17.6989	20.6688	20.9573	0.6372	0.6573	0.9046	0.0195	0.0503	0.1387	27.9851	26.2527	25.2024	0.0503	0.2942	0.4413	Chr01	868946	872614	+	SbiHYZ.01G009700	--	K13356 alcohol-forming fatty acyl-CoA reductase [EC:1.2.1.84] | (RefSeq) fatty acyl-CoA reductase 1 isoform X1 (A)	ko00073: Cutin, suberine and wax biosynthesis; ko04146: Peroxisome	uncharacterized protein LOC110431715 [Sorghum bicolor]	--	C0HFH9_MAIZE RecName: Full=Retrotrans_gag domain-containing protein {ECO:0000259|Pfam:PF03732};	--	GO:0004190,aspartic-type endopeptidase activity; GO:0006508,proteolysis; GO:0003674,molecular_function; GO:0003824,catalytic activity; GO:0004175,endopeptidase activity; GO:0008233,peptidase activity; GO:0016787,hydrolase activity; GO:0070001,aspartic-type peptidase activity; GO:0140096,catalytic activity, acting on a protein; GO:0006807,nitrogen compound metabolic process; GO:0008150,biological_…	PF08284.14:Retroviral aspartyl protease	--	--	--
SbiHYZ.01G010700	1	21.4177	16.6931	12.0569	18.5606	18.1278	23.7475	16.7849	18.1184	20.843	35.9139	39.4169	39.0816	36.8694	30.5433	25.2655	Chr01	929021	933289	-	SbiHYZ.01G010700	--	K11092 U2 small nuclear ribonucleoprotein A' | (RefSeq) U2 small nuclear ribonucleoprotein A' (A)	ko03040: Spliceosome	U2 small nuclear ribonucleoprotein A' [Sorghum bicolor]	RU2A_ARATH RecName: Full=U2 small nuclear ribonucleoprotein A'; Short=U2 snRNP A';	C5WSV0_SORBI SubName: Full=Uncharacterized protein {ECO:0000313|EMBL:EER93090.1};	U2-associated snRNP A' protein	GO:0015030,Cajal body; GO:0005737,cytoplasm; GO:0005730,nucleolus; GO:0005654,nucleoplasm; GO:0005634,nucleus; GO:0030620,U2 snRNA binding; GO:0000398,mRNA splicing, via spliceosome; GO:0003674,molecular_function; GO:0003676,nucleic acid binding; GO:0003723,RNA binding; GO:0005488,binding; GO:0017069,snRNA binding; GO:0097159,organic cyclic compound binding; GO:1901363,heterocyclic compound bindi…	PF14580.9:Leucine-rich repeat	--	--	--
SbiHYZ.01G012100	1	0	0.9522	1.9343	6.4201	4.5635	6.6235	0.9277	1.6212	2.4616	11.5369	11.4061	10.1323	6.0671	7.1354	7.5071	Chr01	1025496	1028001	-	SbiHYZ.01G012100	--	K13029 4-hydroxyphenylacetaldehyde oxime monooxygenase [EC:1.14.14.37] | (RefSeq) 4-hydroxyphenylacetaldehyde oxime monooxygenase-like (A)	ko00460: Cyanoamino acid metabolism; ko01100: Metabolic pathways; ko01110: Biosynthesis of secondary metabolites	hypothetical protein BDA96_01G012300 [Sorghum bicolor]	C71E1_SORBI RecName: Full=4-hydroxyphenylacetaldehyde oxime monooxygenase; EC=1.14.14.37 {ECO:0000269|PubMed:26361733}; AltName: Full=Cytochrome P450 71E1;	C5WSW2_SORBI SubName: Full=Uncharacterized protein {ECO:0000313|EMBL:EER93094.1};	Cytochrome P450 CYP2 subfamily	GO:0005789,endoplasmic reticulum membrane; GO:0016021,integral component of membrane; GO:0050592,4-hydroxyphenylacetaldehyde oxime monooxygenase activity; GO:0020037,heme binding; GO:0005506,iron ion binding; GO:0010132,dhurrin biosynthetic process; GO:0003674,molecular_function; GO:0003824,catalytic activity; GO:0004497,monooxygenase activity; GO:0016491,oxidoreductase activity; GO:0016705,oxido…	PF00067.25:Cytochrome P450	--	--	--
SbiHYZ.01G012200	1	5.7871	7.2717	7.8997	5.4033	5.1864	6.1724	7.3678	6.5665	7.029	10.3612	10.8676	9.8204	9.7438	9.5891	7.4375	Chr01	1038683	1044191	+	SbiHYZ.01G012200	--	K09841 xanthoxin dehydrogenase [EC:1.1.1.288] | (RefSeq) zerumbone synthase (A)	ko00906: Carotenoid biosynthesis; ko01100: Metabolic pathways; ko01110: Biosynthesis of secondary metabolites	uncharacterized protein LOC8061411 [Sorghum bicolor]	TRNH3_ARATH RecName: Full=Tropinone reductase homolog At2g29150 {ECO:0000305}; EC=1.1.1.- {ECO:0000305};	C5WSW3_SORBI SubName: Full=Uncharacterized protein {ECO:0000313|EMBL:EER90514.1};	Reductases with broad range of substrate specificities	GO:0005777,peroxisome; GO:0016491,oxidoreductase activity; GO:0003674,molecular_function; GO:0003824,catalytic activity; GO:0005575,cellular_component; GO:0005622,intracellular anatomical structure; GO:0005737,cytoplasm; GO:0042579,microbody; GO:0043226,organelle; GO:0043227,membrane-bounded organelle; GO:0043229,intracellular organelle; GO:0043231,intracellular membrane-bounded organelle; GO:011…	PF13561.9:Enoyl-(Acyl carrier protein) reductase	--	--	--
SbiHYZ.01G015500	1	0	0.3331	0.1421	0.1456	0.1546	0.286	0.0872	0.05	0.0443	0.2636	0.2993	0.253	0.1373	0.1513	0.1344	Chr01	1354145	1363998	-	SbiHYZ.01G015500	--	K03217 YidC/Oxa1 family membrane protein insertase | (RefSeq) ALBINO3-like protein 1, chloroplastic (A)	ko03060: Protein export	hypothetical protein BDA96_01G016000 [Sorghum bicolor]	ALB4_ARATH RecName: Full=ALBINO3-like protein 1, chloroplastic {ECO:0000305}; AltName: Full=Arabidopsis thaliana envelope membrane integrase {ECO:0000305}; AltName: Full=Protein ALBINA 4 {ECO:0000305}; Short=Ath4 {ECO:0000305}; AltName: Full=Protein ARTEMIS {ECO:0000303|PubMed:12169665}; AltName: Full=Suppressor of tic40 protein 1 {ECO:0000303|PubMed:28684427}; Flags: Precursor;	C5WSZ4_SORBI SubName: Full=Uncharacterized protein {ECO:0000313|EMBL:EER93108.1};	Inner membrane protein translocase involved in respiratory chain assembly	GO:0009507,chloroplast; GO:0009535,chloroplast thylakoid membrane; GO:0016021,integral component of membrane; GO:0009579,thylakoid; GO:0032977,membrane insertase activity; GO:0009658,chloroplast organization; GO:0051205,protein insertion into membrane; GO:0072598,protein localization to chloroplast; GO:0010027,thylakoid membrane organization; GO:0003674,molecular_function; GO:0140104,molecular ca…	--	--	--	--
SbiHYZ.01G015800	1	0	0.0825	0.3747	0.1145	0.4491	0.1541	0.2423	0.0379	0.1789	3.2497	3.2332	2.8835	0.8136	0.4113	0.3397	Chr01	1376920	1380287	-	SbiHYZ.01G015800	--	--	--	hypothetical protein BDA96_01G016400 [Sorghum bicolor]	NNJA1_MAIZE RecName: Full=Ninja-family protein 1;	A0A811QCH2_9POAL RecName: Full=Ninja-family protein {ECO:0000256|RuleBase:RU369029}; AltName: Full=ABI-binding protein {ECO:0000256|RuleBase:RU369029};	--	GO:0005634,nucleus; GO:0045892,negative regulation of DNA-templated transcription; GO:0007165,signal transduction; GO:0006139,nucleobase-containing compound metabolic process; GO:0006351,DNA-templated transcription; GO:0006355,regulation of DNA-templated transcription; GO:0006725,cellular aromatic compound metabolic process; GO:0006807,nitrogen compound metabolic process; GO:0008150,biological_pr…	--	--	--	--
SbiHYZ.01G016100	1	0	0.0032	0.0116	0.0076	0.003	0.0089	0.085	0.2077	0.266	0.86	0.8759	0.7655	0.0351	0.0171	0.014	Chr01	1385627	1408430	+	SbiHYZ.01G016100	--	K07759 poly(ADP-ribose) glycohydrolase [EC:3.2.1.143] | (RefSeq) poly(ADP-ribose) glycohydrolase 1 (A)	ko03410: Base excision repair	pentatricopeptide repeat-containing protein At2g27610 isoform X2 [Sorghum bicolor]	PARG1_ARATH RecName: Full=Poly(ADP-ribose) glycohydrolase 1; EC=3.2.1.143 {ECO:0000250|UniProtKB:Q867X0};	A0A1Z5S4A0_SORBI SubName: Full=Uncharacterized protein {ECO:0000313|EMBL:OQU90639.1};	Poly(ADP-ribose) glycohydrolase	GO:0005737,cytoplasm; GO:0005634,nucleus; GO:0004649,poly(ADP-ribose) glycohydrolase activity; GO:1990966,ATP generation from poly-ADP-D-ribose; GO:0005975,carbohydrate metabolic process; GO:0006974,cellular response to DNA damage stimulus; GO:0050832,defense response to fungus; GO:0009225,nucleotide-sugar metabolic process; GO:0006282,regulation of DNA repair; GO:0031056,regulation of histone mo…	PF13041.9:PPR repeat family	FAR1	TF	FAR1
SbiHYZ.01G016500	1	19.4312	12.5546	13.8435	7.5152	8.5952	6.7912	5.6519	3.6915	7.8106	15.2811	16.8132	17.5799	8.7277	11.0217	5.5904	Chr01	1412437	1417163	+	SbiHYZ.01G016500	--	K11548 kinetochore protein Nuf2 | (RefSeq) kinetochore protein nuf2 (A)	--	hypothetical protein BDA96_01G017100 [Sorghum bicolor]	NUF2_ARATH RecName: Full=Kinetochore protein NUF2 homolog {ECO:0000303|PubMed:29356153};	C5WT02_SORBI RecName: Full=Nuf2 domain-containing protein {ECO:0000259|Pfam:PF03800};	Centromere-associated protein NUF2	GO:0005828,kinetochore microtubule; GO:0031262,Ndc80 complex; GO:0000325,plant-type vacuole; GO:0005886,plasma membrane; GO:0044877,protein-containing complex binding; GO:0051315,attachment of mitotic spindle microtubules to kinetochore; GO:0051301,cell division; GO:0010342,endosperm cellularization; GO:0051383,kinetochore organization; GO:0045132,meiotic chromosome segregation; GO:0000070,mitoti…	PF03800.17:Nuf2 family	--	--	--
SbiHYZ.01G017100	1	11.9411	5.9337	4.8631	8.8115	9.9208	9.1939	5.0228	5.1535	6.9827	13.2713	13.2528	12.9485	11.8262	9.762	6.7567	Chr01	1452006	1459590	+	SbiHYZ.01G017100	--	K02990 small subunit ribosomal protein S6 | (RefSeq) 30S ribosomal protein S6 alpha, chloroplastic (A)	ko03010: Ribosome	hypothetical protein BDA96_01G017700 [Sorghum bicolor]	RR6_ARATH RecName: Full=30S ribosomal protein S6 alpha, chloroplastic; Flags: Precursor;	A0A1B6QGY6_SORBI SubName: Full=Uncharacterized protein {ECO:0000313|EMBL:KXG37157.1};	Spliceosome subunit	GO:0009507,chloroplast; GO:0009535,chloroplast thylakoid membrane; GO:0005634,nucleus; GO:0005840,ribosome; GO:0009579,thylakoid; GO:0003729,mRNA binding; GO:0070181,small ribosomal subunit rRNA binding; GO:0003735,structural constituent of ribosome; GO:0006412,translation; GO:0003674,molecular_function; GO:0003676,nucleic acid binding; GO:0003723,RNA binding; GO:0005488,binding; GO:0097159,organ…	PF03194.18:LUC7 N_terminus	--	--	--
SbiHYZ.01G017900	1	0	0.2616	0.2905	0.438	0.5507	0.489	0	0.0801	0.41	0.6097	0.4999	0.721	0.4535	0.1784	0.2554	Chr01	1488466	1492075	+	SbiHYZ.01G017900	--	K17866 diphthamide biosynthesis protein 2 | (RefSeq) 2-(3-amino-3-carboxypropyl)histidine synthase subunit 2 (A)	--	Ubiquitin-activating enzyme E1 domain-containing protein 1 [Zea mays]	RNHX1_ARATH RecName: Full=Putative ribonuclease H protein At1g65750; EC=3.1.26.4;	A0A1D6H8W9_MAIZE SubName: Full=Ubiquitin-activating enzyme E1 domain-containing protein 1 {ECO:0000313|EMBL:AQK71161.1};	FOG: Reverse transcriptase	GO:0046872,metal ion binding; GO:0003676,nucleic acid binding; GO:0004523,RNA-DNA hybrid ribonuclease activity; GO:0003674,molecular_function; GO:0005488,binding; GO:0043167,ion binding; GO:0043169,cation binding; GO:0097159,organic cyclic compound binding; GO:1901363,heterocyclic compound binding; GO:0003824,catalytic activity; GO:0004518,nuclease activity; GO:0004519,endonuclease activity; GO:0…	PF13966.9:zinc-binding in reverse transcriptase	--	--	--
SbiHYZ.01G018000	1	0.2096	0.2611	0.2223	0.2269	0.2238	0.1744	0.1152	0.0952	0.2069	0.3452	0.3222	0.3142	0.3539	0.2195	0.2414	Chr01	1488466	1510542	+	SbiHYZ.01G018000	--	K17866 diphthamide biosynthesis protein 2 | (RefSeq) 2-(3-amino-3-carboxypropyl)histidine synthase subunit 2 (A)	--	hypothetical protein BDA96_01G018500 [Sorghum bicolor]	VPS9A_ARATH RecName: Full=Vacuolar protein sorting-associated protein 9A {ECO:0000305}; Short=AtVPS9a {ECO:0000303|PubMed:18055610};	C5WT13_SORBI RecName: Full=2-(3-amino-3-carboxypropyl)histidine synthase subunit 2 {ECO:0000256|RuleBase:RU364133}; EC=2.5.1.108 {ECO:0000256|RuleBase:RU364133};	Diphthamide biosynthesis protein	GO:0005829,cytosol; GO:0030139,endocytic vesicle; GO:0005525,GTP binding; GO:0005096,GTPase activator activity; GO:0005085,guanyl-nucleotide exchange factor activity; GO:0031267,small GTPase binding; GO:0000919,cell plate assembly; GO:0042546,cell wall biogenesis; GO:0009793,embryo development ending in seed dormancy; GO:0045324,late endosome to vacuole transport; GO:0048528,post-embryonic root d…	PF01866.20:Putative diphthamide synthesis protein	--	--	--
SbiHYZ.01G023100	1	2.7869	2.2827	1.772	2.5358	3.3439	1.4226	2.5463	2.5005	2.4655	6.6074	6.8159	7.1042	1.5085	1.9545	1.9272	Chr01	1840762	1853439	-	SbiHYZ.01G023100	--	K02639 ferredoxin | (RefSeq) ferredoxin-3, chloroplastic (A)	ko00195: Photosynthesis; ko01100: Metabolic pathways	ferredoxin-3, chloroplastic [Sorghum bicolor]	FER3_MAIZE RecName: Full=Ferredoxin-3, chloroplastic; AltName: Full=Ferredoxin III; Short=Fd III; Flags: Precursor;	C5WTY4_SORBI RecName: Full=Ferredoxin {ECO:0000256|RuleBase:RU364001};	--	GO:0009507,chloroplast; GO:0009570,chloroplast stroma; GO:0009578,etioplast stroma; GO:0051537,2 iron, 2 sulfur cluster binding; GO:0009055,electron transfer activity; GO:0046872,metal ion binding; GO:0022900,electron transport chain; GO:0003674,molecular_function; GO:0005488,binding; GO:0051536,iron-sulfur cluster binding; GO:0051540,metal cluster binding; GO:0003824,catalytic activity; GO:00164…	PF00111.30:2Fe-2S iron-sulfur cluster binding domain	--	--	--
SbiHYZ.01G025800	1	12.5472	3.8804	4.8332	4.906	5.7288	3.4248	4.6513	2.9321	3.997	13.8492	13.971	15.1755	2.3505	3.6127	3.657	Chr01	1993327	1997659	-	SbiHYZ.01G025800	--	K08057 calreticulin | (RefSeq) calreticulin-like (A)	ko04141: Protein processing in endoplasmic reticulum; ko04145: Phagosome	hypothetical protein BDA96_01G026600 [Sorghum bicolor]	CALR_ORYSJ RecName: Full=Calreticulin {ECO:0000303|PubMed:10651810}; AltName: Full=56 kDa protein {ECO:0000303|PubMed:8888618}; Flags: Precursor;	A0A1B6QH35_SORBI RecName: Full=Calreticulin {ECO:0000256|PIRNR:PIRNR002356};	Calreticulin	GO:0005788,endoplasmic reticulum lumen; GO:0005789,endoplasmic reticulum membrane; GO:0005509,calcium ion binding; GO:0030246,carbohydrate binding; GO:0051082,unfolded protein binding; GO:0006457,protein folding; GO:0030433,ubiquitin-dependent ERAD pathway; GO:0003674,molecular_function; GO:0005488,binding; GO:0043167,ion binding; GO:0043169,cation binding; GO:0046872,metal ion binding; GO:000551…	PF00262.21:Calreticulin family	--	--	--
SbiHYZ.01G029600	1	0	0	0.4933	0.1813	0.406	0.3205	0	0	0	1.017	0.7272	1.1221	0.0262	0.1754	0.2197	Chr01	2272129	2277872	+	SbiHYZ.01G029600	--	K01657 anthranilate synthase component I [EC:4.1.3.27] | (RefSeq) anthranilate synthase alpha subunit 1, chloroplastic (A)	ko00400: Phenylalanine, tyrosine and tryptophan biosynthesis; ko01100: Metabolic pathways; ko01110: Biosynthesis of secondary metabolites; ko01230: Biosynthesis of amino acids	anthranilate synthase alpha subunit 1, chloroplastic [Sorghum bicolor]	ASA1_ORYSI RecName: Full=Anthranilate synthase alpha subunit 1, chloroplastic; EC=4.1.3.27; Flags: Precursor;	A0A1B6QH50_SORBI RecName: Full=Anthranilate synthase {ECO:0000256|ARBA:ARBA00012266}; EC=4.1.3.27 {ECO:0000256|ARBA:ARBA00012266};	Isochorismate synthase	GO:0009507,chloroplast; GO:0004049,anthranilate synthase activity; GO:0000162,tryptophan biosynthetic process; GO:0003674,molecular_function; GO:0003824,catalytic activity; GO:0016829,lyase activity; GO:0016830,carbon-carbon lyase activity; GO:0016833,oxo-acid-lyase activity; GO:0006082,organic acid metabolic process; GO:0006520,cellular amino acid metabolic process; GO:0006568,tryptophan metabol…	PF00425.21:chorismate binding enzyme	--	--	--
SbiHYZ.01G030000	1	1.6007	1.0845	1.8757	1.9146	2.0547	1.0137	1.981	1.8644	1.2147	21.527	24.2827	23.48	0.9312	0.4832	0.5765	Chr01	2295796	2299818	+	SbiHYZ.01G030000	--	--	--	uncharacterized protein LOC8080219 [Sorghum bicolor]	ARID2_ARATH RecName: Full=AT-rich interactive domain-containing protein 2; Short=ARID domain-containing protein 2; AltName: Full=ARID and ELM2 domain-containing protein 2;	A0A1B6QH54_SORBI SubName: Full=Uncharacterized protein {ECO:0000313|EMBL:KXG37230.1};	--	GO:0000118,histone deacetylase complex; GO:0005773,vacuole; GO:0003677,DNA binding; GO:0003674,molecular_function; GO:0003676,nucleic acid binding; GO:0005488,binding; GO:0097159,organic cyclic compound binding; GO:1901363,heterocyclic compound binding; GO:0005575,cellular_component; GO:0005622,intracellular anatomical structure; GO:0005634,nucleus; GO:0005654,nucleoplasm; GO:0031974,membrane-enc…	--	--	--	--
SbiHYZ.01G030600	1	0	0.0128	0	0.0811	0.0363	0.0597	0.0956	0.0587	0	0.4307	0.3781	0.3435	0.0704	0.0294	0.0421	Chr01	2330164	2337349	-	SbiHYZ.01G030600	--	K17778 mitochondrial import inner membrane translocase subunit TIM10 | (RefSeq) mitochondrial import inner membrane translocase subunit TIM10 (A)	--	uncharacterized protein LOC8080221 [Sorghum bicolor]	GIL1_ARATH RecName: Full=Protein GRAVITROPIC IN THE LIGHT 1 {ECO:0000303|PubMed:16640600};	C5WU51_SORBI RecName: Full=DUF641 domain-containing protein {ECO:0000259|Pfam:PF04859};	--	GO:0009959,negative gravitropism; GO:0009639,response to red or far red light; GO:0008150,biological_process; GO:0009605,response to external stimulus; GO:0009606,tropism; GO:0009628,response to abiotic stimulus; GO:0009629,response to gravity; GO:0009630,gravitropism; GO:0050896,response to stimulus; GO:0009314,response to radiation; GO:0009416,response to light stimulus	PF04859.15:Plant protein of unknown function (DUF641)	--	--	--
SbiHYZ.01G034000	1	1.6687	9.8526	7.0495	12.4935	13.5447	12.4013	9.751	10.2024	10.5996	21.5299	21.2529	22.8493	12.3018	11.0625	10.8238	Chr01	2536853	2541932	-	SbiHYZ.01G034000	--	K13430 serine/threonine-protein kinase PBS1 [EC:2.7.11.1] | (RefSeq) serine/threonine-protein kinase PBS1 (A)	ko04626: Plant-pathogen interaction	hypothetical protein BDA96_01G034600 [Sorghum bicolor]	RK176_ORYSJ RecName: Full=Receptor-like cytoplasmic kinase 176 {ECO:0000303|PubMed:19825577}; Short=OsRLCK176 {ECO:0000303|PubMed:19825577}; EC=2.7.11.1 {ECO:0000305};	C5WV03_SORBI RecName: Full=Protein kinase domain-containing protein {ECO:0000259|PROSITE:PS50011};	Serine/threonine protein kinase	GO:0005524,ATP binding; GO:0106310,protein serine kinase activity; GO:0004674,protein serine/threonine kinase activity; GO:0045087,innate immune response; GO:0006468,protein phosphorylation; GO:0000166,nucleotide binding; GO:0003674,molecular_function; GO:0005488,binding; GO:0017076,purine nucleotide binding; GO:0030554,adenyl nucleotide binding; GO:0032553,ribonucleotide binding; GO:0032555,puri…	PF07714.20:Protein tyrosine and serine/threonine kinase	--	--	--
SbiHYZ.01G036300	1	4.7041	4.3671	3.5657	6.8739	7.8866	7.8458	6.6348	4.2793	4.7018	7.2334	7.0298	7.8881	9.5364	7.8547	7.44	Chr01	2704815	2714215	+	SbiHYZ.01G036300	--	--	--	uncharacterized protein LOC8057372 isoform X1 [Sorghum bicolor]	--	A0A1Z5S4R8_SORBI SubName: Full=Uncharacterized protein {ECO:0000313|EMBL:OQU90735.1};	--	GO:0000127,transcription factor TFIIIC complex; GO:0004402,histone acetyltransferase activity; GO:0006384,transcription initiation at RNA polymerase III promoter; GO:0003674,molecular_function; GO:0003824,catalytic activity; GO:0008080,N-acetyltransferase activity; GO:0016407,acetyltransferase activity; GO:0016410,N-acyltransferase activity; GO:0016740,transferase activity; GO:0016746,acyltransfe…	PF12657.10:Transcription factor IIIC subunit delta N-term	--	--	--
SbiHYZ.01G039000	1	4.5414	9.2147	8.8689	22.6367	17.3119	21.6253	14.831	9.6817	10.9272	21.9979	20.2749	20.068	4.2828	8.1753	17.2987	Chr01	2917572	2919507	+	SbiHYZ.01G039000	--	--	--	protein LURP-one-related 15 [Sorghum bicolor]	LOR15_ARATH RecName: Full=Protein LURP-one-related 15;	C5WV55_SORBI SubName: Full=Uncharacterized protein {ECO:0000313|EMBL:EER90648.1};	--	GO:0005829,cytosol; GO:0005886,plasma membrane; GO:0019904,protein domain specific binding; GO:0003674,molecular_function; GO:0005488,binding; GO:0005515,protein binding; GO:0005575,cellular_component; GO:0005622,intracellular anatomical structure; GO:0005737,cytoplasm; GO:0110165,cellular anatomical entity; GO:0016020,membrane; GO:0071944,cell periphery	PF04525.15:LURP-one-related	--	--	--
SbiHYZ.01G039200	1	0	0.0459	0.1669	0.0728	0.1087	0.0858	0	0	0.0747	3.9843	4.5644	4.1925	0	0.0352	0.1009	Chr01	2920357	2924532	-	SbiHYZ.01G039200	--	K10765 alkylated DNA repair protein alkB homolog 1 [EC:1.14.11.51 4.2.99.18 1.14.11.-] | (RefSeq) alpha-ketoglutarate-dependent dioxygenase alkB (A)	--	hypothetical protein SORBI_3001G039100 [Sorghum bicolor]	LOR15_ARATH RecName: Full=Protein LURP-one-related 15;	C5WV57_SORBI RecName: Full=Fe2OG dioxygenase domain-containing protein {ECO:0000259|PROSITE:PS51471};	DNA alkylation damage repair protein	GO:0005829,cytosol; GO:0005886,plasma membrane; GO:0019904,protein domain specific binding; GO:0003674,molecular_function; GO:0005488,binding; GO:0005515,protein binding; GO:0005575,cellular_component; GO:0005622,intracellular anatomical structure; GO:0005737,cytoplasm; GO:0110165,cellular anatomical entity; GO:0016020,membrane; GO:0071944,cell periphery	PF13532.9:2OG-Fe(II) oxygenase superfamily	--	--	--
SbiHYZ.01G039300	1	0	0	0	0.0345	0	0.0407	0	0	0	0.9402	0.808	0.5696	0	0	0	Chr01	2928018	2929557	-	SbiHYZ.01G039300	--	--	--	uncharacterized protein LOC8057386 [Sorghum bicolor]	--	C5WV58_SORBI SubName: Full=Uncharacterized protein {ECO:0000313|EMBL:EER93211.1};	--	--	PF05097.15:Protein of unknown function (DUF688)	--	--	--
SbiHYZ.01G039600	1	18.3902	18.6568	17.0568	21.1885	18.7876	18.9567	8.189	12.8766	12.8996	19.9154	21.1287	19.5645	13.3771	10.2603	11.5231	Chr01	2951847	2956856	+	SbiHYZ.01G039600	--	K04424 sterile alpha motif and leucine zipper containing kinase AZK [EC:2.7.11.25] | (RefSeq) serine/threonine-protein kinase EDR1 (A)	--	serine/threonine-protein kinase HT1 [Sorghum bicolor]	STY13_ARATH RecName: Full=Serine/threonine-protein kinase STY13 {ECO:0000305}; EC=2.7.11.1 {ECO:0000269|PubMed:16429265}; AltName: Full=AtSTYPK {ECO:0000303|PubMed:17291444}; AltName: Full=Serine/threonine/tyrosine-protein kinase 13 {ECO:0000303|PubMed:16429265};	A0A1B6QH74_SORBI RecName: Full=Protein kinase domain-containing protein {ECO:0000259|PROSITE:PS50011};	Tyrosine kinase specific for activated (GTP-bound) p21cdc42Hs	GO:0005737,cytoplasm; GO:0005524,ATP binding; GO:0004672,protein kinase activity; GO:0106310,protein serine kinase activity; GO:0004674,protein serine/threonine kinase activity; GO:0004712,protein serine/threonine/tyrosine kinase activity; GO:0004713,protein tyrosine kinase activity; GO:0006468,protein phosphorylation; GO:0045995,regulation of embryonic development; GO:0010344,seed oilbody biogen…	PF07714.20:Protein tyrosine and serine/threonine kinase	--	--	--
SbiHYZ.01G041100	1	0.0542	0.0901	0	0.9648	0.8536	0.8002	0.8665	1.2005	0.1955	0.9451	0.5889	0.9624	1.406	0.7606	0.1485	Chr01	3040885	3044377	+	SbiHYZ.01G041100	--	--	--	uncharacterized protein LOC8056330 [Sorghum bicolor]	--	A0A1B6QEZ1_SORBI RecName: Full=Myb_DNA-bind_3 domain-containing protein {ECO:0000259|Pfam:PF12776};	--	--	PF12776.10:Myb/SANT-like DNA-binding domain	--	--	--
SbiHYZ.01G042500	1	4.7721	8.3553	7.4432	16.7652	17.9115	14.1237	8.0454	6.2208	9.3174	21.4457	22.1289	20.9259	13.7326	17.9051	12.045	Chr01	3133336	3141937	+	SbiHYZ.01G042500	--	K07870 mitochondrial Rho GTPase 1 [EC:3.6.5.-] | (RefSeq) mitochondrial Rho GTPase 1 (A)	--	mitochondrial Rho GTPase 1 [Sorghum bicolor]	MIRO1_ARATH RecName: Full=Mitochondrial Rho GTPase 1 {ECO:0000305}; Short=AtMIRO1 {ECO:0000303|PubMed:21494602}; EC=3.6.5.- {ECO:0000305}; AltName: Full=Miro-related GTPase 1 {ECO:0000305};	A0A1B6QH82_SORBI RecName: Full=Mitochondrial Rho GTPase {ECO:0000256|PIRNR:PIRNR037488}; EC=3.6.5.- {ECO:0000256|PIRNR:PIRNR037488};	Predicted Ras related/Rac-GTP binding protein	GO:0031307,integral component of mitochondrial outer membrane; GO:0005739,mitochondrion; GO:0009536,plastid; GO:0005509,calcium ion binding; GO:0005525,GTP binding; GO:0003924,GTPase activity; GO:0009793,embryo development ending in seed dormancy; GO:0007005,mitochondrion organization; GO:0009860,pollen tube growth; GO:0010821,regulation of mitochondrion organization; GO:0007264,small GTPase medi…	PF08356.15:EF hand associated	--	--	--
SbiHYZ.01G042600	1	0	0.0331	0	0.0874	0.0627	0.1237	0.0589	0	0.0359	0.2313	0.1365	0.1671	0.0708	0.0846	0.218	Chr01	3135861	3141937	-	SbiHYZ.01G042600	--	K07870 mitochondrial Rho GTPase 1 [EC:3.6.5.-] | (RefSeq) mitochondrial Rho GTPase 1 (A)	--	Mitochondrial Rho GTPase [Zea mays]	MIRO2_ARATH RecName: Full=Mitochondrial Rho GTPase 2; Short=AtMIRO2 {ECO:0000303|PubMed:21494602}; EC=3.6.5.- {ECO:0000269|PubMed:16832621}; AltName: Full=Calcium-binding GTPase {ECO:0000303|PubMed:16832621}; Short=AtCBG {ECO:0000303|PubMed:16832621}; AltName: Full=Miro-related GTPase 2 {ECO:0000305};	A0A1D6GEZ1_MAIZE SubName: Full=Mitochondrial Rho GTPase {ECO:0000313|EMBL:AQK62142.1};	Predicted Ras related/Rac-GTP binding protein	GO:0031307,integral component of mitochondrial outer membrane; GO:0005739,mitochondrion; GO:0005509,calcium ion binding; GO:0005525,GTP binding; GO:0003924,GTPase activity; GO:0007005,mitochondrion organization; GO:0010821,regulation of mitochondrion organization; GO:0009737,response to abscisic acid; GO:0007264,small GTPase mediated signal transduction; GO:0003674,molecular_function; GO:0005488,…	PF08355.15:EF hand associated	--	--	--
SbiHYZ.01G043100	1	109.065	54.1605	48.5303	41.8824	37.488	45.6219	44.2459	63.5024	50.5297	212.605	224.054	216.169	89.8188	61.8687	31.7035	Chr01	3175591	3180383	+	SbiHYZ.01G043100	--	K07766 diphosphoinositol-polyphosphate diphosphatase [EC:3.6.1.52] | (RefSeq) nudix hydrolase 16, mitochondrial (A)	--	unnamed protein product [Miscanthus lutarioriparius]	NUD16_ARATH RecName: Full=Nudix hydrolase 16, mitochondrial; Short=AtNUDT16; EC=3.6.1.-; Flags: Precursor;	A0A811MN91_9POAL SubName: Full=Hypothetical protein {ECO:0000313|EMBL:CAD6207255.1};	Diadenosine and diphosphoinositol polyphosphate phosphohydrolase	GO:0005737,cytoplasm; GO:0005739,mitochondrion; GO:0005634,nucleus; GO:0016787,hydrolase activity; GO:0046872,metal ion binding; GO:0003674,molecular_function; GO:0003824,catalytic activity; GO:0005488,binding; GO:0043167,ion binding; GO:0043169,cation binding; GO:0005575,cellular_component; GO:0005622,intracellular anatomical structure; GO:0110165,cellular anatomical entity; GO:0043226,organelle…	PF00293.31:NUDIX domain	--	--	--
SbiHYZ.01G044000	1	2.0179	2.8129	2.4476	2.8009	2.7782	2.4057	3.5811	4.5461	3.8966	5.707	5.1741	5.1829	7.3067	5.4501	2.9148	Chr01	3259827	3267759	+	SbiHYZ.01G044000	--	--	--	PH domain-containing protein DDB_G0287875 [Sorghum bicolor]	--	C5WW23_SORBI SubName: Full=Uncharacterized protein {ECO:0000313|EMBL:EER90673.1};	--	--	--	--	--	--
SbiHYZ.01G044200	1	0	0.9445	1.03	1.2532	1.3666	0.7545	0.367	0.3787	0.6336	1.0699	1.4413	1.1124	0.867	0.8171	0.7735	Chr01	3268078	3277198	-	SbiHYZ.01G044200	--	K02604 origin recognition complex subunit 2 | (RefSeq) origin of replication complex subunit 2 (A)	--	hypothetical protein BDA96_01G045100 [Sorghum bicolor]	ORC2_ORYSI RecName: Full=Origin of replication complex subunit 2 {ECO:0000305}; Short=OsORC2 {ECO:0000305};	C5WW25_SORBI RecName: Full=Origin recognition complex subunit 2 {ECO:0000256|RuleBase:RU368084};	Origin recognition complex, subunit 2	GO:0005634,nucleus; GO:0000808,origin recognition complex; GO:0006260,DNA replication; GO:0006139,nucleobase-containing compound metabolic process; GO:0006259,DNA metabolic process; GO:0006725,cellular aromatic compound metabolic process; GO:0006807,nitrogen compound metabolic process; GO:0008150,biological_process; GO:0008152,metabolic process; GO:0009987,cellular process; GO:0034641,cellular ni…	PF04084.17:Origin recognition complex subunit 2	--	--	--
SbiHYZ.01G044500	1	1.9265	0.8459	0.635	1.7212	1.1498	1.8221	1.2379	1.3011	0.9977	3.0511	2.7199	2.6485	1.7555	2.1591	1.7979	Chr01	3288666	3293205	-	SbiHYZ.01G044500	--	K09060 plant G-box-binding factor | (RefSeq) DNA-binding protein EMBP-1 isoform X1 (A)	--	protein synthesis inhibitor II [Sorghum bicolor]	EMBP1_WHEAT RecName: Full=DNA-binding protein EMBP-1; AltName: Full=Histone promoter-binding protein 1a(1); Short=HBP-1a(1);	A0A1Z5S4V2_SORBI RecName: Full=rRNA N-glycosylase {ECO:0000256|RuleBase:RU004915}; EC=3.2.2.22 {ECO:0000256|RuleBase:RU004915};	--	GO:0005634,nucleus; GO:0003700,DNA-binding transcription factor activity; GO:0043565,sequence-specific DNA binding; GO:0009738,abscisic acid-activated signaling pathway; GO:0006355,regulation of DNA-templated transcription; GO:0003674,molecular_function; GO:0140110,transcription regulator activity; GO:0003676,nucleic acid binding; GO:0003677,DNA binding; GO:0005488,binding; GO:0097159,organic cyc…	PF00161.22:Ribosome inactivating protein	bZIP	TF	bZIP
SbiHYZ.01G044600	1	0	0	0.0765	0.1068	0.2073	0.3776	0.1798	0.0928	0.1644	0.4066	0.3937	0.5336	0.0618	0.1808	0.2404	Chr01	3288666	3292645	+	SbiHYZ.01G044600	--	K09060 plant G-box-binding factor | (RefSeq) DNA-binding protein EMBP-1 isoform X1 (A)	--	protein synthesis inhibitor II [Sorghum bicolor]	RIP2_HORVU RecName: Full=Protein synthesis inhibitor II; EC=3.2.2.22; AltName: Full=Ribosome-inactivating protein II; AltName: Full=rRNA N-glycosidase;	A0A1Z5S4V2_SORBI RecName: Full=rRNA N-glycosylase {ECO:0000256|RuleBase:RU004915}; EC=3.2.2.22 {ECO:0000256|RuleBase:RU004915};	--	GO:0005737,cytoplasm; GO:0030598,rRNA N-glycosylase activity; GO:0090729,toxin activity; GO:0050832,defense response to fungus; GO:0031640,killing of cells of another organism; GO:0017148,negative regulation of translation; GO:0003674,molecular_function; GO:0003824,catalytic activity; GO:0016787,hydrolase activity; GO:0016798,hydrolase activity, acting on glycosyl bonds; GO:0016799,hydrolase acti…	PF00161.22:Ribosome inactivating protein	bZIP	TF	bZIP
SbiHYZ.01G045500	1	19.255	19.566	18.1875	14.9684	17.6421	22.7001	24.1427	27.6066	20.3153	30.275	30.2689	32.2707	21.1512	18.9783	24.386	Chr01	3343242	3345800	-	SbiHYZ.01G045500	--	--	--	hypothetical protein BDA96_01G046500, partial [Sorghum bicolor]	--	A0A811N3Z8_9POAL SubName: Full=Hypothetical protein {ECO:0000313|EMBL:CAD6215099.1};	--	--	--	--	--	--
SbiHYZ.01G046600	1	5.4269	7.3793	6.3911	11.3268	9.7903	10.9258	12.0298	10.8155	9.3688	11.0613	10.2099	10.9553	9.365	10.8189	11.3529	Chr01	3385363	3390030	-	SbiHYZ.01G046600	--	K02981 small subunit ribosomal protein S2e | (RefSeq) 40S ribosomal protein S2-3 (A)	ko03010: Ribosome	unnamed protein product [Miscanthus lutarioriparius]	RS24_ARATH RecName: Full=40S ribosomal protein S2-4;	A0A811MIE1_9POAL SubName: Full=Hypothetical protein {ECO:0000313|EMBL:CAD6207218.1};	40S ribosomal protein S2/30S ribosomal protein S5	GO:0005829,cytosol; GO:0022627,cytosolic small ribosomal subunit; GO:0009506,plasmodesma; GO:0003729,mRNA binding; GO:0003735,structural constituent of ribosome; GO:0006412,translation; GO:0003674,molecular_function; GO:0003676,nucleic acid binding; GO:0003723,RNA binding; GO:0005488,binding; GO:0097159,organic cyclic compound binding; GO:1901363,heterocyclic compound binding; GO:0005198,structur…	PF00333.23:Ribosomal protein S5, N-terminal domain	--	--	--
SbiHYZ.01G047900	1	33.7849	13.5202	18.5691	17.7798	19.8387	17.9601	12.1109	13.5909	13.2922	23.6846	26.6799	24.098	13.8104	14.0029	14.3503	Chr01	3472346	3478339	-	SbiHYZ.01G047900	--	K12194 charged multivesicular body protein 4A/B | (RefSeq) vacuolar protein sorting-associated protein 32 homolog 2 (A)	ko03250: Viral life cycle - HIV-1; ko04144: Endocytosis	charged multivesicular body protein 4b isoform 2 [Zea mays]	VP321_ARATH RecName: Full=Vacuolar protein sorting-associated protein 32 homolog 1; Short=AtVPS32-1; AltName: Full=Charged multivesicular body protein 4 homolog 1; AltName: Full=ESCRT-III complex subunit VPS32 homolog 1;	B4FNG0_MAIZE SubName: Full=Uncharacterized protein {ECO:0000313|EMBL:ACF83653.1};	Protein involved in glucose derepression and pre-vacuolar endosome protein sorting	GO:0009898,cytoplasmic side of plasma membrane; GO:0000815,ESCRT III complex; GO:0005771,multivesicular body; GO:0032511,late endosome to vacuole transport via multivesicular body sorting pathway; GO:0015031,protein transport; GO:0006900,vesicle budding from membrane; GO:0006810,transport; GO:0007034,vacuolar transport; GO:0008150,biological_process; GO:0009987,cellular process; GO:0016192,vesicl…	PF03357.24:Snf7	--	--	--
SbiHYZ.01G051400	1	7.5217	5.1937	6.0275	9.3805	9.6743	10.038	11.9986	16.187	13.937	13.5413	14.1712	12.5991	9.9537	7.8366	8.3656	Chr01	3749403	3752397	+	SbiHYZ.01G051400	--	K00472 prolyl 4-hydroxylase [EC:1.14.11.2] | (RefSeq) probable prolyl 4-hydroxylase 7 (A)	ko00330: Arginine and proline metabolism; ko01100: Metabolic pathways	probable prolyl 4-hydroxylase 7 [Sorghum bicolor]	P4H7_ARATH RecName: Full=Probable prolyl 4-hydroxylase 7 {ECO:0000305}; Short=AtP4H7 {ECO:0000303|Ref.5}; EC=1.14.11.2 {ECO:0000305};	C5WX09_SORBI RecName: Full=Procollagen-proline 4-dioxygenase {ECO:0000256|ARBA:ARBA00012269}; EC=1.14.11.2 {ECO:0000256|ARBA:ARBA00012269};	Prolyl 4-hydroxylase alpha subunit	GO:0005783,endoplasmic reticulum; GO:0005789,endoplasmic reticulum membrane; GO:0016021,integral component of membrane; GO:0005506,iron ion binding; GO:0031418,L-ascorbic acid binding; GO:0004656,procollagen-proline 4-dioxygenase activity; GO:0018401,peptidyl-proline hydroxylation to 4-hydroxy-L-proline; GO:0003674,molecular_function; GO:0005488,binding; GO:0043167,ion binding; GO:0043169,cation …	PF13640.9:2OG-Fe(II) oxygenase superfamily	--	--	--
SbiHYZ.01G053500	1	0	0.4364	0.5156	0.8308	0.7235	0.8771	0.3731	0.3008	0.3078	1.4496	1.0809	1.1353	0.4707	0.6112	0.6952	Chr01	3887585	3896071	+	SbiHYZ.01G053500	--	K22949 FAD synthetase [EC:2.7.7.2] | (RefSeq) FAD synthetase, chloroplastic (A)	ko00740: Riboflavin metabolism; ko01100: Metabolic pathways; ko01110: Biosynthesis of secondary metabolites; ko01240: Biosynthesis of cofactors	hypothetical protein SORBI_3001G052600 [Sorghum bicolor]	RIBF_ORYSJ RecName: Full=FAD synthetase, chloroplastic; EC=2.7.7.2; AltName: Full=FAD pyrophosphorylase; AltName: Full=FMN adenylyltransferase; AltName: Full=Flavin adenine dinucleotide synthase; Flags: Precursor;	A0A1Z5S4H5_SORBI RecName: Full=FAD synthase {ECO:0000256|ARBA:ARBA00012393}; EC=2.7.7.2 {ECO:0000256|ARBA:ARBA00012393};	--	GO:0009507,chloroplast; GO:0005524,ATP binding; GO:0003919,FMN adenylyltransferase activity; GO:0006747,FAD biosynthetic process; GO:0009231,riboflavin biosynthetic process; GO:0000166,nucleotide binding; GO:0003674,molecular_function; GO:0005488,binding; GO:0017076,purine nucleotide binding; GO:0030554,adenyl nucleotide binding; GO:0032553,ribonucleotide binding; GO:0032555,purine ribonucleotide…	PF06574.15:FAD synthetase	--	--	--
SbiHYZ.01G053700	1	0.8707	0.5717	0.6113	0.4802	0.2549	0.5659	0.0359	0	0.3832	0.7483	0.7519	0.7416	0.8644	0.9291	0.3694	Chr01	3905602	3914375	+	SbiHYZ.01G053700	--	--	--	hypothetical protein SORBI_3001G052800 [Sorghum bicolor]	--	A0A1B6QHE3_SORBI RecName: Full=FHA domain-containing protein {ECO:0000259|PROSITE:PS50006};	Daxx-interacting protein MSP58/p78, contains FHA domain	GO:0031011,Ino80 complex; GO:0071339,MLL1 complex; GO:0044545,NSL complex; GO:0002151,G-quadruplex RNA binding; GO:0045944,positive regulation of transcription by RNA polymerase II; GO:0003674,molecular_function; GO:0003676,nucleic acid binding; GO:0003723,RNA binding; GO:0005488,binding; GO:0097159,organic cyclic compound binding; GO:1901363,heterocyclic compound binding; GO:0006139,nucleobase-c…	PF13325.9:N-terminal region of micro-spherule protein	--	--	--
SbiHYZ.01G054000	1	0	0.0386	0	0	0	0	0	0	0	1.1533	0.5842	0.9576	1.0984	0.9923	0.5725	Chr01	3923685	3927300	-	SbiHYZ.01G054000	--	--	--	uncharacterized protein LOC110429789 [Sorghum bicolor]	--	A0A1Z5S4X7_SORBI RecName: Full=DUF1618 domain-containing protein {ECO:0000259|Pfam:PF07762}; Flags: Fragment;	--	--	PF07762.17:Protein of unknown function (DUF1618)	--	--	--
SbiHYZ.01G054400	1	0.8627	0.3509	0.3189	1.7396	1.7729	2.1321	0.4218	0.1612	0.1428	4.2383	4.6469	4.9469	1.7178	0.9649	0.6746	Chr01	4053534	4062771	+	SbiHYZ.01G054400	--	K11593 eukaryotic translation initiation factor 2C | (RefSeq) protein argonaute MEL1 (A)	--	protein argonaute MEL1 [Sorghum bicolor]	MEL1_ORYSJ RecName: Full=Protein argonaute MEL1; AltName: Full=Protein MEIOSIS ARRESTED AT LEPTOTENE 1; Short=OsMEL1;	A0A811N2Z6_9POAL SubName: Full=Hypothetical protein {ECO:0000313|EMBL:CAD6215013.1};	Translation initiation factor 2C (eIF-2C) and related proteins	GO:0005737,cytoplasm; GO:0005730,nucleolus; GO:0005731,nucleolus organizer region; GO:0004521,endoribonuclease activity; GO:0003723,RNA binding; GO:0035197,siRNA binding; GO:0007143,female meiotic nuclear division; GO:0033169,histone H3-K9 demethylation; GO:0007140,male meiotic nuclear division; GO:0009561,megagametogenesis; GO:0055046,microgametogenesis; GO:2000616,negative regulation of histone…	PF02171.20:Piwi domain	--	--	--
SbiHYZ.01G055600	1	106.362	135.579	141.615	113.99	115.584	119.512	211.791	185.901	211.464	237.574	223.917	224.546	227.786	202.127	111.946	Chr01	4120112	4122073	-	SbiHYZ.01G055600	--	K11275 histone H1/5 | (RefSeq) histone H1 (A)	--	histone H1 [Sorghum bicolor]	H1_MAIZE RecName: Full=Histone H1;	A0A1Z5S4I2_SORBI RecName: Full=H15 domain-containing protein {ECO:0000259|PROSITE:PS51504};	--	GO:0000786,nucleosome; GO:0005634,nucleus; GO:0003690,double-stranded DNA binding; GO:0031492,nucleosomal DNA binding; GO:0030527,structural constituent of chromatin; GO:0030261,chromosome condensation; GO:0045910,negative regulation of DNA recombination; GO:0006334,nucleosome assembly; GO:0003674,molecular_function; GO:0003676,nucleic acid binding; GO:0003677,DNA binding; GO:0005488,binding; GO:…	PF00538.22:linker histone H1 and H5 family	--	--	--
SbiHYZ.01G057200	1	0	0.2881	0.2494	0.3482	0.4029	0.295	0.1979	0.0378	0.1638	0.3881	0.3256	0.3687	0.5604	0.5843	0.2713	Chr01	4285822	4297025	-	SbiHYZ.01G057200	--	K25784 bZIP transcription factor 9/10/25/63 | (RefSeq) light-inducible protein CPRF2 (A)	--	guanylate-binding protein 4 isoform X2 [Sorghum bicolor]	RSBZ2_ORYSJ RecName: Full=bZIP transcription factor RISBZ2 {ECO:0000305}; AltName: Full=Rice endosperm bZIP {ECO:0000303|PubMed:9049271}; AltName: Full=Rice seed bZIP2 {ECO:0000305}; AltName: Full=bZIP transcription factor 33 {ECO:0000303|PubMed:18065552}; Short=OsbZIP33 {ECO:0000303|PubMed:18065552};	C5WX71_SORBI RecName: Full=GB1/RHD3-type G domain-containing protein {ECO:0000259|PROSITE:PS51715};	Guanylate-binding protein	GO:0005634,nucleus; GO:0003677,DNA binding; GO:0003700,DNA-binding transcription factor activity; GO:0003674,molecular_function; GO:0003676,nucleic acid binding; GO:0005488,binding; GO:0097159,organic cyclic compound binding; GO:1901363,heterocyclic compound binding; GO:0140110,transcription regulator activity; GO:0005575,cellular_component; GO:0005622,intracellular anatomical structure; GO:00432…	PF02841.17:Guanylate-binding protein, C-terminal domain	--	--	--
SbiHYZ.01G059300	1	0	0.151	0.0858	0.0948	0.1669	0.1588	0.0269	0	0.041	0.148	0.1688	0.1561	0.0289	0.0338	0.0553	Chr01	4461783	4477068	+	SbiHYZ.01G059300	--	K00261 glutamate dehydrogenase (NAD(P)+) [EC:1.4.1.3] | (RefSeq) glutamate dehydrogenase (A)	ko00220: Arginine biosynthesis; ko00250: Alanine, aspartate and glutamate metabolism; ko00910: Nitrogen metabolism; ko01100: Metabolic pathways; ko01200: Carbon metabolism	uncharacterized protein LOC110433757 isoform X1 [Sorghum bicolor]	DHE3_MAIZE RecName: Full=Glutamate dehydrogenase; Short=GDH; EC=1.4.1.3;	A0A1Z5S4G7_SORBI RecName: Full=F-box domain-containing protein {ECO:0000259|PROSITE:PS50181};	Glutamate/leucine/phenylalanine/valine dehydrogenases	GO:0005739,mitochondrion; GO:0004352,glutamate dehydrogenase (NAD+) activity; GO:0004354,glutamate dehydrogenase (NADP+) activity; GO:0006995,cellular response to nitrogen starvation; GO:0006538,glutamate catabolic process; GO:1901698,response to nitrogen compound; GO:0003674,molecular_function; GO:0003824,catalytic activity; GO:0004353,glutamate dehydrogenase [NAD(P)+] activity; GO:0016491,oxido…	PF12937.10:F-box-like	GNAT	TR	GNAT
SbiHYZ.01G060800	1	0	0.1627	0	0.0903	0.2003	0.1673	0.2433	0.0448	0.1412	0.2585	0.3246	0.2691	0.3435	0.3246	0.3396	Chr01	4535881	4542290	+	SbiHYZ.01G060800	--	K20102 YTH domain-containing family protein | (RefSeq) uncharacterized protein LOC8084117 isoform X1 (A)	--	uncharacterized protein LOC8084117 isoform X1 [Sorghum bicolor]	ECT3_ARATH RecName: Full=YTH domain-containing protein ECT3 {ECO:0000305}; AltName: Full=Protein EVOLUTIONARILY CONSERVED C-TERMINAL REGION 3 {ECO:0000303|PubMed:29643069};	C5WY21_SORBI RecName: Full=YTH domain-containing protein {ECO:0000259|PROSITE:PS50882};	Uncharacterized high-glucose-regulated protein	GO:0005737,cytoplasm; GO:0003729,mRNA binding; GO:0061157,mRNA destabilization; GO:0003674,molecular_function; GO:0003676,nucleic acid binding; GO:0003723,RNA binding; GO:0005488,binding; GO:0097159,organic cyclic compound binding; GO:1901363,heterocyclic compound binding; GO:0006139,nucleobase-containing compound metabolic process; GO:0006401,RNA catabolic process; GO:0006402,mRNA catabolic proc…	PF04146.18:YT521-B-like domain	--	--	--
SbiHYZ.01G061300	1	0	1.2202	0.7763	1.0647	0.5202	0.4563	2.0861	1.4015	0.7945	2.172	2.2666	2.4386	0.8961	1.311	2.48	Chr01	4551114	4552345	-	SbiHYZ.01G061300	--	--	--	basic blue protein [Sorghum bicolor]	BCP1A_MEDTR RecName: Full=Blue copper protein 1a {ECO:0000303|PubMed:20687807}; Short=MtBcp1a {ECO:0000303|PubMed:20687807}; Flags: Precursor;	C5WY26_SORBI RecName: Full=Phytocyanin domain-containing protein {ECO:0000259|PROSITE:PS51485};	--	GO:0046658,anchored component of plasma membrane; GO:0016021,integral component of membrane; GO:0009055,electron transfer activity; GO:0046872,metal ion binding; GO:0009610,response to symbiotic fungus; GO:0003674,molecular_function; GO:0003824,catalytic activity; GO:0016491,oxidoreductase activity; GO:0005488,binding; GO:0043167,ion binding; GO:0043169,cation binding; GO:0008150,biological_proce…	PF02298.20:Plastocyanin-like domain	--	--	--
SbiHYZ.01G061700	1	0.1866	0.2583	0.1643	1.2223	1.419	1.0139	0.2483	0.5142	0.4017	1.2641	1.5575	1.489	0.3082	0.3765	0.4823	Chr01	4564277	4573305	+	SbiHYZ.01G061700	--	K13418 somatic embryogenesis receptor kinase 1 [EC:2.7.10.1 2.7.11.1] | (RefSeq) LRR receptor kinase BAK1 (A)	--	probable inactive leucine-rich repeat receptor-like protein kinase At3g03770 [Sorghum bicolor]	Y3037_ARATH RecName: Full=Probable inactive leucine-rich repeat receptor-like protein kinase At3g03770; Flags: Precursor;	A0A1B6QHJ1_SORBI RecName: Full=Protein kinase domain-containing protein {ECO:0000259|PROSITE:PS50011};	--	GO:0016021,integral component of membrane; GO:0005886,plasma membrane; GO:0005524,ATP binding; GO:0004672,protein kinase activity; GO:0046777,protein autophosphorylation; GO:0000166,nucleotide binding; GO:0003674,molecular_function; GO:0005488,binding; GO:0017076,purine nucleotide binding; GO:0030554,adenyl nucleotide binding; GO:0032553,ribonucleotide binding; GO:0032555,purine ribonucleotide bi…	PF07714.20:Protein tyrosine and serine/threonine kinase	--	--	--
SbiHYZ.01G061900	1	6.231	8.8619	8.4478	9.2168	8.278	8.7475	12.2168	11.1324	9.5826	16.9402	17.7568	17.979	15.0747	15.2895	12.4246	Chr01	4574920	4586398	+	SbiHYZ.01G061900	--	K25380 zinc metalloprotease EGY, chloroplastic [EC:3.4.24.-] | (RefSeq) probable zinc metalloprotease EGY1, chloroplastic (A)	--	probable zinc metalloprotease EGY1, chloroplastic [Sorghum bicolor]	EGY1_ORYSJ RecName: Full=Probable zinc metalloprotease EGY1, chloroplastic; EC=3.4.24.-; AltName: Full=Protein ETHYLENE-DEPENDENT GRAVITROPISM-DEFICIENT AND YELLOW-GREEN 1; Short=OsEGY1; Flags: Precursor;	C5WY30_SORBI SubName: Full=Uncharacterized protein {ECO:0000313|EMBL:EER90754.1};	--	GO:0031969,chloroplast membrane; GO:0016021,integral component of membrane; GO:0008237,metallopeptidase activity; GO:0006508,proteolysis; GO:0003674,molecular_function; GO:0003824,catalytic activity; GO:0008233,peptidase activity; GO:0016787,hydrolase activity; GO:0140096,catalytic activity, acting on a protein; GO:0006807,nitrogen compound metabolic process; GO:0008150,biological_process; GO:000…	PF02163.25:Peptidase family M50	--	--	--
SbiHYZ.01G063900	1	11.8008	10.0587	7.6264	8.7993	9.1481	8.973	8.9666	7.4469	10.3224	15.0726	15.5006	14.7346	12.1879	10.1451	8.3666	Chr01	4719890	4723596	+	SbiHYZ.01G063900	--	--	--	myosin-binding protein 7 [Sorghum bicolor]	MYOB7_ARATH RecName: Full=Myosin-binding protein 7 {ECO:0000303|PubMed:23995081};	C5WY47_SORBI RecName: Full=GTD-binding domain-containing protein {ECO:0000259|PROSITE:PS51775};	--	GO:0016021,integral component of membrane; GO:0030133,transport vesicle; GO:0017022,myosin binding; GO:0080115,myosin XI tail binding; GO:0003674,molecular_function; GO:0005488,binding; GO:0005515,protein binding; GO:0008092,cytoskeletal protein binding; GO:0032029,myosin tail binding; GO:0032036,myosin heavy chain binding; GO:0005575,cellular_component; GO:0016020,membrane; GO:0031224,intrinsic …	PF04576.18:Zein-binding	--	--	--
SbiHYZ.01G064200	1	1.0356	4.0738	2.3447	6.1755	6.0463	6.6431	3.2646	1.9132	3.8557	6.0715	6.3992	5.8485	4.1965	4.2204	3.7294	Chr01	4733722	4738658	+	SbiHYZ.01G064200	--	K19043 E3 ubiquitin-protein ligase RHF [EC:2.3.2.27] | (RefSeq) E3 ubiquitin-protein ligase RHF2A (A)	--	E3 ubiquitin-protein ligase RHF2A [Sorghum bicolor]	RHF2A_ARATH RecName: Full=E3 ubiquitin-protein ligase RHF2A {ECO:0000305}; EC=2.3.2.27; AltName: Full=RING-H2 finger F2a {ECO:0000303|PubMed:9781696}; AltName: Full=RING-H2 zinc finger protein RHF2a {ECO:0000305}; AltName: Full=RING-type E3 ubiquitin transferase RHF2A {ECO:0000305};	C5WY50_SORBI RecName: Full=RING-type domain-containing protein {ECO:0000259|PROSITE:PS50089};	FOG: Predicted E3 ubiquitin ligase	GO:0046872,metal ion binding; GO:0004842,ubiquitin-protein transferase activity; GO:0009561,megagametogenesis; GO:0055046,microgametogenesis; GO:0051603,proteolysis involved in protein catabolic process; GO:0051726,regulation of cell cycle; GO:0003674,molecular_function; GO:0005488,binding; GO:0043167,ion binding; GO:0043169,cation binding; GO:0003824,catalytic activity; GO:0016740,transferase ac…	PF13639.9:Ring finger domain	--	--	--
SbiHYZ.01G065100	1	11.7912	13.6914	13.082	17.9064	16.623	16.2791	11.9977	11.1528	10.1166	28.879	33.3397	31.3555	16.322	18.3137	20.7256	Chr01	4836363	4841446	-	SbiHYZ.01G065100	--	K17776 metaxin | (RefSeq) mitochondrial outer membrane import complex protein METAXIN isoform X1 (A)	--	hypothetical protein BDA96_01G066200 [Sorghum bicolor]	MTX_ARATH RecName: Full=Mitochondrial outer membrane import complex protein METAXIN;	A0A1B6QHJ3_SORBI RecName: Full=GST_C_6 domain-containing protein {ECO:0000259|Pfam:PF17171};	Translocase of outer mitochondrial membrane complex, subunit TOM37/Metaxin 1	GO:0005737,cytoplasm; GO:0016021,integral component of membrane; GO:0005743,mitochondrial inner membrane; GO:0005741,mitochondrial outer membrane; GO:0005739,mitochondrion; GO:0001401,SAM complex; GO:0006626,protein targeting to mitochondrion; GO:0006605,protein targeting; GO:0006810,transport; GO:0006839,mitochondrial transport; GO:0006886,intracellular protein transport; GO:0006996,organelle or…	PF17171.7:Glutathione S-transferase, C-terminal domain	--	--	--
SbiHYZ.01G066700	1	253.807	343.32	280.017	333.957	306.889	322.277	265.247	222.123	242.763	402.844	392.101	401.605	59.1311	123.323	215.793	Chr01	5008385	5010154	+	SbiHYZ.01G066700	--	K00799 glutathione S-transferase [EC:2.5.1.18] | (RefSeq) probable glutathione S-transferase GSTU1 (A)	ko00480: Glutathione metabolism; ko01100: Metabolic pathways	probable glutathione S-transferase GSTU1 [Sorghum bicolor]	GSTU1_ORYSI RecName: Full=Probable glutathione S-transferase GSTU1; EC=2.5.1.18;	C5WY74_SORBI RecName: Full=Glutathione transferase {ECO:0000256|ARBA:ARBA00012452}; EC=2.5.1.18 {ECO:0000256|ARBA:ARBA00012452};	Glutathione S-transferase	GO:0004364,glutathione transferase activity; GO:0006749,glutathione metabolic process; GO:0042221,response to chemical; GO:0003674,molecular_function; GO:0003824,catalytic activity; GO:0016740,transferase activity; GO:0016765,transferase activity, transferring alkyl or aryl (other than methyl) groups; GO:0006518,peptide metabolic process; GO:0006575,cellular modified amino acid metabolic process;…	PF13417.9:Glutathione S-transferase, N-terminal domain	--	--	--
SbiHYZ.01G067800	1	1.5226	2.6762	2.4767	1.9086	1.6747	2.0082	1.7708	2.617	2.0914	4.9634	5.1264	5.2788	2.558	1.8276	2.0904	Chr01	5073700	5082250	+	SbiHYZ.01G067800	--	K12606 CCR4-NOT transcription complex subunit 9 | (RefSeq) CCR4-NOT transcription complex subunit 9 (A)	ko03018: RNA degradation	CCR4-NOT transcription complex subunit 9 [Sorghum bicolor]	FENRO_ORYSJ RecName: Full=Ferredoxin--NADP reductase, root isozyme, chloroplastic; Short=FNR; EC=1.18.1.2; Flags: Precursor;	C5WY83_SORBI SubName: Full=Uncharacterized protein {ECO:0000313|EMBL:EER90781.1};	Protein involved in cell differentiation/sexual development	GO:0009507,chloroplast; GO:0031090,organelle membrane; GO:0031984,organelle subcompartment; GO:0004324,ferredoxin-NADP+ reductase activity; GO:0015979,photosynthesis; GO:0003674,molecular_function; GO:0003824,catalytic activity; GO:0008937,ferredoxin-NAD(P) reductase activity; GO:0016491,oxidoreductase activity; GO:0016730,oxidoreductase activity, acting on iron-sulfur proteins as donors; GO:0016…	PF04078.16:Cell differentiation family, Rcd1-like	Rcd1-like	TR	Rcd1-like
SbiHYZ.01G069900	1	0	0.1723	0.2479	0.296	0.4488	0.577	0.6902	0.1319	0.623	0.8304	1.1653	0.8507	0.6193	1.0575	0.9777	Chr01	5249648	5254314	-	SbiHYZ.01G069900	--	K01807 ribose 5-phosphate isomerase A [EC:5.3.1.6] | (RefSeq) probable ribose-5-phosphate isomerase 4, chloroplastic (A)	ko00030: Pentose phosphate pathway; ko00710: Carbon fixation in photosynthetic organisms; ko01100: Metabolic pathways; ko01110: Biosynthesis of secondary metabolites; ko01200: Carbon metabolism; ko01230: Biosynthesis of amino acids	probable ribose-5-phosphate isomerase 4, chloroplastic [Sorghum bicolor]	RPI4_ARATH RecName: Full=Probable ribose-5-phosphate isomerase 4, chloroplastic; EC=5.3.1.6; AltName: Full=Phosphoriboisomerase 4; Flags: Precursor;	A0A1B6QHP8_SORBI RecName: Full=Ribose-5-phosphate isomerase {ECO:0000256|ARBA:ARBA00011959}; EC=5.3.1.6 {ECO:0000256|ARBA:ARBA00011959};	Ribose 5-phosphate isomerase	GO:0009507,chloroplast; GO:0004751,ribose-5-phosphate isomerase activity; GO:0009052,pentose-phosphate shunt, non-oxidative branch; GO:0003674,molecular_function; GO:0003824,catalytic activity; GO:0016853,isomerase activity; GO:0016860,intramolecular oxidoreductase activity; GO:0016861,intramolecular oxidoreductase activity, interconverting aldoses and ketoses; GO:0006091,generation of precursor …	--	--	--	--
SbiHYZ.01G070200	1	0	0.024	0	0.2669	0.353	0.4045	0.1541	0.0663	0.1565	0.3362	0.5292	0.4058	0.1655	0.0461	0.1452	Chr01	5259444	5265017	-	SbiHYZ.01G070200	--	--	--	hypothetical protein BDA96_01G071500 [Sorghum bicolor]	--	A0A1B6QHQ1_SORBI SubName: Full=Uncharacterized protein {ECO:0000313|EMBL:KXG37437.1};	--	--	--	--	--	--
SbiHYZ.01G070500	1	0.7049	1.8471	1.8205	2.043	1.7622	1.9334	0.9173	2.1156	1.5527	4.0106	4.5729	4.1683	0.8717	0.8285	1.0289	Chr01	5266790	5272151	+	SbiHYZ.01G070500	--	K23541 Ca2+/H+ antiporter, TMEM165/GDT1 family | (RefSeq) pentatricopeptide repeat-containing protein At3g24000, mitochondrial (A)	--	pentatricopeptide repeat-containing protein At4g21300 [Sorghum bicolor]	PP333_ARATH RecName: Full=Pentatricopeptide repeat-containing protein At4g21300;	A0A811MIK7_9POAL SubName: Full=Hypothetical protein {ECO:0000313|EMBL:CAD6206916.1};	FOG: PPR repeat	GO:0043231,intracellular membrane-bounded organelle; GO:0003723,RNA binding; GO:0009451,RNA modification; GO:0003674,molecular_function; GO:0003676,nucleic acid binding; GO:0005488,binding; GO:0097159,organic cyclic compound binding; GO:1901363,heterocyclic compound binding; GO:0006139,nucleobase-containing compound metabolic process; GO:0006725,cellular aromatic compound metabolic process; GO:00…	PF01535.23:PPR repeat	--	--	--
SbiHYZ.01G071300	1	0.8266	0.013	0.0706	0.3082	0.27	0.2543	0.0138	0.0357	0.1265	0.3129	0.4277	0.4641	0.0832	0.0696	0.1708	Chr01	5305404	5310575	-	SbiHYZ.01G071300	--	K05765 cofilin | (RefSeq) actin-depolymerizing factor 2 (A)	--	hypothetical protein SORBI_3001G070100 [Sorghum bicolor]	ADF2_ORYSJ RecName: Full=Actin-depolymerizing factor 2; Short=ADF-2; Short=OsADF2;	C5WZ28_SORBI SubName: Full=Uncharacterized protein {ECO:0000313|EMBL:EER93356.1};	Actin depolymerizing factor	GO:0015629,actin cytoskeleton; GO:0005737,cytoplasm; GO:0051015,actin filament binding; GO:0030042,actin filament depolymerization; GO:0003674,molecular_function; GO:0003779,actin binding; GO:0005488,binding; GO:0005515,protein binding; GO:0008092,cytoskeletal protein binding; GO:0044877,protein-containing complex binding; GO:0006996,organelle organization; GO:0007010,cytoskeleton organization; G…	PF02519.17:Auxin responsive protein	--	--	--
SbiHYZ.01G072500	1	2.2778	11.0641	6.5195	18.6279	15.3505	18.4832	12.2794	9.904	10.9989	16.5856	16.0824	18.151	4.3573	7.1211	13.2525	Chr01	5414429	5416428	-	SbiHYZ.01G072500	--	K09539 DnaJ homolog subfamily C member 19 | (RefSeq) mitochondrial import inner membrane translocase subunit TIM14-3 (A)	--	mitochondrial import inner membrane translocase subunit TIM14-3 [Sorghum bicolor]	TI143_ARATH RecName: Full=Mitochondrial import inner membrane translocase subunit TIM14-3; AltName: Full=Chaperone DnaJ-domain containing protein 3;	C5WZ38_SORBI RecName: Full=J domain-containing protein {ECO:0000259|PROSITE:PS50076};	Molecular chaperone (DnaJ superfamily)	GO:0016021,integral component of membrane; GO:0001405,PAM complex, Tim23 associated import motor; GO:0001671,ATPase activator activity; GO:0030150,protein import into mitochondrial matrix; GO:0003674,molecular_function; GO:0098772,molecular function regulator activity; GO:0140677,molecular function activator activity; GO:0006605,protein targeting; GO:0006626,protein targeting to mitochondrion; GO…	PF00226.34:DnaJ domain	--	--	--
SbiHYZ.01G073000	1	8.7516	3.8914	4.4921	11.002	12.72	9.9768	3.363	3.7203	6.986	20.3272	20.6984	20.1911	7.7811	8.8655	8.6129	Chr01	5452558	5465978	-	SbiHYZ.01G073000	--	K01810 glucose-6-phosphate isomerase [EC:5.3.1.9] | (RefSeq) glucose-6-phosphate isomerase, cytosolic (A)	ko00010: Glycolysis / Gluconeogenesis; ko00030: Pentose phosphate pathway; ko00500: Starch and sucrose metabolism; ko00520: Amino sugar and nucleotide sugar metabolism; ko01100: Metabolic pathways; ko01110: Biosynthesis of secondary metabolites; ko01200: Carbon metabolism; ko01250: Biosynthesis of nucleotide sugars	glucose-6-phosphate isomerase, cytosolic [Sorghum bicolor]	G6PI_MAIZE RecName: Full=Glucose-6-phosphate isomerase, cytosolic; Short=GPI; EC=5.3.1.9; AltName: Full=Phosphoglucose isomerase; Short=PGI; AltName: Full=Phosphohexose isomerase; Short=PHI;	A0A1B6QHQ8_SORBI RecName: Full=Glucose-6-phosphate isomerase {ECO:0000256|ARBA:ARBA00011952, ECO:0000256|RuleBase:RU000612}; EC=5.3.1.9 {ECO:0000256|ARBA:ARBA00011952, ECO:0000256|RuleBase:RU000612};	Glucose-6-phosphate isomerase	GO:0005829,cytosol; GO:0097367,carbohydrate derivative binding; GO:0004347,glucose-6-phosphate isomerase activity; GO:0048029,monosaccharide binding; GO:0006094,gluconeogenesis; GO:0051156,glucose 6-phosphate metabolic process; GO:0006096,glycolytic process; GO:0003674,molecular_function; GO:0005488,binding; GO:0003824,catalytic activity; GO:0016853,isomerase activity; GO:0016860,intramolecular o…	PF00342.22:Phosphoglucose isomerase	--	--	--
SbiHYZ.01G073200	1	0	0	0	0.1787	0.0991	0.1729	0.1289	0.1404	0.1397	0.4193	0.4649	0.5044	0.2954	0.2161	0.2739	Chr01	5452558	5461108	+	SbiHYZ.01G073200	--	K13430 serine/threonine-protein kinase PBS1 [EC:2.7.11.1] | (RefSeq) serine/threonine-protein kinase PBS1 (A)	ko04626: Plant-pathogen interaction	proline-rich receptor-like protein kinase PERK4 [Sorghum bicolor]	PERK4_ARATH RecName: Full=Proline-rich receptor-like protein kinase PERK4; EC=2.7.11.1; AltName: Full=Proline-rich extensin-like receptor kinase 4; Short=AtPERK4;	C5WZ44_SORBI RecName: Full=Protein kinase domain-containing protein {ECO:0000259|PROSITE:PS50011};	Serine/threonine protein kinase	GO:0016021,integral component of membrane; GO:0005886,plasma membrane; GO:0005524,ATP binding; GO:0004672,protein kinase activity; GO:0106310,protein serine kinase activity; GO:0004674,protein serine/threonine kinase activity; GO:0009738,abscisic acid-activated signaling pathway; GO:0019722,calcium-mediated signaling; GO:0006468,protein phosphorylation; GO:0048364,root development; GO:0009845,see…	PF07714.20:Protein tyrosine and serine/threonine kinase	--	--	--
SbiHYZ.01G074800	1	4.6134	8.2382	6.0579	7.2724	7.1122	6.6659	4.2119	3.8663	2.307	8.4048	9.1716	8.4699	5.4887	4.3676	4.2819	Chr01	5573561	5591754	+	SbiHYZ.01G074800	--	--	--	5'-nucleotidase domain-containing protein 4 isoform X3 [Sorghum bicolor]	--	A0A811MZ59_9POAL SubName: Full=Hypothetical protein {ECO:0000313|EMBL:CAD6214823.1};	IMP-GMP specific 5'-nucleotidase	GO:0016787,hydrolase activity; GO:0046872,metal ion binding; GO:0003674,molecular_function; GO:0003824,catalytic activity; GO:0005488,binding; GO:0043167,ion binding; GO:0043169,cation binding	PF05761.17:5' nucleotidase family	--	--	--
SbiHYZ.01G075700	1	0	0.2941	0.0891	1.0109	0.6811	1.2219	1.3268	0.6005	0.922	1.0179	1.3264	1.5088	1.2299	0.7774	1.077	Chr01	5674264	5676313	-	SbiHYZ.01G075700	--	K02980 small subunit ribosomal protein S29e | (RefSeq) 40S ribosomal protein S29 (A)	ko03010: Ribosome	hypothetical protein SORBI_3001G074300 [Sorghum bicolor]	RS29_WHEAT RecName: Full=40S ribosomal protein S29;	A0A1B6QHR4_SORBI SubName: Full=Uncharacterized protein {ECO:0000313|EMBL:KXG37462.1};	40S ribosomal protein S29	GO:0022627,cytosolic small ribosomal subunit; GO:0003735,structural constituent of ribosome; GO:0008270,zinc ion binding; GO:0006412,translation; GO:0003674,molecular_function; GO:0005198,structural molecule activity; GO:0005488,binding; GO:0043167,ion binding; GO:0043169,cation binding; GO:0046872,metal ion binding; GO:0046914,transition metal ion binding; GO:0006518,peptide metabolic process; G…	PF00253.24:Ribosomal protein S14p/S29e	--	--	--
SbiHYZ.01G077800	1	0	0.4574	0.2238	0.8093	0.7333	0.8551	0.7895	0.0323	0.5727	1.5433	1.7428	1.382	2.6807	0.945	0.9663	Chr01	5821690	5825676	-	SbiHYZ.01G077800	--	K14411 RNA-binding protein Musashi | (RefSeq) heterogeneous nuclear ribonucleoprotein 1 isoform X1 (A)	ko03015: mRNA surveillance pathway	heterogeneous nuclear ribonucleoprotein 1 isoform X1 [Sorghum bicolor]	RNP1_ARATH RecName: Full=Heterogeneous nuclear ribonucleoprotein 1; Short=hnRNP1;	A0A1B6QHS8_SORBI SubName: Full=Uncharacterized protein {ECO:0000313|EMBL:KXG37469.1};	RNA-binding protein musashi/mRNA cleavage and polyadenylation factor I complex, subunit HRP1	GO:0005829,cytosol; GO:0005634,nucleus; GO:0005681,spliceosomal complex; GO:0003729,mRNA binding; GO:0006397,mRNA processing; GO:0051028,mRNA transport; GO:1901000,regulation of response to salt stress; GO:2000070,regulation of response to water deprivation; GO:0008380,RNA splicing; GO:0010228,vegetative to reproductive phase transition of meristem; GO:0003674,molecular_function; GO:0003676,nucle…	PF00076.25:RNA recognition motif. (a.k.a. RRM, RBD, or RNP domain)	--	--	--
SbiHYZ.01G078100	1	6.5948	12.9469	6.0921	5.1609	3.6319	3.0922	12.0781	10.6082	9.3898	10.3613	9.9317	10.1145	2.956	3.6481	9.9393	Chr01	5864211	5867268	-	SbiHYZ.01G078100	--	--	--	SH3 domain-containing protein C23A1.17-like [Sorghum bicolor]	--	C5WZ84_SORBI SubName: Full=Uncharacterized protein {ECO:0000313|EMBL:EER93386.1};	--	--	--	--	--	--
SbiHYZ.01G078500	1	0.0723	9.0642	12.2744	4.3329	4.1514	3.9841	4.8104	5.8467	6.7743	6.8307	7.805	7.6527	4.1326	6.9559	5.8031	Chr01	5892362	5895290	+	SbiHYZ.01G078500	--	K02996 small subunit ribosomal protein S9 | (RefSeq) 30S ribosomal protein S9, chloroplastic (A)	ko03010: Ribosome	30S ribosomal protein S9, chloroplastic [Sorghum bicolor]	RR9_ARATH RecName: Full=30S ribosomal protein S9, chloroplastic; Flags: Precursor;	C5WZ87_SORBI SubName: Full=Uncharacterized protein {ECO:0000313|EMBL:EER90823.1};	Mitochondrial/chloroplast ribosomal protein S9	GO:0009507,chloroplast; GO:0009941,chloroplast envelope; GO:0009570,chloroplast stroma; GO:0005739,mitochondrion; GO:0000312,plastid small ribosomal subunit; GO:0015935,small ribosomal subunit; GO:0003729,mRNA binding; GO:0003723,RNA binding; GO:0019843,rRNA binding; GO:0003735,structural constituent of ribosome; GO:0006412,translation; GO:0003674,molecular_function; GO:0003676,nucleic acid bindi…	PF00380.22:Ribosomal protein S9/S16	--	--	--
SbiHYZ.01G079900	1	1.8478	3.1485	3.775	3.5677	3.7848	3.1905	3.5337	2.4797	3.1868	5.1636	5.2421	5.3603	3.983	3.2689	3.982	Chr01	5975266	5981362	+	SbiHYZ.01G079900	--	K26498 BOS complex subunit TMEM147 | (RefSeq) transmembrane protein 147 (A)	--	hypothetical protein PR202_gb10827 [Eleusine coracana subsp. coracana]	PETM_SPIOL RecName: Full=Cytochrome b6-f complex subunit 7; AltName: Full=Cytochrome b6-f complex subunit PetM; AltName: Full=Cytochrome b6-f complex subunit VII; Flags: Fragment;	K4ABG8_SETIT RecName: Full=Transmembrane protein 147 {ECO:0000256|ARBA:ARBA00014538};	Predicted membrane protein	GO:0009535,chloroplast thylakoid membrane; GO:0009512,cytochrome b6f complex; GO:0016021,integral component of membrane; GO:0015979,photosynthesis; GO:0008150,biological_process; GO:0008152,metabolic process; GO:0009987,cellular process; GO:0044237,cellular metabolic process; GO:0005575,cellular_component; GO:0005622,intracellular anatomical structure; GO:0005737,cytoplasm; GO:0009507,chloroplast…	PF09767.12:Predicted membrane protein (DUF2053)	--	--	--
SbiHYZ.01G080500	1	10.9034	9.9206	9.1797	9.6146	8.6465	9.1051	5.3964	5.602	5.4021	14.8149	14.6425	16.0842	4.8678	4.9277	7.5298	Chr01	6024100	6027414	-	SbiHYZ.01G080500	--	--	--	uncharacterized protein LOC8083973 [Sorghum bicolor]	--	C5WZA5_SORBI SubName: Full=Uncharacterized protein {ECO:0000313|EMBL:EER93396.1};	--	--	--	--	--	--
SbiHYZ.01G080900	1	30.4531	29.6058	24.832	43.3475	40.3392	36.2579	12.953	15.5342	13.2143	49.8741	51.7789	48.324	5.7532	11.2015	16.3073	Chr01	6066559	6069192	-	SbiHYZ.01G080900	--	K14491 two-component response regulator ARR-B family | (RefSeq) two-component response regulator ORR22 (A)	ko04075: Plant hormone signal transduction	transcription factor HHO5-like [Sorghum bicolor]	HHO6_ARATH RecName: Full=Transcription factor HHO6 {ECO:0000305}; AltName: Full=MYB-domain transcription factor HHO6 {ECO:0000305}; AltName: Full=Protein HRS1 HOMOLOG 6 {ECO:0000305};	A0A1B6QHV1_SORBI RecName: Full=HTH myb-type domain-containing protein {ECO:0000259|PROSITE:PS51294};	--	GO:0005634,nucleus; GO:0003700,DNA-binding transcription factor activity; GO:0000976,transcription cis-regulatory region binding; GO:0006355,regulation of DNA-templated transcription; GO:0003674,molecular_function; GO:0140110,transcription regulator activity; GO:0001067,transcription regulatory region nucleic acid binding; GO:0003676,nucleic acid binding; GO:0003677,DNA binding; GO:0003690,double…	PF00249.34:Myb-like DNA-binding domain	GARP-G2-like	TF	GARP->GARP-G2-like
SbiHYZ.01G082000	1	2.9986	9.6804	5.9925	17.7497	10.2341	13.4753	2.6983	3.1906	2.7022	18.3726	19.1827	18.78	0.1288	0.3768	1.0789	Chr01	6181190	6183237	-	SbiHYZ.01G082000	--	--	--	uncharacterized protein LOC8083979 [Sorghum bicolor]	--	C5X038_SORBI SubName: Full=Uncharacterized protein {ECO:0000313|EMBL:EER93404.1};	--	--	--	--	--	--
SbiHYZ.01G082600	1	3.2552	2.712	2.5989	2.4752	2.2975	2.5189	1.6532	1.1821	1.7449	3.0502	3.2172	3.4861	1.8192	1.8277	1.9003	Chr01	6248179	6258656	-	SbiHYZ.01G082600	--	K00472 prolyl 4-hydroxylase [EC:1.14.11.2] | (RefSeq) probable prolyl 4-hydroxylase 9 (A)	ko00330: Arginine and proline metabolism; ko01100: Metabolic pathways	hypothetical protein BDA96_01G084300 [Sorghum bicolor]	P4H9_ARATH RecName: Full=Probable prolyl 4-hydroxylase 9 {ECO:0000305}; Short=AtP4H9 {ECO:0000303|Ref.6}; EC=1.14.11.2 {ECO:0000305};	C5X046_SORBI RecName: Full=J domain-containing protein {ECO:0000259|PROSITE:PS50076};	Prolyl 4-hydroxylase alpha subunit	GO:0005783,endoplasmic reticulum; GO:0005789,endoplasmic reticulum membrane; GO:0005794,Golgi apparatus; GO:0005797,Golgi medial cisterna; GO:0016021,integral component of membrane; GO:0005506,iron ion binding; GO:0031418,L-ascorbic acid binding; GO:0004656,procollagen-proline 4-dioxygenase activity; GO:0018401,peptidyl-proline hydroxylation to 4-hydroxy-L-proline; GO:0003674,molecular_function; …	PF00226.34:DnaJ domain	--	--	--
SbiHYZ.01G083700	1	15.0234	11.831	10.1933	25.9595	28.6755	27.0311	15.3994	21.3187	18.3734	29.7718	32.4298	29.9857	18.1942	15.6821	17.4871	Chr01	6321998	6328219	+	SbiHYZ.01G083700	--	K06874 zinc finger protein | (RefSeq) zinc finger protein ZPR1 (A)	--	hypothetical protein BDA96_01G085700 [Sorghum bicolor]	--	C5X055_SORBI SubName: Full=Uncharacterized protein {ECO:0000313|EMBL:EER90848.1};	C4-type Zn-finger protein	GO:0005737,cytoplasm; GO:0005634,nucleus; GO:0008270,zinc ion binding; GO:0003674,molecular_function; GO:0005488,binding; GO:0043167,ion binding; GO:0043169,cation binding; GO:0046872,metal ion binding; GO:0046914,transition metal ion binding; GO:0005575,cellular_component; GO:0005622,intracellular anatomical structure; GO:0110165,cellular anatomical entity; GO:0043226,organelle; GO:0043227,membr…	PF03367.16:ZPR1 zinc-finger domain	--	--	--
SbiHYZ.01G084200	1	0	1.5916	3.2873	2.6397	2.5701	3.5842	1.2754	0.6647	1.4523	5.0129	4.2553	3.6892	2.125	2.9702	3.4969	Chr01	6369147	6372182	+	SbiHYZ.01G084200	--	K24188 cytochrome P450 family 93 subfamily A [EC:1.14.-.-] | (RefSeq) cytochrome P450 93A3 (A)	--	isoflavone 3'-hydroxylase [Sorghum bicolor]	CYQ32_CATRO RecName: Full=Cytochrome P450 81Q32 {ECO:0000303|PubMed:24710322}; Short=CrCYP81Q32 {ECO:0000303|PubMed:24710322}; EC=1.14.-.- {ECO:0000305};	B6U863_MAIZE SubName: Full=Cytochrome P450 CYP81A4 {ECO:0000313|EMBL:ACG45546.1};	Cytochrome P450 CYP2 subfamily	GO:0016021,integral component of membrane; GO:0020037,heme binding; GO:0005506,iron ion binding; GO:0004497,monooxygenase activity; GO:0016705,oxidoreductase activity, acting on paired donors, with incorporation or reduction of molecular oxygen; GO:0003674,molecular_function; GO:0005488,binding; GO:0046906,tetrapyrrole binding; GO:0097159,organic cyclic compound binding; GO:1901363,heterocyclic c…	PF00067.25:Cytochrome P450	--	--	--
SbiHYZ.01G085200	1	2.7557	24.0814	27.1317	19.8029	16.3096	21.7332	28.8984	27.7192	23.9865	46.0918	45.7288	43.7631	28.9803	31.4521	31.3119	Chr01	6467124	6468535	+	SbiHYZ.01G085200	--	--	--	lamin-like protein [Sorghum bicolor]	LAML_ARATH RecName: Full=Lamin-like protein; Flags: Precursor;	C5X069_SORBI RecName: Full=Phytocyanin domain-containing protein {ECO:0000259|PROSITE:PS51485};	--	GO:0031225,anchored component of membrane; GO:0046658,anchored component of plasma membrane; GO:0000325,plant-type vacuole; GO:0005886,plasma membrane; GO:0009536,plastid; GO:0009055,electron transfer activity; GO:0003674,molecular_function; GO:0003824,catalytic activity; GO:0016491,oxidoreductase activity; GO:0005575,cellular_component; GO:0016020,membrane; GO:0031224,intrinsic component of memb…	PF02298.20:Plastocyanin-like domain	--	--	--
SbiHYZ.01G085600	1	32.5894	29.4336	26.7769	16.7566	18.7449	15.6197	24.8242	33.6055	31.8722	122.342	128.607	130.425	47.1159	38.9051	21.72	Chr01	6486564	6493634	+	SbiHYZ.01G085600	--	K00688 glycogen phosphorylase [EC:2.4.1.1] | (RefSeq) alpha-1,4 glucan phosphorylase L isozyme, chloroplastic/amyloplastic (A)	ko00500: Starch and sucrose metabolism; ko01100: Metabolic pathways; ko01110: Biosynthesis of secondary metabolites	alpha-1,4 glucan phosphorylase L isozyme, chloroplastic/amyloplastic [Sorghum bicolor]	PHSL_IPOBA RecName: Full=Alpha-1,4 glucan phosphorylase L isozyme, chloroplastic/amyloplastic; EC=2.4.1.1; AltName: Full=Starch phosphorylase L; Flags: Precursor;	A0A1B6QHW4_SORBI RecName: Full=Alpha-1,4 glucan phosphorylase {ECO:0000256|RuleBase:RU000587}; EC=2.4.1.1 {ECO:0000256|RuleBase:RU000587};	Glycogen phosphorylase	GO:0009501,amyloplast; GO:0009507,chloroplast; GO:0008184,glycogen phosphorylase activity; GO:0102250,linear malto-oligosaccharide phosphorylase activity; GO:0030170,pyridoxal phosphate binding; GO:0102499,SHG alpha-glucan phosphorylase activity; GO:0005975,carbohydrate metabolic process; GO:0003674,molecular_function; GO:0003824,catalytic activity; GO:0004645,1,4-alpha-oligoglucan phosphorylase …	PF00343.23:Carbohydrate phosphorylase	--	--	--
SbiHYZ.01G085700	1	4.3222	4.251	4.2541	6.1928	4.8578	6.7416	2.2092	2.0063	2.3693	5.4259	6.2814	5.3574	1.9283	1.409	1.6354	Chr01	6502185	6507842	+	SbiHYZ.01G085700	--	K13424 WRKY transcription factor 33 | (RefSeq) WRKY transcription factor WRKY24 (A)	ko04016: MAPK signaling pathway - plant; ko04626: Plant-pathogen interaction	probable WRKY transcription factor 48 [Sorghum bicolor]	WRK57_ARATH RecName: Full=Probable WRKY transcription factor 57; AltName: Full=WRKY DNA-binding protein 57;	C5X072_SORBI RecName: Full=WRKY domain-containing protein {ECO:0000259|PROSITE:PS50811};	--	GO:0005634,nucleus; GO:0003700,DNA-binding transcription factor activity; GO:0000976,transcription cis-regulatory region binding; GO:0006970,response to osmotic stress; GO:0009651,response to salt stress; GO:0009414,response to water deprivation; GO:0003674,molecular_function; GO:0140110,transcription regulator activity; GO:0001067,transcription regulatory region nucleic acid binding; GO:0003676,…	PF03106.18:WRKY DNA -binding domain	WRKY	TF	WRKY
SbiHYZ.01G087100	1	4.7761	3.8473	3.8208	0.3461	0.2255	0.7786	1.9071	1.6765	2.7115	5.7993	6.0849	5.1932	2.8398	1.4306	0.6972	Chr01	6570597	6573810	+	SbiHYZ.01G087100	--	K19891 glucan endo-1,3-beta-glucosidase 1/2/3 [EC:3.2.1.39] | (RefSeq) glucan endo-1,3-beta-glucosidase 3 (A)	ko00500: Starch and sucrose metabolism; ko01100: Metabolic pathways	hypothetical protein BDA96_01G089200 [Sorghum bicolor]	PDCB2_ARATH RecName: Full=PLASMODESMATA CALLOSE-BINDING PROTEIN 2; Short=AtPDCB2; AltName: Full=Glucan endo-1,3-beta-glucosidase-like protein 3; Flags: Precursor;	A0A1B6QHX8_SORBI RecName: Full=X8 domain-containing protein {ECO:0000259|SMART:SM00768};	--	GO:0031225,anchored component of membrane; GO:0046658,anchored component of plasma membrane; GO:0009506,plasmodesma; GO:0001872,(1->3)-beta-D-glucan binding; GO:0030247,polysaccharide binding; GO:0009408,response to heat; GO:0003674,molecular_function; GO:0005488,binding; GO:0030246,carbohydrate binding; GO:0006950,response to stress; GO:0008150,biological_process; GO:0009266,response to temperat…	PF07983.16:X8 domain	--	--	--
SbiHYZ.01G090400	1	6.7124	4.2963	2.6804	8.8667	8.9786	10.3483	8.2042	8.4014	10.4869	11.4936	11.0854	10.9009	5.9021	6.7902	7.3335	Chr01	6839109	6847565	+	SbiHYZ.01G090400	--	K24927 tetratricopeptide repeat protein 4 | (RefSeq) tetratricopeptide repeat protein 4 homolog (A)	--	tetratricopeptide repeat protein 4 homolog [Sorghum bicolor]	DCL_ARATH RecName: Full=Protein DCL homolog, chloroplastic {ECO:0000305}; Short=AtDCL {ECO:0000303|PubMed:15197595}; Flags: Precursor;	A0A1D6L4L5_MAIZE SubName: Full=Tetratricopeptide repeat (TPR)-like superfamily protein {ECO:0000313|EMBL:ONM09315.1};	Hsp90 co-chaperone CNS1 (contains TPR repeats)	GO:0009507,chloroplast; GO:0003729,mRNA binding; GO:0009658,chloroplast organization; GO:1901259,chloroplast rRNA processing; GO:0003674,molecular_function; GO:0003676,nucleic acid binding; GO:0003723,RNA binding; GO:0005488,binding; GO:0097159,organic cyclic compound binding; GO:1901363,heterocyclic compound binding; GO:0006996,organelle organization; GO:0008150,biological_process; GO:0009657,pl…	PF18972.3:Cns1/TTC4 Wheel domain	--	--	--
SbiHYZ.01G092000	1	0.794	0.6378	0.3046	1.0375	1.2597	0.859	0.4274	0.2781	1.0205	1.2026	1.1899	0.9908	1.5083	1.7255	0.8313	Chr01	6956426	6965996	-	SbiHYZ.01G092000	--	K10706 senataxin [EC:5.6.2.-] | (RefSeq) probable helicase MAGATAMA 3 (A)	--	probable helicase MAGATAMA 3 [Sorghum bicolor]	MAA3_ARATH RecName: Full=Probable helicase MAGATAMA 3; EC=3.6.4.-; AltName: Full=SEN1-like protein;	C5X152_SORBI SubName: Full=Uncharacterized protein {ECO:0000313|EMBL:EER93459.1};	tRNA-splicing endonuclease positive effector (SEN1)	GO:0005634,nucleus; GO:0005524,ATP binding; GO:0004386,helicase activity; GO:0016787,hydrolase activity; GO:0003723,RNA binding; GO:0009553,embryo sac development; GO:0010183,pollen tube guidance; GO:0009875,pollen-pistil interaction; GO:0000166,nucleotide binding; GO:0003674,molecular_function; GO:0005488,binding; GO:0017076,purine nucleotide binding; GO:0030554,adenyl nucleotide binding; GO:003…	PF13086.9:AAA domain	--	--	--
SbiHYZ.01G092500	1	0	0.0375	0	0.1785	0.2014	0.3214	0.0134	0	0	0.2941	0.2925	0.28	0.1435	0.0864	0.0756	Chr01	6983072	6993786	+	SbiHYZ.01G092500	--	K10357 myosin V | (RefSeq) myosin-12 isoform X1 (A)	ko04814: Motor proteins	hypothetical protein PR202_ga13463 [Eleusine coracana subsp. coracana]	MYO12_ARATH RecName: Full=Myosin-12; AltName: Full=Myosin XI F; Short=AtXIF;	A0A1D6GHH0_MAIZE SubName: Full=Myosin-12 {ECO:0000313|EMBL:AQK62954.1};	Myosin class V heavy chain	GO:0015629,actin cytoskeleton; GO:0016461,unconventional myosin complex; GO:0051015,actin filament binding; GO:0005524,ATP binding; GO:0005516,calmodulin binding; GO:0003774,cytoskeletal motor activity; GO:0000146,microfilament motor activity; GO:0007015,actin filament organization; GO:0030048,actin filament-based movement; GO:0030050,vesicle transport along actin filament; GO:0003674,molecular_f…	PF00063.24:Myosin head (motor domain)	--	--	--
SbiHYZ.01G093700	1	0	0.0208	0.0315	0.0495	0.1381	0.1038	0.2447	0.1212	0.128	0.3089	0.3104	0.2965	0.2421	0.2237	0.1982	Chr01	7055589	7066063	+	SbiHYZ.01G093700	--	K15443 tRNA (guanine-N(7)-)-methyltransferase subunit TRM82 | (RefSeq) tRNA (guanine-N(7)-)-methyltransferase non-catalytic subunit wdr4 (A)	--	tRNA (guanine-N(7)-)-methyltransferase non-catalytic subunit wdr4 [Sorghum bicolor]	RS27_HORVU RecName: Full=40S ribosomal protein S27; AltName: Full=Manganese efficiency-related protein 1;	C5X165_SORBI RecName: Full=tRNA (guanine-N(7)-)-methyltransferase non-catalytic subunit {ECO:0000256|HAMAP-Rule:MF_03056}; AltName: Full=WD repeat-containing protein 4 homolog {ECO:0000256|HAMAP-Rule:MF_03056};	40s ribosomal protein S27	GO:0005840,ribosome; GO:0046872,metal ion binding; GO:0003735,structural constituent of ribosome; GO:0006412,translation; GO:0003674,molecular_function; GO:0005488,binding; GO:0043167,ion binding; GO:0043169,cation binding; GO:0005198,structural molecule activity; GO:0006518,peptide metabolic process; GO:0006807,nitrogen compound metabolic process; GO:0008150,biological_process; GO:0008152,metabo…	--	--	--	--
SbiHYZ.01G093800	1	0	0.0208	0.0126	0.2195	0.1245	0.3168	0.2587	0.1335	0.1501	0.3474	0.2522	0.2097	0.3175	0.1168	0.2432	Chr01	7055589	7066063	-	SbiHYZ.01G093800	--	K15443 tRNA (guanine-N(7)-)-methyltransferase subunit TRM82 | (RefSeq) tRNA (guanine-N(7)-)-methyltransferase non-catalytic subunit wdr4 (A)	--	tRNA (guanine-N(7)-)-methyltransferase non-catalytic subunit wdr4 [Sorghum bicolor]	RS27_HORVU RecName: Full=40S ribosomal protein S27; AltName: Full=Manganese efficiency-related protein 1;	C5X165_SORBI RecName: Full=tRNA (guanine-N(7)-)-methyltransferase non-catalytic subunit {ECO:0000256|HAMAP-Rule:MF_03056}; AltName: Full=WD repeat-containing protein 4 homolog {ECO:0000256|HAMAP-Rule:MF_03056};	40s ribosomal protein S27	GO:0005840,ribosome; GO:0046872,metal ion binding; GO:0003735,structural constituent of ribosome; GO:0006412,translation; GO:0003674,molecular_function; GO:0005488,binding; GO:0043167,ion binding; GO:0043169,cation binding; GO:0005198,structural molecule activity; GO:0006518,peptide metabolic process; GO:0006807,nitrogen compound metabolic process; GO:0008150,biological_process; GO:0008152,metabo…	--	--	--	--
SbiHYZ.01G093900	1	0	0.0516	0	0.0614	0.0571	0.0965	0.0092	0	0	0.1696	0.1835	0.1779	0.1027	0.1123	0.0284	Chr01	7071964	7080176	-	SbiHYZ.01G093900	--	K17890 autophagy-related protein 16-1 | (RefSeq) autophagy-related protein 16 (A)	ko04136: Autophagy - other	autophagy-related protein 16 [Sorghum bicolor]	ATG16_ARATH RecName: Full=Autophagy-related protein 16 {ECO:0000305};	A0A1B6QI26_SORBI RecName: Full=ATG16 domain-containing protein {ECO:0000259|Pfam:PF08614};	WD40 repeat protein TipD	GO:0000421,autophagosome membrane; GO:0000045,autophagosome assembly; GO:0015031,protein transport; GO:0006914,autophagy; GO:0006996,organelle organization; GO:0007033,vacuole organization; GO:0008150,biological_process; GO:0008152,metabolic process; GO:0009056,catabolic process; GO:0009987,cellular process; GO:0016043,cellular component organization; GO:0016236,macroautophagy; GO:0022607,cellula…	PF00400.35:WD domain, G-beta repeat	--	--	--
SbiHYZ.01G094900	1	6.6791	3.014	1.8414	1.346	1.3917	1.4916	4.3029	3.4676	4.3424	5.2972	5.1575	5.6724	0.465	1.5549	4.6744	Chr01	7128519	7131764	+	SbiHYZ.01G094900	--	K09419 heat shock transcription factor, other eukaryote | (RefSeq) heat stress transcription factor A-2a (A)	--	hypothetical protein BDA96_01G097600 [Sorghum bicolor]	HFA2A_ORYSJ RecName: Full=Heat stress transcription factor A-2a; AltName: Full=Heat shock protein 41; AltName: Full=Heat stress transcription factor 11; Short=OsHsf-11; AltName: Full=Heat stress transcription factor 4; Short=rHsf4;	C5X177_SORBI RecName: Full=HSF_DOMAIN domain-containing protein {ECO:0000259|PROSITE:PS00434};	Heat shock transcription factor	GO:0005737,cytoplasm; GO:0005634,nucleus; GO:0003700,DNA-binding transcription factor activity; GO:0000978,RNA polymerase II cis-regulatory region sequence-specific DNA binding; GO:0034605,cellular response to heat; GO:0006357,regulation of transcription by RNA polymerase II; GO:0003674,molecular_function; GO:0140110,transcription regulator activity; GO:0000976,transcription cis-regulatory region…	PF00447.20:HSF-type DNA-binding	HSF	TF	HSF
SbiHYZ.01G097800	1	0	0.1983	0.1442	0.409	0.3382	0.7045	0.3602	0.328	0.2367	0.6304	0.7367	0.6013	0.6918	0.4718	0.6536	Chr01	7362821	7367507	+	SbiHYZ.01G097800	--	--	--	hypothetical protein SORBI_3001G096200 [Sorghum bicolor]	RT10_PEA RecName: Full=Ribosomal protein S10, mitochondrial;	C5X1A2_SORBI RecName: Full=Ribosomal_S10 domain-containing protein {ECO:0000259|SMART:SM01403};	--	GO:0005739,mitochondrion; GO:0005840,ribosome; GO:0003735,structural constituent of ribosome; GO:0006412,translation; GO:0003674,molecular_function; GO:0005198,structural molecule activity; GO:0006518,peptide metabolic process; GO:0006807,nitrogen compound metabolic process; GO:0008150,biological_process; GO:0008152,metabolic process; GO:0009058,biosynthetic process; GO:0009059,macromolecule bios…	PF00338.25:Ribosomal protein S10p/S20e	--	--	--
SbiHYZ.01G098400	1	1.171	4.1652	3.7686	5.4579	4.1719	5.2314	1.3332	1.8546	1.7521	11.4895	13.0648	11.7845	1.2295	1.8727	2.4793	Chr01	7408443	7412488	-	SbiHYZ.01G098400	--	--	--	hypothetical protein BDA96_01G101300 [Sorghum bicolor]	--	C5X1A9_SORBI SubName: Full=Uncharacterized protein {ECO:0000313|EMBL:EER93488.1};	--	GO:0016021,integral component of membrane; GO:0005575,cellular_component; GO:0016020,membrane; GO:0031224,intrinsic component of membrane; GO:0110165,cellular anatomical entity	PF03350.19:Uncharacterized protein family, UPF0114	--	--	--
SbiHYZ.01G098600	1	7.797	8.2979	8.8871	6.3259	6.7278	5.8398	5.4577	8.1656	7.1704	12.0711	10.4635	10.8738	11.0159	10.7248	8.0311	Chr01	7415799	7419462	-	SbiHYZ.01G098600	--	--	--	hypothetical protein BDA96_01G101400 [Sorghum bicolor]	Y5656_ARATH RecName: Full=BTB/POZ domain-containing protein At5g66560;	A0A1Z5S5E0_SORBI RecName: Full=NPH3 domain-containing protein {ECO:0000259|PROSITE:PS51649}; Flags: Fragment;	--	GO:0016567,protein ubiquitination; GO:0006807,nitrogen compound metabolic process; GO:0008150,biological_process; GO:0008152,metabolic process; GO:0019538,protein metabolic process; GO:0032446,protein modification by small protein conjugation; GO:0036211,protein modification process; GO:0043170,macromolecule metabolic process; GO:0043412,macromolecule modification; GO:0044238,primary metabolic pr…	PF03000.17:NPH3 family	--	--	--
SbiHYZ.01G099200	1	1.5249	0.0844	0.0639	0.759	0.8265	0.7892	0.1954	0.2069	0.4275	1.0555	1.0358	1.0084	0.155	0.1728	0.17	Chr01	7474013	7478773	-	SbiHYZ.01G099200	--	K18857 alcohol dehydrogenase class-P [EC:1.1.1.1] | (RefSeq) alcohol dehydrogenase 1 isoform X1 (A)	ko00010: Glycolysis / Gluconeogenesis; ko00071: Fatty acid degradation; ko00350: Tyrosine metabolism; ko00592: alpha-Linolenic acid metabolism; ko00620: Pyruvate metabolism; ko01100: Metabolic pathways; ko01110: Biosynthesis of secondary metabolites	Alcohol dehydrogenase 1 [Zea mays]	ADH1_ZEALU RecName: Full=Alcohol dehydrogenase 1; EC=1.1.1.1 {ECO:0000250|UniProtKB:P06525}; Flags: Fragment;	A0A804M3I8_MAIZE SubName: Full=Uncharacterized protein {ECO:0000313|EnsemblPlants:Zm00001eb056510_P003};	Alcohol dehydrogenase, class III	GO:0005737,cytoplasm; GO:0004022,alcohol dehydrogenase (NAD+) activity; GO:0046872,metal ion binding; GO:0003674,molecular_function; GO:0003824,catalytic activity; GO:0016491,oxidoreductase activity; GO:0016614,oxidoreductase activity, acting on CH-OH group of donors; GO:0016616,oxidoreductase activity, acting on the CH-OH group of donors, NAD or NADP as acceptor; GO:0018455,alcohol dehydrogenase…	PF08240.15:Alcohol dehydrogenase GroES-like domain	--	--	--
SbiHYZ.01G099700	1	0.2338	0.0253	0.1151	0.2411	0.184	0.3551	0.018	0.1319	0.055	0.2683	0.2846	0.3316	0.0852	0.1555	0.0278	Chr01	7506930	7518956	-	SbiHYZ.01G099700	--	K06634 cyclin H | (RefSeq) cyclin-H1-1 isoform X1 (A)	ko03022: Basal transcription factors; ko03420: Nucleotide excision repair	hypothetical protein BDA96_01G102400 [Sorghum bicolor]	CCH11_ORYSJ RecName: Full=Cyclin-H1-1; Short=CycH1;1; AltName: Full=Cyclin-H-1; Short=CycH-1;	A0A1B6QI68_SORBI RecName: Full=CYCLIN domain-containing protein {ECO:0000259|SMART:SM00385};	Cdk activating kinase (CAK)/RNA polymerase II transcription initiation/nucleotide excision repair factor TFIIH/TFIIK, cyclin H subunit	GO:0005634,nucleus; GO:0070985,transcription factor TFIIK complex; GO:0016538,cyclin-dependent protein serine/threonine kinase regulator activity; GO:0007049,cell cycle; GO:0051301,cell division; GO:0070816,phosphorylation of RNA polymerase II C-terminal domain; GO:0000079,regulation of cyclin-dependent protein serine/threonine kinase activity; GO:0006357,regulation of transcription by RNA polyme…	PF16899.8:Cyclin C-terminal domain	--	--	--
SbiHYZ.01G099900	1	2.1693	2.2019	1.7282	3.4402	3.9823	3.5553	2.1745	3.3721	4.9959	4.7295	4.1542	5.0349	1.0719	2.381	3.4085	Chr01	7520901	7524412	+	SbiHYZ.01G099900	--	K14539 large subunit GTPase 1 [EC:3.6.1.-] | (RefSeq) GTPase LSG1-2 (A)	ko03008: Ribosome biogenesis in eukaryotes	GTPase LSG1-2 [Sorghum bicolor]	LSG12_ARATH RecName: Full=GTPase LSG1-2 {ECO:0000303|PubMed:25319368}; Short=AtLSG1-2 {ECO:0000303|PubMed:25319368}; AltName: Full=DAR GTPase 7 {ECO:0000303|PubMed:16849600}; AltName: Full=Protein YEAST LSG1 ORTHOLOG 2 {ECO:0000303|PubMed:25319368};	C5YSD9_SORBI RecName: Full=CP-type G domain-containing protein {ECO:0000259|PROSITE:PS51721};	Predicted GTP-binding protein MMR1	GO:0005829,cytosol; GO:0005730,nucleolus; GO:0005634,nucleus; GO:0005525,GTP binding; GO:0003924,GTPase activity; GO:0043022,ribosome binding; GO:0048825,cotyledon development; GO:0048366,leaf development; GO:0090070,positive regulation of ribosome biogenesis; GO:2000012,regulation of auxin polar transport; GO:0042254,ribosome biogenesis; GO:0006364,rRNA processing; GO:0000166,nucleotide binding;…	PF01926.26:50S ribosome-binding GTPase	--	--	--
SbiHYZ.01G101600	1	5.011	2.6041	3.3874	5.4677	6.6996	4.7969	2.1823	2.0644	1.5791	25.5944	28.0665	27.5509	2.6716	1.4302	1.2621	Chr01	7631241	7637318	+	SbiHYZ.01G101600	--	K00975 glucose-1-phosphate adenylyltransferase [EC:2.7.7.27] | (RefSeq) glucose-1-phosphate adenylyltransferase large subunit (A)	ko00500: Starch and sucrose metabolism; ko00520: Amino sugar and nucleotide sugar metabolism; ko01100: Metabolic pathways; ko01110: Biosynthesis of secondary metabolites; ko01250: Biosynthesis of nucleotide sugars	glucose-1-phosphate adenylyltransferase large subunit [Sorghum bicolor]	GLGL1_ORYSJ RecName: Full=Glucose-1-phosphate adenylyltransferase large subunit 1, chloroplastic/amyloplastic {ECO:0000305}; Short=OsAGPL1 {ECO:0000303|PubMed:17406793}; Short=OsAPL1 {ECO:0000303|PubMed:15821022}; EC=2.7.7.27 {ECO:0000305|PubMed:17406793}; AltName: Full=ADP-glucose pyrophosphorylase AGPL1 {ECO:0000305}; AltName: Full=ADP-glucose synthase AGPL1 {ECO:0000305}; Flags: Precursor;	C5WLV9_SORBI RecName: Full=Glucose-1-phosphate adenylyltransferase {ECO:0000256|ARBA:ARBA00012460, ECO:0000256|RuleBase:RU362093}; EC=2.7.7.27 {ECO:0000256|ARBA:ARBA00012460, ECO:0000256|RuleBase:RU362093}; AltName: Full=ADP-glucose pyrophosphorylase {ECO:0000256|RuleBase:RU362093};	GDP-mannose pyrophosphorylase/mannose-1-phosphate guanylyltransferase	GO:0009501,amyloplast; GO:0009507,chloroplast; GO:0005524,ATP binding; GO:0008878,glucose-1-phosphate adenylyltransferase activity; GO:0005978,glycogen biosynthetic process; GO:0019252,starch biosynthetic process; GO:0000166,nucleotide binding; GO:0003674,molecular_function; GO:0005488,binding; GO:0017076,purine nucleotide binding; GO:0030554,adenyl nucleotide binding; GO:0032553,ribonucleotide b…	PF00483.26:Nucleotidyl transferase	--	--	--
SbiHYZ.01G102400	1	2.8148	2.7682	3.2146	7.8804	6.8768	9.8908	6.803	5.5112	5.6739	7.704	8.9295	7.6729	8.3008	8.3793	8.8192	Chr01	7660211	7665354	-	SbiHYZ.01G102400	--	K15115 solute carrier family 25 (mitochondrial folate transporter), member 32 | (RefSeq) folate transporter 1, chloroplastic (A)	--	hypothetical protein BDA96_01G105000 [Sorghum bicolor]	FOLT1_ARATH RecName: Full=Folate transporter 1, chloroplastic; Short=AtFOLT1;	A0A804P8A1_MAIZE SubName: Full=Uncharacterized protein {ECO:0000313|EnsemblPlants:Zm00001eb215470_P002};	Mitochondrial FAD carrier protein	GO:0009507,chloroplast; GO:0009941,chloroplast envelope; GO:0031969,chloroplast membrane; GO:0016021,integral component of membrane; GO:0015230,FAD transmembrane transporter activity; GO:0008517,folic acid transmembrane transporter activity; GO:0022857,transmembrane transporter activity; GO:1904947,folate import into mitochondrion; GO:0055085,transmembrane transport; GO:0003674,molecular_function…	PF00153.30:Mitochondrial carrier protein	--	--	--
SbiHYZ.01G103300	1	17.5582	17.779	16.0121	16.4613	17.5702	16.7392	15.9558	18.6871	13.4283	32.8906	37.9252	34.706	17.6409	11.9259	10.4683	Chr01	7823658	7828294	+	SbiHYZ.01G103300	--	K10950 ERO1-like protein alpha [EC:1.8.4.-] | (RefSeq) endoplasmic reticulum oxidoreductin-1 (A)	ko04141: Protein processing in endoplasmic reticulum	hypothetical protein BDA96_01G105400 [Sorghum bicolor]	ERO1_ARATH RecName: Full=Endoplasmic reticulum oxidoreductin-1; EC=1.8.4.-; Flags: Precursor;	C5WLX3_SORBI SubName: Full=Uncharacterized protein {ECO:0000313|EMBL:EER90924.1};	Endoplasmic reticulum membrane-associated oxidoreductin involved in disulfide bond formation	GO:0005783,endoplasmic reticulum; GO:0005789,endoplasmic reticulum membrane; GO:0071949,FAD binding; GO:0015035,protein-disulfide reductase activity; GO:0016972,thiol oxidase activity; GO:0034975,protein folding in endoplasmic reticulum; GO:0051604,protein maturation; GO:0000166,nucleotide binding; GO:0003674,molecular_function; GO:0005488,binding; GO:0036094,small molecule binding; GO:0043167,io…	PF04137.18:Endoplasmic Reticulum Oxidoreductin 1 (ERO1)	--	--	--
SbiHYZ.01G105200	1	1.4283	2.9739	3.7963	5.5224	5.3742	5.5761	3.8021	3.3487	3.768	6.1416	6.7173	6.9655	7.5743	6.7279	5.9298	Chr01	7967567	7988707	+	SbiHYZ.01G105200	--	K05853 P-type Ca2+ transporter type 2A [EC:7.2.2.10] | (RefSeq) calcium-transporting ATPase 3, endoplasmic reticulum-type (A)	--	calcium-transporting ATPase 3, endoplasmic reticulum-type [Sorghum bicolor]	ECA3_ARATH RecName: Full=Calcium-transporting ATPase 3, endoplasmic reticulum-type {ECO:0000305}; Short=AtECA3 {ECO:0000303|Ref.1}; EC=7.2.2.10;	A0A1B6QIC1_SORBI RecName: Full=Calcium-transporting ATPase {ECO:0000256|RuleBase:RU361146}; EC=7.2.2.10 {ECO:0000256|RuleBase:RU361146};	Ca2+ transporting ATPase	GO:0012505,endomembrane system; GO:0005768,endosome; GO:0010008,endosome membrane; GO:0005794,Golgi apparatus; GO:0000139,Golgi membrane; GO:0016021,integral component of membrane; GO:0005802,trans-Golgi network; GO:0015410,ABC-type manganese transporter activity; GO:0005524,ATP binding; GO:0016887,ATP hydrolysis activity; GO:0046872,metal ion binding; GO:0005388,P-type calcium transporter activi…	PF00122.23:E1-E2 ATPase	--	--	--
SbiHYZ.01G106700	1	3.12	3.6305	2.0672	1.8163	2.4119	2.3658	1.5291	0.7752	2.9914	4.2903	4.332	3.6957	2.1848	2.7629	4.5676	Chr01	8091357	8096128	+	SbiHYZ.01G106700	--	K25380 zinc metalloprotease EGY, chloroplastic [EC:3.4.24.-] | (RefSeq) probable zinc metalloprotease EGY3, chloroplastic (A)	--	probable zinc metalloprotease EGY3, chloroplastic [Sorghum bicolor]	EGY3_ORYSI RecName: Full=Probable zinc metalloprotease EGY3, chloroplastic; EC=3.4.24.-; AltName: Full=Protein ETHYLENE-DEPENDENT GRAVITROPISM-DEFICIENT AND YELLOW-GREEN 3; Flags: Precursor;	C5WM05_SORBI SubName: Full=Uncharacterized protein {ECO:0000313|EMBL:EER90942.1};	--	GO:0031969,chloroplast membrane; GO:0016021,integral component of membrane; GO:0008237,metallopeptidase activity; GO:0006508,proteolysis; GO:0009651,response to salt stress; GO:0003674,molecular_function; GO:0003824,catalytic activity; GO:0008233,peptidase activity; GO:0016787,hydrolase activity; GO:0140096,catalytic activity, acting on a protein; GO:0006807,nitrogen compound metabolic process; G…	PF02163.25:Peptidase family M50	--	--	--
SbiHYZ.01G107300	1	20.6125	15.2201	18.109	30.7687	31.103	31.471	21.3318	21.6579	20.2223	31.5602	33.3704	32.0405	17.2809	19.3111	25.8518	Chr01	8125346	8129560	-	SbiHYZ.01G107300	--	K09510 DnaJ homolog subfamily B member 4 | (RefSeq) dnaJ homolog subfamily B member 4 (A)	--	uncharacterized protein LOC8060538 isoform X1 [Sorghum bicolor]	DNJA6_ARATH RecName: Full=Chaperone protein dnaJ A6, chloroplastic {ECO:0000305}; Short=atDjA6 {ECO:0000303|PubMed:23894646}; AltName: Full=Chaperone protein dnaJ A26 {ECO:0000303|PubMed:11599562}; Short=AtDjA26 {ECO:0000303|PubMed:11599562}; Flags: Precursor;	C5WM10_SORBI RecName: Full=J domain-containing protein {ECO:0000259|PROSITE:PS50076};	--	GO:0009507,chloroplast; GO:0009941,chloroplast envelope; GO:0009535,chloroplast thylakoid membrane; GO:0005737,cytoplasm; GO:0005773,vacuole; GO:0005524,ATP binding; GO:0031072,heat shock protein binding; GO:0005506,iron ion binding; GO:0051082,unfolded protein binding; GO:0051085,chaperone cofactor-dependent protein refolding; GO:0042026,protein refolding; GO:0009408,response to heat; GO:0000166…	PF00226.34:DnaJ domain	--	--	--
SbiHYZ.01G109300	1	0	0.7069	0.2965	3.3427	3.1423	6.2521	1.4525	0	1.4751	15.538	16.2351	15.9627	1.5224	1.1475	1.3441	Chr01	8334784	8341190	-	SbiHYZ.01G109300	--	K11842 ubiquitin carboxyl-terminal hydrolase 12/46 [EC:3.4.19.12] | (RefSeq) ubiquitin carboxyl-terminal hydrolase 4 (A)	--	unnamed protein product [Arabidopsis thaliana]	UBP4_ARATH RecName: Full=Ubiquitin carboxyl-terminal hydrolase 4; EC=3.4.19.12; AltName: Full=Deubiquitinating enzyme 4; Short=AtUBP4; AltName: Full=Ubiquitin thioesterase 4; AltName: Full=Ubiquitin-specific-processing protease 4;	A0A0D9ZLJ0_9ORYZ RecName: Full=USP domain-containing protein {ECO:0000259|PROSITE:PS50235};	Ubiquitin-specific protease	GO:0005829,cytosol; GO:0005634,nucleus; GO:0004843,cysteine-type deubiquitinase activity; GO:0004197,cysteine-type endopeptidase activity; GO:0016579,protein deubiquitination; GO:0006511,ubiquitin-dependent protein catabolic process; GO:0003674,molecular_function; GO:0003824,catalytic activity; GO:0008233,peptidase activity; GO:0008234,cysteine-type peptidase activity; GO:0016787,hydrolase activi…	--	--	--	--
SbiHYZ.01G109500	1	29.8375	39.6786	34.8765	56.6225	58.7521	54.9523	40.8314	36.9506	43.8884	62.6244	64.4285	64.0729	47.4751	51.5695	55.1064	Chr01	8375003	8378776	-	SbiHYZ.01G109500	--	K08819 cyclin-dependent kinase 12/13 [EC:2.7.11.22 2.7.11.23] | (RefSeq) cyclin-dependent kinase C-2 (A)	--	hypothetical protein SORBI_3001G107500 [Sorghum bicolor]	CDKC2_ORYSJ RecName: Full=Cyclin-dependent kinase C-2; Short=CDKC;2; EC=2.7.11.22; EC=2.7.11.23;	C5WM29_SORBI RecName: Full=Protein kinase domain-containing protein {ECO:0000259|PROSITE:PS50011};	Cdc2-related protein kinase	GO:0000307,cyclin-dependent protein kinase holoenzyme complex; GO:0005634,nucleus; GO:0005524,ATP binding; GO:0004693,cyclin-dependent protein serine/threonine kinase activity; GO:0106310,protein serine kinase activity; GO:0008353,RNA polymerase II CTD heptapeptide repeat kinase activity; GO:0070816,phosphorylation of RNA polymerase II C-terminal domain; GO:0032968,positive regulation of transcri…	PF00069.28:Protein kinase domain	--	--	--
SbiHYZ.01G109700	1	0	25.9945	19.6653	23.5802	16.1118	12.0204	35.9004	27.697	25.9565	27.9079	29.4403	29.6329	3.3634	10.1332	24.9112	Chr01	8391687	8392655	-	SbiHYZ.01G109700	--	--	--	uncharacterized protein LOC8060547 [Sorghum bicolor]	--	C5WM32_SORBI SubName: Full=Uncharacterized protein {ECO:0000313|EMBL:EER93536.1};	--	--	--	--	--	--
SbiHYZ.01G110100	1	9.3205	13.5626	11.2673	11.4643	10.4476	8.8363	12.369	13.1546	12.3385	22.3386	25.4937	23.2239	4.2128	4.8886	7.6002	Chr01	8418596	8420544	+	SbiHYZ.01G110100	--	--	--	uncharacterized protein LOC8059977 [Sorghum bicolor]	--	C5WM36_SORBI SubName: Full=Uncharacterized protein {ECO:0000313|EMBL:EER90959.1};	--	--	--	--	--	--
SbiHYZ.01G110600	1	5.7867	3.1473	2.9372	9.3149	11.5259	9.7596	3.9595	5.0532	5.5819	10.5311	9.6387	10.6112	4.8772	6.7654	5.8927	Chr01	8476169	8480549	-	SbiHYZ.01G110600	--	K26544 phosphatidylinositol/phosphatidylcholine transfer protein | (RefSeq) random slug protein 5 (A)	--	random slug protein 5 [Sorghum bicolor]	ACBP3_ORYSJ RecName: Full=Acyl-CoA-binding domain-containing protein 3 {ECO:0000305}; Short=Acyl-CoA binding protein 3 {ECO:0000303|PubMed:21128943}; Short=OsACBP3 {ECO:0000303|PubMed:21128943};	A0A1B6QIC6_SORBI RecName: Full=CRAL-TRIO domain-containing protein {ECO:0000259|PROSITE:PS50191};	Phosphatidylinositol transfer protein PDR16 and related proteins	GO:0005829,cytosol; GO:0000062,fatty-acyl-CoA binding; GO:0008289,lipid binding; GO:0006631,fatty acid metabolic process; GO:0000166,nucleotide binding; GO:0003674,molecular_function; GO:0005488,binding; GO:0017076,purine nucleotide binding; GO:0030554,adenyl nucleotide binding; GO:0032553,ribonucleotide binding; GO:0032555,purine ribonucleotide binding; GO:0032559,adenyl ribonucleotide binding; …	PF00650.23:CRAL/TRIO domain	--	--	--
SbiHYZ.01G111100	1	0	0.5913	0.4688	0.8682	0.7628	0.635	0.2285	0.3121	0.3822	1.0077	0.9174	0.9363	0.612	0.6179	0.2626	Chr01	8540334	8548833	+	SbiHYZ.01G111100	--	K17261 adenylyl cyclase-associated protein | (RefSeq) cyclase-associated protein 1 (A)	--	Adenylyl cyclase-associated protein [Zea mays]	ACAP1_ARATH RecName: Full=Cyclase-associated protein 1; Short=AtCAP1; AltName: Full=Adenylyl cyclase-associated protein;	A0A1D6GIN6_MAIZE SubName: Full=Adenylyl cyclase-associated protein {ECO:0000313|EMBL:AQK63311.1};	Adenylate cyclase-associated protein (CAP/Srv2p)	GO:0005737,cytoplasm; GO:0003779,actin binding; GO:0008179,adenylate cyclase binding; GO:0030036,actin cytoskeleton organization; GO:0019933,cAMP-mediated signaling; GO:0045761,regulation of adenylate cyclase activity; GO:0009826,unidimensional cell growth; GO:0003674,molecular_function; GO:0005488,binding; GO:0005515,protein binding; GO:0008092,cytoskeletal protein binding; GO:0019899,enzyme bin…	PF08603.14:Adenylate cyclase associated (CAP) C terminal	--	--	--
SbiHYZ.01G111700	1	39.9489	32.2171	34.7392	43.1998	36.0925	47.7438	83.122	92.6274	70.8899	72.6986	67.195	66.1192	54.6284	57.6389	45.6453	Chr01	8576967	8578122	-	SbiHYZ.01G111700	--	K11251 histone H2A | (RefSeq) probable histone H2AXa (A)	ko03082: ATP-dependent chromatin remodeling	probable histone H2AXa [Sorghum bicolor]	H2AXA_ORYSI RecName: Full=Probable histone H2AXa;	C5WMX3_SORBI RecName: Full=Histone H2A {ECO:0000256|RuleBase:RU003767};	Histone 2A	GO:0000786,nucleosome; GO:0005634,nucleus; GO:0003677,DNA binding; GO:0046982,protein heterodimerization activity; GO:0030527,structural constituent of chromatin; GO:0003674,molecular_function; GO:0003676,nucleic acid binding; GO:0005488,binding; GO:0097159,organic cyclic compound binding; GO:1901363,heterocyclic compound binding; GO:0005515,protein binding; GO:0046983,protein dimerization activi…	PF16211.8:C-terminus of histone H2A	--	--	--
SbiHYZ.01G113800	1	0	0.4076	0.6019	0.5253	0.3378	0.8096	0.5988	0.1872	0.4422	2.8499	1.7523	3.651	0.8417	0.8992	2.1826	Chr01	8864416	8865730	-	SbiHYZ.01G113800	--	--	--	unnamed protein product [Miscanthus lutarioriparius]	CCDP_MAIZE RecName: Full=Cortical cell-delineating protein; AltName: Full=Root-specific protein ZRP3; Flags: Precursor;	A0A811N238_9POAL SubName: Full=Hypothetical protein {ECO:0000313|EMBL:CAD6214287.1};	--	--	--	--	--	--
SbiHYZ.01G115600	1	6.7747	6.1478	5.5046	0	0	0	0	0	0	7.5569	8.0219	7.8947	0.2082	0.2089	0.1246	Chr01	9007078	9010193	-	SbiHYZ.01G115600	--	--	--	uncharacterized protein LOC120699393 isoform X3 [Panicum virgatum]	--	A0A3L6PUP1_PANMI RecName: Full=DBD_Tnp_Mut domain-containing protein {ECO:0000259|Pfam:PF03108};	--	--	PF04434.20:SWIM zinc finger	--	--	--
SbiHYZ.01G118500	1	2.1351	0.9477	1.0187	1.1963	1.0523	0.8383	0.4355	0.3371	0.5197	1.8074	1.5633	2.0294	1.7586	1.3294	0.459	Chr01	9182360	9191982	-	SbiHYZ.01G118500	--	K01528 dynamin 1/3 [EC:3.6.5.5] | (RefSeq) dynamin-2A isoform X1 (A)	ko04144: Endocytosis	hypothetical protein Zm00014a_026704 [Zea mays]	DRP1C_ARATH RecName: Full=Phragmoplastin DRP1C {ECO:0000305}; EC=3.6.5.- {ECO:0000250|UniProtKB:P42697}; AltName: Full=Dynamin-like protein 1C {ECO:0000303|PubMed:11351070, ECO:0000303|PubMed:12834397, ECO:0000303|PubMed:14750516}; AltName: Full=Dynamin-like protein 5 {ECO:0000303|PubMed:14750516}; AltName: Full=Dynamin-like protein DLP1 {ECO:0000303|PubMed:14750516}; AltName: Full=Dynamin-relate…	A0A317YC10_MAIZE SubName: Full=Uncharacterized protein {ECO:0000313|EMBL:PWZ56218.1};	Vacuolar sorting protein VPS1, dynamin, and related proteins	GO:0005938,cell cortex; GO:0009504,cell plate; GO:0030136,clathrin-coated vesicle; GO:0005737,cytoplasm; GO:0005576,extracellular region; GO:0016020,membrane; GO:0005874,microtubule; GO:0009524,phragmoplast; GO:0005886,plasma membrane; GO:0009506,plasmodesma; GO:0005525,GTP binding; GO:0003924,GTPase activity; GO:0008017,microtubule binding; GO:0007049,cell cycle; GO:0051301,cell division; GO:000…	PF01031.23:Dynamin central region	--	--	--
SbiHYZ.01G119000	1	0.9133	1.7842	2.3042	2.4581	3.3874	1.9245	1.0574	0.5974	1.842	4.3028	4.388	4.1366	2.8048	2.7329	1.6823	Chr01	9215836	9226335	-	SbiHYZ.01G119000	--	K01835 phosphoglucomutase [EC:5.4.2.2] | (RefSeq) phosphoglucomutase, cytoplasmic 2 (A)	ko00010: Glycolysis / Gluconeogenesis; ko00030: Pentose phosphate pathway; ko00052: Galactose metabolism; ko00230: Purine metabolism; ko00500: Starch and sucrose metabolism; ko00520: Amino sugar and nucleotide sugar metabolism; ko01100: Metabolic pathways; ko01110: Biosynthesis of secondary metabolites; ko01250: Biosynthesis of nucleotide sugars	phosphoglucomutase2 [Zea mays]	PGMC1_MAIZE RecName: Full=Phosphoglucomutase, cytoplasmic 1 {ECO:0000303|PubMed:9662542}; Short=PGM 1 {ECO:0000303|PubMed:9662542}; EC=5.4.2.2 {ECO:0000269|PubMed:9662542}; AltName: Full=Glucose phosphomutase 1 {ECO:0000303|PubMed:9662542};	A0A1D6GJ74_MAIZE RecName: Full=Phosphoglucomutase (alpha-D-glucose-1,6-bisphosphate-dependent) {ECO:0000256|ARBA:ARBA00012728}; EC=5.4.2.2 {ECO:0000256|ARBA:ARBA00012728};	Phosphoglucomutase	GO:0005829,cytosol; GO:0000287,magnesium ion binding; GO:0004614,phosphoglucomutase activity; GO:0005975,carbohydrate metabolic process; GO:0006006,glucose metabolic process; GO:0003674,molecular_function; GO:0005488,binding; GO:0043167,ion binding; GO:0043169,cation binding; GO:0046872,metal ion binding; GO:0003824,catalytic activity; GO:0016853,isomerase activity; GO:0016866,intramolecular tran…	PF02880.19:Phosphoglucomutase/phosphomannomutase, alpha/beta/alpha domain III	--	--	--
SbiHYZ.01G119300	1	7.215	6.2923	6.2101	9.1874	8.6948	9.4786	5.9524	4.898	4.6317	9.0448	9.8984	9.8184	4.5067	4.7211	5.5697	Chr01	9245519	9251728	-	SbiHYZ.01G119300	--	K10704 ubiquitin-conjugating enzyme E2 variant | (RefSeq) ubiquitin-conjugating enzyme E2 variant 1C (A)	--	hypothetical protein SORBI_3001G116700 [Sorghum bicolor]	UEV1A_ARATH RecName: Full=Ubiquitin-conjugating enzyme E2 variant 1A; Short=Ubc enzyme variant 1A; AltName: Full=Protein MMS ZWEI HOMOLOG 1;	C5WN29_SORBI RecName: Full=UBC core domain-containing protein {ECO:0000259|PROSITE:PS50127};	Ubiquitin-conjugating enzyme E2	GO:0005634,nucleus; GO:0031372,UBC13-MMS2 complex; GO:1902916,positive regulation of protein polyubiquitination; GO:0006301,postreplication repair; GO:0070534,protein K63-linked ubiquitination; GO:0000209,protein polyubiquitination; GO:0006807,nitrogen compound metabolic process; GO:0008150,biological_process; GO:0008152,metabolic process; GO:0009893,positive regulation of metabolic process; GO:0…	PF00179.29:Ubiquitin-conjugating enzyme	--	--	--
SbiHYZ.01G124000	1	0.2849	0.1104	0.0621	0.1626	0.3586	0.1966	0.0674	0.0338	0.0342	0.254	0.264	0.3369	0.0483	0.0767	0.1675	Chr01	9573123	9585864	+	SbiHYZ.01G124000	--	--	--	Transmembrane Fragile-X-F-associated protein [Zea mays]	--	A0A1D6GJP4_MAIZE SubName: Full=Transmembrane Fragile-X-F-associated protein {ECO:0000313|EMBL:AQK63575.1};	--	GO:0016021,integral component of membrane; GO:0005575,cellular_component; GO:0016020,membrane; GO:0031224,intrinsic component of membrane; GO:0110165,cellular anatomical entity	PF10269.12:Transmembrane Fragile-X-F protein	--	--	--
SbiHYZ.01G125700	1	5.6095	4.6838	4.8548	4.2574	3.142	3.7867	5.1128	3.5361	3.544	6.1321	7.0889	6.8217	3.8114	3.7886	6.5918	Chr01	9847438	9851328	+	SbiHYZ.01G125700	--	K05350 beta-glucosidase [EC:3.2.1.21] | (RefSeq) beta-glucosidase 7 (A)	ko00460: Cyanoamino acid metabolism; ko00500: Starch and sucrose metabolism; ko00999: Biosynthesis of various plant secondary metabolites; ko01100: Metabolic pathways; ko01110: Biosynthesis of secondary metabolites	beta-glucosidase 7 [Sorghum bicolor]	BGL07_ORYSJ RecName: Full=Beta-glucosidase 7 {ECO:0000305}; Short=Os3bglu7 {ECO:0000303|PubMed:17196101}; EC=3.2.1.21 {ECO:0000269|PubMed:14692878}; Flags: Precursor;	A0A811N2U7_9POAL SubName: Full=Hypothetical protein {ECO:0000313|EMBL:CAD6214170.1};	Beta-glucosidase, lactase phlorizinhydrolase, and related proteins	GO:0005576,extracellular region; GO:0047668,amygdalin beta-glucosidase activity; GO:0033907,beta-D-fucosidase activity; GO:0004565,beta-galactosidase activity; GO:0080083,beta-gentiobiose beta-glucosidase activity; GO:0008422,beta-glucosidase activity; GO:0047701,beta-L-arabinosidase activity; GO:0004567,beta-mannosidase activity; GO:0080079,cellobiose glucosidase activity; GO:0042973,glucan endo…	PF00232.21:Glycosyl hydrolase family 1	--	--	--
SbiHYZ.01G126500	1	20.0581	19.8444	16.4817	29.5789	30.5028	35.2886	25.4863	24.9967	24.7778	42.9003	43.6682	45.6438	46.5952	41.2482	32.8449	Chr01	9913412	9917090	+	SbiHYZ.01G126500	--	K13114 pinin | (RefSeq) pinin (A)	ko03013: Nucleocytoplasmic transport; ko03015: mRNA surveillance pathway	pinin [Sorghum bicolor]	--	C5WNT6_SORBI RecName: Full=Pinin_SDK_memA domain-containing protein {ECO:0000259|Pfam:PF04696};	Pinin (desmosome-associated protein)	GO:0071013,catalytic step 2 spliceosome; GO:0003729,mRNA binding; GO:0006397,mRNA processing; GO:0008380,RNA splicing; GO:0003674,molecular_function; GO:0003676,nucleic acid binding; GO:0003723,RNA binding; GO:0005488,binding; GO:0097159,organic cyclic compound binding; GO:1901363,heterocyclic compound binding; GO:0006139,nucleobase-containing compound metabolic process; GO:0006396,RNA processing…	PF04696.16:pinin/SDK/memA/ protein conserved region	--	--	--
SbiHYZ.01G127600	1	8.9227	3.7553	3.169	5.8244	5.0823	4.7954	4.7648	8.1335	6.5489	5.9895	7.1967	5.7301	1.8467	1.8526	4.0149	Chr01	9965122	9968661	+	SbiHYZ.01G127600	--	K12817 pre-mRNA-splicing factor 18 | (RefSeq) pre-mRNA-splicing factor 18 (A)	ko03040: Spliceosome	pre-mRNA-splicing factor 18 [Sorghum bicolor]	--	A0A1B6QIN1_SORBI RecName: Full=Pre-mRNA-splicing factor 18 {ECO:0000256|ARBA:ARBA00018242};	U5 snRNP-associated RNA splicing factor	GO:0071021,U2-type post-spliceosomal complex; GO:0046540,U4/U6 x U5 tri-snRNP complex; GO:0005682,U5 snRNP; GO:0000350,generation of catalytic spliceosome for second transesterification step; GO:0000375,RNA splicing, via transesterification reactions; GO:0000377,RNA splicing, via transesterification reactions with bulged adenosine as nucleophile; GO:0000393,spliceosomal conformational changes to …	PF02840.18:Prp18 domain	--	--	--
SbiHYZ.01G128000	1	2.2582	1.9512	1.7634	3.4436	5.1552	4.2458	1.8416	0.9811	2.5701	5.2476	5.8913	5.6324	2.6816	2.2502	2.5544	Chr01	9998758	10014182	-	SbiHYZ.01G128000	--	K14513 ethylene-insensitive protein 2 | (RefSeq) protein ETHYLENE-INSENSITIVE 2 (A)	ko04016: MAPK signaling pathway - plant; ko04075: Plant hormone signal transduction	hypothetical protein BDA96_01G130900 [Sorghum bicolor]	EIN2_ORYSJ RecName: Full=Protein ETHYLENE-INSENSITIVE 2 {ECO:0000305}; Short=OsEIN2 {ECO:0000303|PubMed:15047876}; AltName: Full=Protein MAO HUZI 7 {ECO:0000303|PubMed:23718947};	A0A1B6QIN8_SORBI SubName: Full=Uncharacterized protein {ECO:0000313|EMBL:KXG37781.1};	Mn2+ and Fe2+ transporters of the NRAMP family	GO:0016021,integral component of membrane; GO:0015086,cadmium ion transmembrane transporter activity; GO:0005384,manganese ion transmembrane transporter activity; GO:0009873,ethylene-activated signaling pathway; GO:0010104,regulation of ethylene-activated signaling pathway; GO:0003674,molecular_function; GO:0005215,transporter activity; GO:0008324,cation transmembrane transporter activity; GO:001…	PF01566.21:Natural resistance-associated macrophage protein	--	--	--
SbiHYZ.01G132300	1	2.6419	8.1327	9.3848	6.1509	5.662	6.3294	3.7184	3.441	5.0898	26.4756	24.8519	27.2921	4.5487	2.7867	1.122	Chr01	10356386	10358269	-	SbiHYZ.01G132300	--	K13692 UDP-glucose:(indol-3-yl)acetate beta-D-glucosyltransferase [EC:2.4.1.121] | (RefSeq) indole-3-acetate beta-glucosyltransferase (A)	--	indole-3-acetate beta-glucosyltransferase [Sorghum bicolor]	IABG_MAIZE RecName: Full=Indole-3-acetate beta-glucosyltransferase; EC=2.4.1.121; AltName: Full=(Uridine 5'-diphosphate-glucose:indol-3-ylacetyl)-beta-D-glucosyl transferase; AltName: Full=IAA-Glu synthase;	C5WNY7_SORBI RecName: Full=Glycosyltransferase {ECO:0000256|RuleBase:RU362057}; EC=2.4.1.- {ECO:0000256|RuleBase:RU362057};	UDP-glucuronosyl and UDP-glucosyl transferase	GO:0047215,indole-3-acetate beta-glucosyltransferase activity; GO:0080043,quercetin 3-O-glucosyltransferase activity; GO:0080044,quercetin 7-O-glucosyltransferase activity; GO:0047251,thiohydroximate beta-D-glucosyltransferase activity; GO:0052544,defense response by callose deposition in cell wall; GO:0042742,defense response to bacterium; GO:0019761,glucosinolate biosynthetic process; GO:000367…	PF00201.21:UDP-glucoronosyl and UDP-glucosyl transferase	--	--	--
SbiHYZ.01G132400	1	0.4226	1.8847	1.2639	1.4846	1.5885	1.2758	1.1249	1.684	1.3822	2.8094	3.2101	3.5649	1.6226	1.8054	1.7278	Chr01	10361282	10368245	-	SbiHYZ.01G132400	--	--	--	histone H3.v1 [Sorghum bicolor]	--	C5WNY9_SORBI SubName: Full=Uncharacterized protein {ECO:0000313|EMBL:EER93635.1};	--	--	PF15991.8:G-protein pathway suppressor	--	--	--
SbiHYZ.01G133100	1	3.5924	2.8052	3.0147	1.3421	1.5397	1.6441	2.0696	2.6594	2.899	5.2508	5.3301	5.4618	4.823	3.6391	2.1523	Chr01	10422950	10427924	+	SbiHYZ.01G133100	--	--	--	hypothetical protein SORBI_3001G130700 [Sorghum bicolor]	SOK3_ARATH RecName: Full=Protein SOSEKI 3 {ECO:0000303|PubMed:30737509}; Short=AtSOK3 {ECO:0000303|PubMed:32004461};	C5WPH4_SORBI SubName: Full=Uncharacterized protein {ECO:0000313|EMBL:EER91056.1};	--	GO:0031234,extrinsic component of cytoplasmic side of plasma membrane; GO:0042803,protein homodimerization activity; GO:0007049,cell cycle; GO:0051301,cell division; GO:1905392,plant organ morphogenesis; GO:0051258,protein polymerization; GO:0051302,regulation of cell division; GO:2000067,regulation of root morphogenesis; GO:0090708,specification of plant organ axis polarity; GO:0003674,molecular…	PF06136.16:Protein SOSEKI, plant	--	--	--
SbiHYZ.01G134700	1	1.2219	2.3375	2.4207	8.4754	8.7034	10.9876	3.0591	2.6918	3.559	9.9949	10.1057	9.6982	5.2118	3.6572	2.9329	Chr01	10549310	10561368	+	SbiHYZ.01G134700	--	K01535 H+-transporting ATPase [EC:7.1.2.1] | (RefSeq) plasma membrane ATPase 1 (A)	ko00190: Oxidative phosphorylation; ko01100: Metabolic pathways	hypothetical protein SORBI_3001G132300 [Sorghum bicolor]	PMA2_SOLLC RecName: Full=Plasma membrane ATPase 2; EC=7.1.2.1; AltName: Full=Proton pump 2; Flags: Fragment;	C5WPI2_SORBI SubName: Full=Uncharacterized protein {ECO:0000313|EMBL:EER91059.2};	Plasma membrane H+-transporting ATPase	GO:0016021,integral component of membrane; GO:0005886,plasma membrane; GO:0005524,ATP binding; GO:0016887,ATP hydrolysis activity; GO:0046872,metal ion binding; GO:0015662,P-type ion transporter activity; GO:0008553,P-type proton-exporting transporter activity; GO:0034220,ion transmembrane transport; GO:0120029,proton export across plasma membrane; GO:1902600,proton transmembrane transport; GO:00…	PF00931.25:NB-ARC domain	--	--	--
SbiHYZ.01G134900	1	7.904	4.6656	4.8248	14.3691	17.6951	15.4	2.6301	2.2913	3.8057	20.8537	23.1208	22.3062	5.9219	6.9755	7.6175	Chr01	10572570	10597380	-	SbiHYZ.01G134900	--	K13024 inositol-hexakisphosphate/diphosphoinositol-pentakisphosphate 1-kinase [EC:2.7.4.24] | (RefSeq) inositol hexakisphosphate and diphosphoinositol-pentakisphosphate kinase VIP2 isoform X2 (A)	ko04070: Phosphatidylinositol signaling system	inositol hexakisphosphate and diphosphoinositol-pentakisphosphate kinase VIP2 isoform X1 [Sorghum bicolor]	VIP2L_ARATH RecName: Full=Inositol hexakisphosphate and diphosphoinositol-pentakisphosphate kinase VIP2 {ECO:0000303|PubMed:25231822}; EC=2.7.4.24 {ECO:0000269|PubMed:25231822}; AltName: Full=Protein VIP HOMOLOG 1 {ECO:0000303|PubMed:25901085}; AltName: Full=VIP1 homolog protein 2 {ECO:0000303|PubMed:25231822}; Short=Arabidopsis homolog protein of yeast VIP1 2 {ECO:0000303|PubMed:25231822}; Short…	A0A1B6QIS3_SORBI RecName: Full=Inositol hexakisphosphate and diphosphoinositol-pentakisphosphate kinase {ECO:0000256|RuleBase:RU365032}; EC=2.7.4.24 {ECO:0000256|RuleBase:RU365032};	Arp2/3 complex-interacting protein VIP1/Asp1, involved in regulation of actin cytoskeleton	GO:0005829,cytosol; GO:0005886,plasma membrane; GO:0009536,plastid; GO:0102092,5-diphosphoinositol pentakisphosphate 3-kinase activity; GO:0005524,ATP binding; GO:0033857,diphosphoinositol-pentakisphosphate kinase activity; GO:0000829,inositol heptakisphosphate kinase activity; GO:0052723,inositol hexakisphosphate 1-kinase activity; GO:0052724,inositol hexakisphosphate 3-kinase activity; GO:00008…	PF00328.25:Histidine phosphatase superfamily (branch 2)	--	--	--
SbiHYZ.01G135800	1	0.8736	0.4564	0.3935	0.8725	0.9312	0.7657	0.2251	0.3763	0.254	1.2125	1.1512	1.2418	0.29	0.2874	0.2314	Chr01	10653713	10662734	-	SbiHYZ.01G135800	--	K26552 MFS transporter, POT/PTR family, nitrate/chloride/glucosinolate transporter | (RefSeq) protein NRT1/ PTR FAMILY 2.11 (A)	--	uncharacterized protein LOC100191455 isoform X1 [Zea mays]	PTR53_ARATH RecName: Full=Protein NRT1/ PTR FAMILY 2.11; Short=AtNPF2.11; AltName: Full=Nitrate transporter 1.10; AltName: Full=Protein GLUCOSINOLATE TRANSPORTER-2;	A0A804P911_MAIZE SubName: Full=Uncharacterized protein {ECO:0000313|EnsemblPlants:Zm00001eb217190_P002};	H+/oligopeptide symporter	GO:0016021,integral component of membrane; GO:0005886,plasma membrane; GO:0009506,plasmodesma; GO:0090448,glucosinolate:proton symporter activity; GO:1901349,glucosinolate transport; GO:0090449,phloem glucosinolate loading; GO:0003674,molecular_function; GO:0005215,transporter activity; GO:0008324,cation transmembrane transporter activity; GO:0008509,anion transmembrane transporter activity; GO:0…	PF00854.24:POT family	--	--	--
SbiHYZ.01G136400	1	4.6854	15.8885	12.5239	22.0936	17.8782	19.0657	30.8352	38.2862	45.319	36.135	33.1485	34.3441	10.4176	11.1477	9.9741	Chr01	10701370	10706063	-	SbiHYZ.01G136400	--	K22314 glucosinolate gamma-glutamyl hydrolase [EC:3.4.19.16] | (RefSeq) gamma-glutamyl peptidase 5 (A)	--	gamma-glutamyl peptidase 5 [Sorghum bicolor]	GGP5_ARATH RecName: Full=Gamma-glutamyl peptidase 5 {ECO:0000305}; EC=3.4.19.- {ECO:0000305};	C5WPK6_SORBI RecName: Full=GATase domain-containing protein {ECO:0000259|Pfam:PF00117};	Predicted glutamine synthetase	GO:0005829,cytosol; GO:0008233,peptidase activity; GO:0006508,proteolysis; GO:0003674,molecular_function; GO:0003824,catalytic activity; GO:0016787,hydrolase activity; GO:0140096,catalytic activity, acting on a protein; GO:0006807,nitrogen compound metabolic process; GO:0008150,biological_process; GO:0008152,metabolic process; GO:0019538,protein metabolic process; GO:0043170,macromolecule metabol…	PF00117.31:Glutamine amidotransferase class-I	--	--	--
SbiHYZ.01G136700	1	0	0.0339	0	0.047	0.0401	0.1267	0	0	0.1103	0.2047	0.1166	0.1226	0.0311	0	0.0372	Chr01	10743157	10751158	-	SbiHYZ.01G136700	--	--	--	glycosyltransferase family protein 64 protein C5 [Sorghum bicolor]	GINT1_ORYSJ RecName: Full=Glucosamine inositolphosphorylceramide transferase 1 {ECO:0000303|PubMed:29760197}; EC=2.4.99.- {ECO:0000305|PubMed:29760197};	A0A1B6QIT6_SORBI RecName: Full=Glyco_transf_64 domain-containing protein {ECO:0000259|Pfam:PF09258};	Acetylglucosaminyltransferase EXT2/exostosin 2	GO:0016021,integral component of membrane; GO:0016757,glycosyltransferase activity; GO:0046872,metal ion binding; GO:0030259,lipid glycosylation; GO:0006486,protein glycosylation; GO:0003674,molecular_function; GO:0003824,catalytic activity; GO:0016740,transferase activity; GO:0005488,binding; GO:0043167,ion binding; GO:0043169,cation binding; GO:0006629,lipid metabolic process; GO:0008150,biolog…	PF09258.13:Glycosyl transferase family 64 domain	--	--	--
SbiHYZ.01G137000	1	0	1.2174	1.1506	1.516	1.1533	1.4225	2.2112	2.7741	1.9418	2.6622	2.9731	2.3825	2.1008	2.2514	2.3671	Chr01	10752579	10761686	-	SbiHYZ.01G137000	--	K16075 magnesium transporter | (RefSeq) magnesium transporter MRS2-A, chloroplastic (A)	--	magnesium transporter MRS2-A, chloroplastic [Sorghum bicolor]	MRS2A_ORYSI RecName: Full=Magnesium transporter MRS2-A, chloroplastic; Flags: Precursor;	C5WPL2_SORBI RecName: Full=Magnesium transporter {ECO:0000256|RuleBase:RU366041};	Magnesium transporters: CorA family	GO:0031969,chloroplast membrane; GO:0016021,integral component of membrane; GO:0015095,magnesium ion transmembrane transporter activity; GO:0010960,magnesium ion homeostasis; GO:0010117,photoprotection; GO:0010027,thylakoid membrane organization; GO:0003674,molecular_function; GO:0005215,transporter activity; GO:0008324,cation transmembrane transporter activity; GO:0015075,ion transmembrane trans…	PF01544.21:CorA-like Mg2+ transporter protein	--	--	--
SbiHYZ.01G137300	1	2.3167	6.1663	5.8281	6.4172	7.8513	9.6839	4.0586	3.8982	7.173	12.0736	10.3508	10.6403	8.1961	8.442	6.3948	Chr01	10770693	10775261	+	SbiHYZ.01G137300	--	K17604 zinc finger SWIM domain-containing protein 3 | (RefSeq) protein FAR1-RELATED SEQUENCE 5 (A)	--	GATA transcription factor 18 [Sorghum bicolor]	GAT18_ORYSJ RecName: Full=GATA transcription factor 18 {ECO:0000303|PubMed:15084732}; Short=OsGATA18 {ECO:0000303|PubMed:15084732}; AltName: Full=Protein TIFY 1a {ECO:0000305}; Short=OsTIFY1a {ECO:0000303|PubMed:19618278};	C5WPL5_SORBI SubName: Full=Uncharacterized protein {ECO:0000313|EMBL:EER91071.1};	GATA-4/5/6 transcription factors	GO:0005634,nucleus; GO:0043565,sequence-specific DNA binding; GO:0008270,zinc ion binding; GO:0006355,regulation of DNA-templated transcription; GO:0003674,molecular_function; GO:0003676,nucleic acid binding; GO:0003677,DNA binding; GO:0005488,binding; GO:0097159,organic cyclic compound binding; GO:1901363,heterocyclic compound binding; GO:0043167,ion binding; GO:0043169,cation binding; GO:004687…	PF00320.30:GATA zinc finger	C2C2-GATA	TF	C2C2->C2C2-GATA
SbiHYZ.01G137800	1	0.7444	0.0452	0	0.1914	0.0571	0.2396	0	0	0	0.2876	0.3112	0.2598	0.0969	0.1388	0.1656	Chr01	10836527	10848732	+	SbiHYZ.01G137800	--	K11593 eukaryotic translation initiation factor 2C | (RefSeq) protein argonaute 12 (A)	--	protein argonaute 12 [Sorghum bicolor]	AGO12_ORYSJ RecName: Full=Protein argonaute 12; Short=OsAGO12;	A0A1Z5S5I0_SORBI SubName: Full=Uncharacterized protein {ECO:0000313|EMBL:OQU91197.1};	Translation initiation factor 2C (eIF-2C) and related proteins	GO:0005737,cytoplasm; GO:0004521,endoribonuclease activity; GO:0003723,RNA binding; GO:0035194,post-transcriptional gene silencing by RNA; GO:0003674,molecular_function; GO:0003824,catalytic activity; GO:0004518,nuclease activity; GO:0004519,endonuclease activity; GO:0004540,ribonuclease activity; GO:0016787,hydrolase activity; GO:0016788,hydrolase activity, acting on ester bonds; GO:0140098,cata…	PF02171.20:Piwi domain	--	--	--
SbiHYZ.01G141400	1	0	0.0156	0.2409	0.1113	0.133	0.1093	0.0666	0.0072	0.2454	0.3767	0.3701	0.3546	0.1002	0.1077	0.0428	Chr01	11216153	11224744	+	SbiHYZ.01G141400	--	--	--	growth-regulating factor 9 [Sorghum bicolor]	GRF9_ORYSJ RecName: Full=Growth-regulating factor 9; Short=OsGRF9; AltName: Full=Transcription activator GRF9;	C5WPQ0_SORBI RecName: Full=Growth-regulating factor {ECO:0000256|RuleBase:RU367127};	--	GO:0005634,nucleus; GO:0005524,ATP binding; GO:0032502,developmental process; GO:0006355,regulation of DNA-templated transcription; GO:0006351,DNA-templated transcription; GO:0000166,nucleotide binding; GO:0003674,molecular_function; GO:0005488,binding; GO:0017076,purine nucleotide binding; GO:0030554,adenyl nucleotide binding; GO:0032553,ribonucleotide binding; GO:0032555,purine ribonucleotide b…	PF08879.13:WRC	GRF	TF	GRF
SbiHYZ.01G142800	1	1.2383	2.6084	4.0572	1.89	1.6157	1.524	3.457	2.9038	3.5108	3.715	4.4516	4.0444	2.6016	2.1172	1.791	Chr01	11422241	11428251	+	SbiHYZ.01G142800	--	K07943 ADP-ribosylation factor-like protein 2 | (RefSeq) ADP-ribosylation factor-like protein 2 isoform X2 (A)	--	ADP-ribosylation factor-like protein 2 isoform X2 [Sorghum bicolor]	ARF5_ARATH RecName: Full=ADP-ribosylation factor-like protein 2; AltName: Full=Protein ARF-like 2; AltName: Full=Protein HALLIMASCH; AltName: Full=Protein TITAN 5;	A0A1B6QIW8_SORBI SubName: Full=Uncharacterized protein {ECO:0000313|EMBL:KXG37868.1};	GTP-binding ADP-ribosylation factor-like protein ARL2	GO:0005737,cytoplasm; GO:0015630,microtubule cytoskeleton; GO:0005525,GTP binding; GO:0003924,GTPase activity; GO:0009793,embryo development ending in seed dormancy; GO:0009558,embryo sac cellularization; GO:0009960,endosperm development; GO:0006457,protein folding; GO:0007021,tubulin complex assembly; GO:0000166,nucleotide binding; GO:0003674,molecular_function; GO:0005488,binding; GO:0017076,pu…	PF00025.24:ADP-ribosylation factor family	--	--	--
SbiHYZ.01G144700	1	0	0.7386	0.6377	0.9081	0.5248	0.3797	0.9076	0.2036	0.0801	1.9486	1.753	2.2141	0.2034	0.0283	0.2029	Chr01	11526439	11528352	-	SbiHYZ.01G144700	--	--	--	hypothetical protein BDA96_01G149500 [Sorghum bicolor]	FB36_ARATH RecName: Full=Putative F-box protein At1g46984;	A0A1B6QIW9_SORBI RecName: Full=F-box domain-containing protein {ECO:0000259|PROSITE:PS50181};	--	--	PF00646.36:F-box domain	--	--	--
SbiHYZ.01G145300	1	0	0.1002	0.0202	0.2295	0.2636	0.3225	0.2616	0	0.0966	0.3891	0.3369	0.3988	0.1941	0.0683	0.1345	Chr01	11567673	11576329	+	SbiHYZ.01G145300	--	K07889 Ras-related protein Rab-5C | (RefSeq) ras-related protein RABF2b (A)	ko04144: Endocytosis; ko04145: Phagosome	transmembrane protein 56-B [Sorghum bicolor]	RAB5A_ORYSJ RecName: Full=Ras-related protein Rab5A {ECO:0000305}; Short=OsRab5A {ECO:0000303|Ref.1}; AltName: Full=Protein GLUTELIN PRECURSOR 4 {ECO:0000303|PubMed:21825104}; AltName: Full=Protein GLUTELIN PRECURSOR ACCUMULATION 1 {ECO:0000303|PubMed:21105928};	C5WQB5_SORBI RecName: Full=TLC domain-containing protein {ECO:0000259|PROSITE:PS50922};	Uncharacterized conserved protein, contains TBC domain	GO:0030139,endocytic vesicle; GO:0005768,endosome; GO:0000139,Golgi membrane; GO:0009705,plant-type vacuole membrane; GO:0005886,plasma membrane; GO:0032586,protein storage vacuole membrane; GO:0005525,GTP binding; GO:0003924,GTPase activity; GO:0010256,endomembrane system organization; GO:0006886,intracellular protein transport; GO:0051028,mRNA transport; GO:0000166,nucleotide binding; GO:000367…	PF03798.19:TLC domain	--	--	--
SbiHYZ.01G145700	1	0	0.4448	0.1213	0	0	0	0	0	0	3.7893	3.9171	3.7398	0	0	0.1466	Chr01	11620243	11624649	+	SbiHYZ.01G145700	--	--	--	uncharacterized protein LOC110436346 isoform X1 [Sorghum bicolor]	--	A0A1Z5R627_SORBI SubName: Full=Uncharacterized protein {ECO:0000313|EMBL:OQU79177.1};	--	--	--	--	--	--
SbiHYZ.01G149100	1	3.9393	4.3045	4.7067	5.7579	5.2784	5.5045	3.4807	3.3034	3.2434	9.1198	9.2154	9.0601	3.5972	2.7536	3.6619	Chr01	11894432	11909056	+	SbiHYZ.01G149100	--	--	--	uncharacterized protein LOC8057205 isoform X1 [Sorghum bicolor]	MBRL_ARATH RecName: Full=Membralin-like protein At1g60995 {ECO:0000305};	A0A811SQ47_9POAL SubName: Full=Hypothetical protein {ECO:0000313|EMBL:CAD6343197.1};	Uncharacterized conserved protein	GO:0005783,endoplasmic reticulum; GO:0016021,integral component of membrane; GO:1904294,positive regulation of ERAD pathway; GO:0106118,regulation of sterol biosynthetic process; GO:0034976,response to endoplasmic reticulum stress; GO:0006508,proteolysis; GO:0006807,nitrogen compound metabolic process; GO:0006950,response to stress; GO:0008150,biological_process; GO:0008152,metabolic process; GO:…	PF09746.12:Tumour-associated protein	--	--	--
SbiHYZ.01G150000	1	0	0.0714	0.1668	0.1698	0.2125	0.1334	0.0327	0.103	0.0221	0.2463	0.3086	0.1756	0.1497	0.0861	0.0448	Chr01	11996601	12004037	+	SbiHYZ.01G150000	--	K03120 transcription initiation factor TFIID TATA-box-binding protein | (RefSeq) TATA-box-binding protein 2 (A)	ko03022: Basal transcription factors	probable WRKY transcription factor 58 [Sorghum bicolor]	TBP2_ORYSJ RecName: Full=TATA-binding protein 2; AltName: Full=TATA sequence-binding protein 2; Short=TBP-2; AltName: Full=TATA-binding factor 2; AltName: Full=TATA-box factor 2; AltName: Full=Transcription initiation factor TFIID TBP-2 subunit;	A0A1B6QJ20_SORBI RecName: Full=WRKY domain-containing protein {ECO:0000259|PROSITE:PS50811};	TATA-box binding protein (TBP), component of TFIID and TFIIIB	GO:0005634,nucleus; GO:0003677,DNA binding; GO:0140223,general transcription initiation factor activity; GO:0016251,RNA polymerase II general transcription initiation factor activity; GO:0006352,DNA-templated transcription initiation; GO:0003674,molecular_function; GO:0003676,nucleic acid binding; GO:0005488,binding; GO:0097159,organic cyclic compound binding; GO:1901363,heterocyclic compound bin…	PF03106.18:WRKY DNA -binding domain	WRKY	TF	WRKY
SbiHYZ.01G150200	1	0	0.6884	1.0051	0.8146	0.8981	0.8756	0.8682	0.5911	0.9062	1.6286	1.382	1.4621	0.7562	0.7794	0.5951	Chr01	12005400	12013633	-	SbiHYZ.01G150200	--	K19893 glucan endo-1,3-beta-glucosidase 5/6 [EC:3.2.1.39] | (RefSeq) glucan endo-1,3-beta-glucosidase 6 (A)	ko00500: Starch and sucrose metabolism; ko01100: Metabolic pathways	glucan endo-1,3-beta-glucosidase 8 [Sorghum bicolor]	E138_ARATH RecName: Full=Glucan endo-1,3-beta-glucosidase 8; EC=3.2.1.39; AltName: Full=(1->3)-beta-glucan endohydrolase 8; Short=(1->3)-beta-glucanase 8; AltName: Full=Beta-1,3-endoglucanase 8; Short=Beta-1,3-glucanase 8; Flags: Precursor;	Q8W0R0_SORBI SubName: Full=3-glucanase {ECO:0000313|EMBL:AAL73976.1};	--	GO:0031225,anchored component of membrane; GO:0046658,anchored component of plasma membrane; GO:0048046,apoplast; GO:0005634,nucleus; GO:0005886,plasma membrane; GO:0009506,plasmodesma; GO:0042973,glucan endo-1,3-beta-D-glucosidase activity; GO:0005975,carbohydrate metabolic process; GO:0006952,defense response; GO:0009664,plant-type cell wall organization; GO:0003674,molecular_function; GO:00038…	PF00332.21:Glycosyl hydrolases family 17	--	--	--
SbiHYZ.01G151800	1	18.41	13.6722	12.4252	10.8014	10.3568	6.8385	28.5146	29.1289	22.5959	34.5921	35.5121	34.4959	4.7786	8.1792	22.0331	Chr01	12096102	12099628	+	SbiHYZ.01G151800	--	K23953 plant cysteine oxidase [EC:1.13.11.-] | (RefSeq) plant cysteine oxidase 2 (A)	--	plant cysteine oxidase 2 [Sorghum bicolor]	PCO1_ARATH RecName: Full=Plant cysteine oxidase 1 {ECO:0000303|PubMed:24599061}; Short=AtPCO1 {ECO:0000303|PubMed:29848548}; EC=1.13.11.20 {ECO:0000269|PubMed:24599061, ECO:0000269|PubMed:29848548}; AltName: Full=Hypoxia-responsive unknown protein 29 {ECO:0000303|PubMed:20097791};	C5WQH8_SORBI RecName: Full=Cysteine dioxygenase {ECO:0000256|ARBA:ARBA00013133}; EC=1.13.11.20 {ECO:0000256|ARBA:ARBA00013133};	Uncharacterized conserved protein	GO:0005829,cytosol; GO:0005634,nucleus; GO:0017172,cysteine dioxygenase activity; GO:0005506,iron ion binding; GO:0009061,anaerobic respiration; GO:0071456,cellular response to hypoxia; GO:0070483,detection of hypoxia; GO:0018171,peptidyl-cysteine oxidation; GO:0001666,response to hypoxia; GO:0003674,molecular_function; GO:0003824,catalytic activity; GO:0016491,oxidoreductase activity; GO:0016701…	PF07847.15:PCO_ADO	--	--	--
SbiHYZ.01G152000	1	2.5383	1.9651	2.5976	3.2591	1.557	3.9077	1.298	0.8536	1.7834	17.6026	17.5989	16.3484	0.6231	0.4113	1.0598	Chr01	12112109	12115337	+	SbiHYZ.01G152000	--	K23953 plant cysteine oxidase [EC:1.13.11.-] | (RefSeq) plant cysteine oxidase 2 (A)	--	plant cysteine oxidase 2 [Sorghum bicolor]	PCO2_ARATH RecName: Full=Plant cysteine oxidase 2 {ECO:0000303|PubMed:24599061}; Short=AtPCO2 {ECO:0000303|PubMed:33207269}; EC=1.13.11.20 {ECO:0000269|PubMed:24599061, ECO:0000269|PubMed:29848548, ECO:0000269|PubMed:33207269}; AltName: Full=Hypoxia-responsive unknown protein 43 {ECO:0000303|PubMed:20097791};	A0A1B6QJ16_SORBI RecName: Full=Cysteine dioxygenase {ECO:0000256|ARBA:ARBA00013133}; EC=1.13.11.20 {ECO:0000256|ARBA:ARBA00013133};	Uncharacterized conserved protein	GO:0005829,cytosol; GO:0005634,nucleus; GO:0017172,cysteine dioxygenase activity; GO:0005506,iron ion binding; GO:0071456,cellular response to hypoxia; GO:0070483,detection of hypoxia; GO:0018171,peptidyl-cysteine oxidation; GO:0001666,response to hypoxia; GO:0003674,molecular_function; GO:0003824,catalytic activity; GO:0016491,oxidoreductase activity; GO:0016701,oxidoreductase activity, acting o…	PF07847.15:PCO_ADO	--	--	--
SbiHYZ.01G152100	1	0	0.9344	0.4899	0.0285	0	0	0.9984	0.8256	0.936	4.6608	3.5603	3.6654	0	0	0	Chr01	12116300	12118856	+	SbiHYZ.01G152100	--	K23953 plant cysteine oxidase [EC:1.13.11.-] | (RefSeq) plant cysteine oxidase 2 isoform X2 (A)	--	plant cysteine oxidase 2 [Sorghum bicolor]	--	A0A1B6QJ16_SORBI RecName: Full=Cysteine dioxygenase {ECO:0000256|ARBA:ARBA00013133}; EC=1.13.11.20 {ECO:0000256|ARBA:ARBA00013133};	--	GO:0017172,cysteine dioxygenase activity; GO:0046872,metal ion binding; GO:0070483,detection of hypoxia; GO:0018171,peptidyl-cysteine oxidation; GO:0003674,molecular_function; GO:0003824,catalytic activity; GO:0016491,oxidoreductase activity; GO:0016701,oxidoreductase activity, acting on single donors with incorporation of molecular oxygen; GO:0016702,oxidoreductase activity, acting on single don…	--	--	--	--
SbiHYZ.01G153600	1	1.4443	2.2412	2.2596	3.1458	3.2512	2.7579	2.1608	2.542	2.7645	3.6732	3.5294	3.7767	4.1065	3.9101	2.8468	Chr01	12226003	12235602	-	SbiHYZ.01G153600	--	K16275 E3 ubiquitin-protein ligase BAH [EC:2.3.2.27] | (RefSeq) probable E3 ubiquitin-protein ligase BAH1-like 1 isoform X1 (A)	--	myosin-binding protein 7 [Sorghum bicolor]	BAHL1_ORYSI RecName: Full=Probable E3 ubiquitin-protein ligase BAH1-like 1; EC=2.3.2.27 {ECO:0000305}; AltName: Full=RING-type E3 ubiquitin transferase BAH1-like {ECO:0000305};	C5WR25_SORBI RecName: Full=GTD-binding domain-containing protein {ECO:0000259|PROSITE:PS51775};	--	GO:0140096,catalytic activity, acting on a protein; GO:0046872,metal ion binding; GO:0016740,transferase activity; GO:0044260,cellular macromolecule metabolic process; GO:0016567,protein ubiquitination; GO:0003674,molecular_function; GO:0003824,catalytic activity; GO:0005488,binding; GO:0043167,ion binding; GO:0043169,cation binding; GO:0008150,biological_process; GO:0008152,metabolic process; GO…	PF04576.18:Zein-binding	--	--	--
SbiHYZ.01G153900	1	2.2372	3.046	3.3375	0	0	0	3.7163	3.5532	4.0789	6.9491	7.8471	6.8927	4.9377	4.7579	5.2923	Chr01	12285187	12289999	-	SbiHYZ.01G153900	--	K01756 adenylosuccinate lyase [EC:4.3.2.2] | (RefSeq) uncharacterized protein LOC8082874 (A)	ko00230: Purine metabolism; ko00250: Alanine, aspartate and glutamate metabolism; ko01100: Metabolic pathways; ko01110: Biosynthesis of secondary metabolites; ko01232: Nucleotide metabolism; ko01240: Biosynthesis of cofactors	hypothetical protein BDA96_01G160100 [Sorghum bicolor]	--	A0A1Z5S5Q3_SORBI SubName: Full=Uncharacterized protein {ECO:0000313|EMBL:OQU91260.1};	--	--	--	--	--	--
SbiHYZ.01G157500	1	0	0.272	0.136	0.1618	0.1675	0.0763	0.2325	0.325	0.1624	0.3978	0.3649	0.3187	0.1623	0.1253	0.0747	Chr01	12653843	12660431	-	SbiHYZ.01G157500	--	K00162 pyruvate dehydrogenase E1 component subunit beta [EC:1.2.4.1] | (RefSeq) pyruvate dehydrogenase E1 component subunit beta-4, chloroplastic (A)	ko00010: Glycolysis / Gluconeogenesis; ko00020: Citrate cycle (TCA cycle); ko00620: Pyruvate metabolism; ko00785: Lipoic acid metabolism; ko01100: Metabolic pathways; ko01110: Biosynthesis of secondary metabolites; ko01200: Carbon metabolism	pyruvate dehydrogenase E1 component subunit beta-4, chloroplastic [Sorghum bicolor]	ODPB4_ORYSJ RecName: Full=Pyruvate dehydrogenase E1 component subunit beta-4, chloroplastic; EC=1.2.4.1; Flags: Precursor;	C5WR68_SORBI RecName: Full=Pyruvate dehydrogenase E1 component subunit beta {ECO:0000256|RuleBase:RU364074}; EC=1.2.4.1 {ECO:0000256|RuleBase:RU364074};	Pyruvate dehydrogenase E1, beta subunit	GO:0009507,chloroplast; GO:0004739,pyruvate dehydrogenase (acetyl-transferring) activity; GO:0006086,acetyl-CoA biosynthetic process from pyruvate; GO:0006096,glycolytic process; GO:0003674,molecular_function; GO:0003824,catalytic activity; GO:0004738,pyruvate dehydrogenase activity; GO:0016491,oxidoreductase activity; GO:0016624,oxidoreductase activity, acting on the aldehyde or oxo group of don…	PF02779.27:Transketolase, pyrimidine binding domain	--	--	--
SbiHYZ.01G157600	1	1.4956	0.3105	0.7055	0.2463	0.2022	0.1451	0.5806	0.0892	0.2106	1.4187	1.2016	1.5513	0.8373	0.4617	0.533	Chr01	12660478	12664269	-	SbiHYZ.01G157600	--	K20628 expansin | (RefSeq) expansin-B16 (A)	--	expansin-B15 [Sorghum bicolor]	EXB12_ORYSJ RecName: Full=Expansin-B12; AltName: Full=Beta-expansin-12; AltName: Full=OsEXPB12; AltName: Full=OsaEXPb1.17; Flags: Precursor;	A0A1B6QJ49_SORBI SubName: Full=Uncharacterized protein {ECO:0000313|EMBL:KXG37946.1};	--	GO:0005576,extracellular region; GO:0016020,membrane; GO:0009653,anatomical structure morphogenesis; GO:0071555,cell wall organization; GO:0019953,sexual reproduction; GO:0008150,biological_process; GO:0032502,developmental process; GO:0048856,anatomical structure development; GO:0009987,cellular process; GO:0016043,cellular component organization; GO:0045229,external encapsulating structure orga…	PF01357.24:Expansin C-terminal domain	--	--	--
SbiHYZ.01G160500	1	14.3848	19.6757	16.9941	19.7254	18.3441	20.3633	6.4655	8.6092	9.0231	22.4351	21.6467	21.9793	4.1927	6.4411	9.2636	Chr01	12910649	12914867	+	SbiHYZ.01G160500	--	--	--	protein LOL3 [Sorghum bicolor]	LOL3_ORYSJ RecName: Full=Protein LOL3; AltName: Full=Protein LSD ONE LIKE 3; Short=OsLOL3; AltName: Full=Putative zinc finger LOL3;	C5WR97_SORBI SubName: Full=Uncharacterized protein {ECO:0000313|EMBL:EER91186.1};	--	GO:0005634,nucleus; GO:0005575,cellular_component; GO:0005622,intracellular anatomical structure; GO:0043226,organelle; GO:0043227,membrane-bounded organelle; GO:0043229,intracellular organelle; GO:0043231,intracellular membrane-bounded organelle; GO:0110165,cellular anatomical entity	PF06943.15:LSD1 zinc finger	C2C2-LSD	TF	C2C2->C2C2-LSD
SbiHYZ.01G160800	1	0	0.0193	0.0527	0.0613	0.1098	0.0271	0	0	0.0629	0.3071	0.2326	0.233	0.0266	0.0593	0.0531	Chr01	12959589	12967171	-	SbiHYZ.01G160800	--	K16189 phytochrome-interacting factor 4 | (RefSeq) transcription factor PIF1 isoform X1 (A)	ko04075: Plant hormone signal transduction	transcription factor PIF1 isoform X3 [Sorghum bicolor]	PIL13_ORYSJ RecName: Full=Transcription factor PHYTOCHROME INTERACTING FACTOR-LIKE 13 {ECO:0000303|PubMed:17485859}; Short=OsPIL13 {ECO:0000303|PubMed:17485859}; Short=PIF-like protein 13 {ECO:0000305}; AltName: Full=Basic helix-loop-helix protein 152 {ECO:0000303|PubMed:16896230}; Short=OsbHLH152 {ECO:0000303|PubMed:16896230}; AltName: Full=OsPIL1 {ECO:0000303|PubMed:22984180};	C5WRA0_SORBI RecName: Full=BHLH domain-containing protein {ECO:0000259|PROSITE:PS50888};	--	GO:0005634,nucleus; GO:0003677,DNA binding; GO:0046983,protein dimerization activity; GO:0080006,internode patterning; GO:0090229,negative regulation of red or far-red light signaling pathway; GO:0045893,positive regulation of DNA-templated transcription; GO:0006355,regulation of DNA-templated transcription; GO:0003674,molecular_function; GO:0003676,nucleic acid binding; GO:0005488,binding; GO:00…	PF00010.29:Helix-loop-helix DNA-binding domain	bHLH	TF	bHLH
SbiHYZ.01G164100	1	1.5483	2.9059	2.3838	5.0792	5.847	5.2887	2.9126	2.9537	3.2649	8.1577	7.2005	8.081	4.4143	4.5587	3.6162	Chr01	13388160	13394065	+	SbiHYZ.01G164100	--	K16277 E3 ubiquitin-protein ligase DRIP [EC:2.3.2.27] | (RefSeq) E3 ubiquitin protein ligase DRIP2 (A)	--	E3 ubiquitin protein ligase DRIP2 [Sorghum bicolor]	DRIP2_ARATH RecName: Full=E3 ubiquitin protein ligase DRIP2; EC=2.3.2.27 {ECO:0000269|PubMed:18552202}; AltName: Full=DREB2A-interacting protein 2; AltName: Full=RING-type E3 ubiquitin transferase DRIP2 {ECO:0000305};	A0A1B6QJ86_SORBI RecName: Full=RING-type domain-containing protein {ECO:0000259|PROSITE:PS50089};	Locus-specific chromosome binding proteins	GO:0046872,metal ion binding; GO:0004842,ubiquitin-protein transferase activity; GO:0051865,protein autoubiquitination; GO:0016567,protein ubiquitination; GO:0009414,response to water deprivation; GO:0003674,molecular_function; GO:0005488,binding; GO:0043167,ion binding; GO:0043169,cation binding; GO:0003824,catalytic activity; GO:0016740,transferase activity; GO:0019787,ubiquitin-like protein tr…	PF13923.9:Zinc finger, C3HC4 type (RING finger)	--	--	--
SbiHYZ.01G167200	1	0	1.8404	1.2637	0.6164	0.5037	1.0322	2.7093	2.0293	1.5977	7.4098	7.3716	7.1868	2.1023	1.224	3.1451	Chr01	13687780	13690382	-	SbiHYZ.01G167200	--	--	--	putative B3 domain-containing protein Os03g0621600 isoform X1 [Sorghum bicolor]	Y3216_ORYSJ RecName: Full=Putative B3 domain-containing protein Os03g0621600;	A0A1B6QJA6_SORBI SubName: Full=Uncharacterized protein {ECO:0000313|EMBL:KXG38002.1};	--	GO:0005634,nucleus; GO:0003677,DNA binding; GO:0003674,molecular_function; GO:0003676,nucleic acid binding; GO:0005488,binding; GO:0097159,organic cyclic compound binding; GO:1901363,heterocyclic compound binding; GO:0005575,cellular_component; GO:0005622,intracellular anatomical structure; GO:0043226,organelle; GO:0043227,membrane-bounded organelle; GO:0043229,intracellular organelle; GO:0043231…	PF02362.24:B3 DNA binding domain	B3	TF	B3->B3
SbiHYZ.01G168600	1	66.3287	40.728	31.6354	142	122.846	113.431	34.1504	31.5499	40.5085	157.089	151.855	150.425	56.8665	48.3816	45.7456	Chr01	13824987	13826896	+	SbiHYZ.01G168600	--	K24028 salicylic acid 3-hydroxylase [EC:1.14.11.-] | (RefSeq) protein DMR6-LIKE OXYGENASE 1 (A)	--	probable 2-oxoglutarate-dependent dioxygenase At5g05600 [Sorghum bicolor]	JOX2_ARATH RecName: Full=Jasmonate-induced oxygenase 2 {ECO:0000303|PubMed:28559313}; EC=1.14.11.- {ECO:0000269|PubMed:28559313, ECO:0000269|PubMed:28760569, ECO:0000269|PubMed:33516967}; AltName: Full=2-oxoglutarate-dependent dioxygenase JOX2 {ECO:0000305}; AltName: Full=Jasmonic acid oxidase 2 {ECO:0000303|PubMed:28760569};	A0A1Z5S601_SORBI RecName: Full=Fe2OG dioxygenase domain-containing protein {ECO:0000259|PROSITE:PS51471};	Iron/ascorbate family oxidoreductases	GO:0005829,cytosol; GO:0051213,dioxygenase activity; GO:0005506,iron ion binding; GO:0120091,jasmonic acid hydrolase; GO:0097237,cellular response to toxic substance; GO:0006952,defense response; GO:1900366,negative regulation of defense response to insect; GO:1900150,regulation of defense response to fungus; GO:2000022,regulation of jasmonic acid mediated signaling pathway; GO:0003674,molecular_…	PF14226.9:non-haem dioxygenase in morphine synthesis N-terminal	--	--	--
SbiHYZ.01G168700	1	7.1217	5.9887	3.4142	27.9113	18.0421	20.0977	3.6167	4.785	4.8839	51.9273	46.7775	46.6772	4.2339	4.0533	1.2259	Chr01	13828388	13830389	+	SbiHYZ.01G168700	--	K24028 salicylic acid 3-hydroxylase [EC:1.14.11.-] | (RefSeq) protein DOWNY MILDEW RESISTANCE 6 (A)	--	probable 2-oxoglutarate-dependent dioxygenase At5g05600 isoform X2 [Sorghum bicolor]	JOX2_ARATH RecName: Full=Jasmonate-induced oxygenase 2 {ECO:0000303|PubMed:28559313}; EC=1.14.11.- {ECO:0000269|PubMed:28559313, ECO:0000269|PubMed:28760569, ECO:0000269|PubMed:33516967}; AltName: Full=2-oxoglutarate-dependent dioxygenase JOX2 {ECO:0000305}; AltName: Full=Jasmonic acid oxidase 2 {ECO:0000303|PubMed:28760569};	A0A1B6QJC4_SORBI RecName: Full=Fe2OG dioxygenase domain-containing protein {ECO:0000259|PROSITE:PS51471};	Iron/ascorbate family oxidoreductases	GO:0005829,cytosol; GO:0051213,dioxygenase activity; GO:0005506,iron ion binding; GO:0120091,jasmonic acid hydrolase; GO:0097237,cellular response to toxic substance; GO:0006952,defense response; GO:1900366,negative regulation of defense response to insect; GO:1900150,regulation of defense response to fungus; GO:2000022,regulation of jasmonic acid mediated signaling pathway; GO:0003674,molecular_…	PF03171.23:2OG-Fe(II) oxygenase superfamily	--	--	--
SbiHYZ.01G169100	1	5.0691	5.214	4.1558	8.5258	8.3202	9.9078	4.498	4.2215	6.1911	10.0117	10.658	10.0575	8.2776	12.7252	16.6673	Chr01	13922682	13928839	+	SbiHYZ.01G169100	--	K09287 RAV-like factor | (RefSeq) B3 domain-containing protein Os11g0156000 (A)	--	B3 domain-containing protein Os03g0619600 isoform X1 [Sorghum bicolor]	Y3196_ORYSJ RecName: Full=B3 domain-containing protein Os03g0619600;	A0A1B6QJC2_SORBI SubName: Full=Uncharacterized protein {ECO:0000313|EMBL:KXG38016.1};	--	GO:0005634,nucleus; GO:0003677,DNA binding; GO:0003674,molecular_function; GO:0003676,nucleic acid binding; GO:0005488,binding; GO:0097159,organic cyclic compound binding; GO:1901363,heterocyclic compound binding; GO:0005575,cellular_component; GO:0005622,intracellular anatomical structure; GO:0043226,organelle; GO:0043227,membrane-bounded organelle; GO:0043229,intracellular organelle; GO:0043231…	PF02362.24:B3 DNA binding domain	B3	TF	B3->B3
SbiHYZ.01G172300	1	12.7003	4.4713	2.9162	2.5244	2.4917	3.3438	3.8502	2.3201	5.4798	12.5905	11.2367	10.6394	5.1184	3.8955	2.6005	Chr01	14235378	14238660	+	SbiHYZ.01G172300	--	--	--	uncharacterized protein LOC8062523 [Sorghum bicolor]	--	C5WT66_SORBI SubName: Full=Uncharacterized protein {ECO:0000313|EMBL:EER91248.1};	--	--	PF04788.15:Protein of unknown function (DUF620)	--	--	--
SbiHYZ.01G173100	1	0	0.8849	0.5063	0.13	0.2794	0.2145	0	0	0.1067	0.7709	0.7441	0.4517	0.2106	0.1258	0.5041	Chr01	14302742	14307677	+	SbiHYZ.01G173100	--	--	--	uncharacterized protein LOC8064516 [Sorghum bicolor]	--	A0A1Z5S634_SORBI RecName: Full=WIYLD domain-containing protein {ECO:0000259|Pfam:PF10440};	--	GO:0018024,histone-lysine N-methyltransferase activity; GO:0003674,molecular_function; GO:0003824,catalytic activity; GO:0008168,methyltransferase activity; GO:0008170,N-methyltransferase activity; GO:0008276,protein methyltransferase activity; GO:0008757,S-adenosylmethionine-dependent methyltransferase activity; GO:0016278,lysine N-methyltransferase activity; GO:0016279,protein-lysine N-methyltr…	PF10440.12:Ubiquitin-binding WIYLD domain	--	--	--
SbiHYZ.01G175900	1	0	0.1261	0.2546	0.6223	0.4114	0.4845	0.2395	0.0772	0.228	0.5522	0.453	0.5213	0.1929	0.1828	0.1539	Chr01	14668098	14672879	-	SbiHYZ.01G175900	--	K14494 DELLA protein | (RefSeq) DELLA protein DWARF8 (A)	ko04075: Plant hormone signal transduction	hypothetical protein SORBI_3001G174100 [Sorghum bicolor]	SCL9_ARATH RecName: Full=Scarecrow-like protein 9; Short=AtSCL9; AltName: Full=GRAS family protein 13; Short=AtGRAS-13;	C5WT94_SORBI SubName: Full=Uncharacterized protein {ECO:0000313|EMBL:EER91260.2};	--	GO:0005634,nucleus; GO:0003700,DNA-binding transcription factor activity; GO:0043565,sequence-specific DNA binding; GO:0006355,regulation of DNA-templated transcription; GO:0003674,molecular_function; GO:0140110,transcription regulator activity; GO:0003676,nucleic acid binding; GO:0003677,DNA binding; GO:0005488,binding; GO:0097159,organic cyclic compound binding; GO:1901363,heterocyclic compound…	PF03514.17:GRAS domain family	GRAS	TF	GRAS
SbiHYZ.01G176700	1	1.2594	0.6487	0.6617	0.5461	0.8153	0.4827	1.4712	0.9489	1.1493	2.7017	3.2151	2.8921	1.8958	1.3106	0.5091	Chr01	14737019	14743706	-	SbiHYZ.01G176700	--	K15601 [histone H3]-dimethyl-L-lysine9 demethylase [EC:1.14.11.65] | (RefSeq) lysine-specific demethylase JMJ25 isoform X1 (A)	--	hypothetical protein SORBI_3001G175000 [Sorghum bicolor]	JMJ26_ARATH RecName: Full=Lysine-specific demethylase JMJ26 {ECO:0000303|PubMed:18713399}; EC=1.14.11.- {ECO:0000250|UniProtKB:O64752}; AltName: Full=Jumonji domain-containing protein 26 {ECO:0000303|PubMed:18713399}; Short=AtJMJ26 {ECO:0000303|PubMed:18713399}; Short=Protein JUMONJI 26 {ECO:0000303|PubMed:18713399}; AltName: Full=Lysine-specific histone demethylase JMJ26 {ECO:0000303|PubMed:1871…	A0A1Z5S647_SORBI SubName: Full=Uncharacterized protein {ECO:0000313|EMBL:OQU91411.1};	Putative transcription factor 5qNCA, contains JmjC domain	GO:0000785,chromatin; GO:0000118,histone deacetylase complex; GO:0048188,Set1C/COMPASS complex; GO:0031490,chromatin DNA binding; GO:0032454,histone H3-methyl-lysine-9 demethylase activity; GO:0003712,transcription coregulator activity; GO:0033169,histone H3-K9 demethylation; GO:0006357,regulation of transcription by RNA polymerase II; GO:0003674,molecular_function; GO:0003676,nucleic acid bindin…	PF02373.25:JmjC domain, hydroxylase	Jumonji	TR	Jumonji
SbiHYZ.01G177600	1	0	1.3222	1.1749	3.5425	4.7877	3.653	2.9511	1.0529	1.8173	4.3147	3.881	4.0495	1.834	2.6381	2.1949	Chr01	14792068	14794347	-	SbiHYZ.01G177600	--	K13029 4-hydroxyphenylacetaldehyde oxime monooxygenase [EC:1.14.14.37] | (RefSeq) 4-hydroxyphenylacetaldehyde oxime monooxygenase-like (A)	ko00460: Cyanoamino acid metabolism; ko01100: Metabolic pathways; ko01110: Biosynthesis of secondary metabolites	ent-cassadiene C2-hydroxylase [Sorghum bicolor]	C71Z8_MAIZE RecName: Full=Zealexin A1 synthase {ECO:0000305}; EC=1.14.14.160 {ECO:0000269|PubMed:26471326}; AltName: Full=Cytochrome P450 71Z18 {ECO:0000303|PubMed:26471326};	C5WTB2_SORBI SubName: Full=Uncharacterized protein {ECO:0000313|EMBL:EER93852.1};	Cytochrome P450 CYP2 subfamily	GO:0016021,integral component of membrane; GO:0020037,heme binding; GO:0005506,iron ion binding; GO:0016709,oxidoreductase activity, acting on paired donors, with incorporation or reduction of molecular oxygen, NAD(P)H as one donor, and incorporation of one atom of oxygen; GO:0010333,terpene synthase activity; GO:0006952,defense response; GO:0051502,diterpene phytoalexin biosynthetic process; GO:…	PF00067.25:Cytochrome P450	--	--	--
SbiHYZ.01G179100	1	2.1173	1.8375	2.1306	0.8796	1.0505	1.4068	1.0155	0.5531	1.3064	2.5679	2.6373	2.5544	2.6464	1.8234	2.0535	Chr01	15043354	15049059	+	SbiHYZ.01G179100	--	K01823 isopentenyl-diphosphate Delta-isomerase [EC:5.3.3.2] | (RefSeq) isopentenyl-diphosphate Delta-isomerase I (A)	ko00900: Terpenoid backbone biosynthesis; ko01100: Metabolic pathways; ko01110: Biosynthesis of secondary metabolites	uncharacterized protein LOC110431981 [Sorghum bicolor]	IDI2_CLABR RecName: Full=Isopentenyl-diphosphate Delta-isomerase II; EC=5.3.3.2; AltName: Full=Isopentenyl pyrophosphate isomerase II; Short=IPP isomerase II;	A0A1B6QJI9_SORBI SubName: Full=Uncharacterized protein {ECO:0000313|EMBL:KXG38082.1};	--	GO:0004452,isopentenyl-diphosphate delta-isomerase activity; GO:0015995,chlorophyll biosynthetic process; GO:0050992,dimethylallyl diphosphate biosynthetic process; GO:0008299,isoprenoid biosynthetic process; GO:0015979,photosynthesis; GO:0003674,molecular_function; GO:0003824,catalytic activity; GO:0016853,isomerase activity; GO:0016860,intramolecular oxidoreductase activity; GO:0016863,intramol…	PF18577.4:Astrotactin-2 C-terminal beta-hairpin domain	--	--	--
SbiHYZ.01G179300	1	0	0.8527	0.4371	3.3471	3.1069	3.8833	1.1681	3.6363	2.7284	5.4902	5.2645	4.9419	3.2714	3.5402	4.7317	Chr01	15056399	15060013	-	SbiHYZ.01G179300	--	--	--	uncharacterized protein LOC8062998 [Sorghum bicolor]	--	A0A1Z5S657_SORBI SubName: Full=Uncharacterized protein {ECO:0000313|EMBL:OQU91423.1};	--	GO:0003676,nucleic acid binding; GO:0008270,zinc ion binding; GO:0003674,molecular_function; GO:0005488,binding; GO:0097159,organic cyclic compound binding; GO:1901363,heterocyclic compound binding; GO:0043167,ion binding; GO:0043169,cation binding; GO:0046872,metal ion binding; GO:0046914,transition metal ion binding	PF00098.26:Zinc knuckle	--	--	--
SbiHYZ.01G180100	1	0.7763	2.1558	1.4831	4.8423	6.4133	5.5372	1.7007	1.5921	2.8859	5.943	6.0987	5.748	4.864	3.3242	3.0544	Chr01	15100122	15108171	-	SbiHYZ.01G180100	--	K14326 regulator of nonsense transcripts 1 [EC:3.6.4.13 5.6.2.3] | (RefSeq) regulator of nonsense transcripts 1 homolog isoform X2 (A)	ko03013: Nucleocytoplasmic transport; ko03015: mRNA surveillance pathway	hypothetical protein BDA96_01G186900 [Sorghum bicolor]	RENT1_ARATH RecName: Full=Regulator of nonsense transcripts 1 homolog; EC=3.6.4.12 {ECO:0000250|UniProtKB:Q92900}; EC=3.6.4.13 {ECO:0000250|UniProtKB:Q92900}; AltName: Full=ATP-dependent helicase UPF1;	C5WTD0_SORBI SubName: Full=Uncharacterized protein {ECO:0000313|EMBL:EER93867.3};	DNA helicase	GO:0005737,cytoplasm; GO:0005829,cytosol; GO:0000932,P-body; GO:0009506,plasmodesma; GO:0005524,ATP binding; GO:0016887,ATP hydrolysis activity; GO:0003677,DNA binding; GO:0003729,mRNA binding; GO:0003723,RNA binding; GO:0003724,RNA helicase activity; GO:0008270,zinc ion binding; GO:0042742,defense response to bacterium; GO:0009867,jasmonic acid mediated signaling pathway; GO:0048571,long-day pho…	PF13086.9:AAA domain	--	--	--
SbiHYZ.01G182200	1	0	0	0.4371	2.6705	0.0651	0.3854	0	0	0	15.1129	18.3874	17.3768	0	0	0	Chr01	15404503	15405477	+	SbiHYZ.01G182200	--	--	--	hypothetical protein BDA96_01G189500 [Sorghum bicolor]	--	A0A1B6QJK4_SORBI SubName: Full=Uncharacterized protein {ECO:0000313|EMBL:KXG38101.1};	--	--	--	--	--	--
SbiHYZ.01G182400	1	0	0.4857	0.1315	0.459	0.3524	0.6085	0.3533	0.5317	0.3252	0.9656	0.8815	0.8901	0.9485	0.3806	0.5108	Chr01	15410242	15421825	+	SbiHYZ.01G182400	--	K19995 secretory carrier-associated membrane protein | (RefSeq) secretory carrier-associated membrane protein 4 (A)	--	secretory carrier-associated membrane protein 4 [Sorghum bicolor]	SCAM4_ORYSJ RecName: Full=Secretory carrier-associated membrane protein 4; Short=Secretory carrier membrane protein 4;	A0A1B6QJK9_SORBI RecName: Full=Secretory carrier-associated membrane protein {ECO:0000256|RuleBase:RU363122}; Short=Secretory carrier membrane protein {ECO:0000256|RuleBase:RU363122};	Secretory carrier membrane protein	GO:0016021,integral component of membrane; GO:0005886,plasma membrane; GO:0055038,recycling endosome membrane; GO:0032588,trans-Golgi network membrane; GO:0030658,transport vesicle membrane; GO:0015031,protein transport; GO:0006810,transport; GO:0008104,protein localization; GO:0008150,biological_process; GO:0009987,cellular process; GO:0033036,macromolecule localization; GO:0045184,establishment…	PF04144.16:SCAMP family	--	--	--
SbiHYZ.01G183300	1	0	0.3267	0.0742	0.3455	0.2837	0.1527	0.0291	0.2001	0	0.4326	0.4869	0.469	0.3248	0.1462	0.8373	Chr01	15445788	15455310	-	SbiHYZ.01G183300	--	K22418 11beta/17beta-hydroxysteroid dehydrogenase [EC:1.1.1.146 1.1.1.-] | (RefSeq) 11-beta-hydroxysteroid dehydrogenase 1B (A)	--	11-beta-hydroxysteroid dehydrogenase 1B [Sorghum bicolor]	HSDA_ARAHY RecName: Full=11-beta-hydroxysteroid dehydrogenase A {ECO:0000305}; EC=1.1.1.146 {ECO:0000250|UniProtKB:Q93W57}; AltName: Full=17-beta-hydroxysteroid dehydrogenase A {ECO:0000305}; EC=1.1.1.- {ECO:0000250|UniProtKB:Q93W57}; AltName: Full=Steroleosin-A {ECO:0000303|PubMed:25860789, ECO:0000312|EMBL:ABS28874.1, ECO:0000312|EMBL:ABX38844.1};	A0A1B6QJL0_SORBI SubName: Full=Uncharacterized protein {ECO:0000313|EMBL:KXG38108.1};	Predicted dehydrogenase	GO:0016021,integral component of membrane; GO:0005811,lipid droplet; GO:0070524,11-beta-hydroxysteroid dehydrogenase (NADP+) activity; GO:0102196,cortisol dehydrogenase activity; GO:0003674,molecular_function; GO:0003824,catalytic activity; GO:0003845,11-beta-hydroxysteroid dehydrogenase [NAD(P)] activity; GO:0016229,steroid dehydrogenase activity; GO:0016491,oxidoreductase activity; GO:0016614,o…	PF00106.28:short chain dehydrogenase	--	--	--
SbiHYZ.01G188500	1	1.3376	0.648	0.6169	0.979	1.4909	1.3269	1.6156	2.0698	0.8036	1.7655	2.229	1.6373	0.8498	1.0182	1.1526	Chr01	16005765	16007935	-	SbiHYZ.01G188500	--	K05812 tRNA-uridine aminocarboxypropyltransferase [EC:2.5.1.25] | (RefSeq) DTW domain-containing protein 2 (A)	--	hypothetical protein BDA96_01G196700 [Sorghum bicolor]	--	A0A1B6QJS4_SORBI RecName: Full=tRNA-uridine aminocarboxypropyltransferase {ECO:0000256|ARBA:ARBA00012386}; EC=2.5.1.25 {ECO:0000256|ARBA:ARBA00012386};	Uncharacterized conserved protein, contains DTW domain	GO:0016432,tRNA-uridine aminocarboxypropyltransferase activity; GO:0008033,tRNA processing; GO:0003674,molecular_function; GO:0003824,catalytic activity; GO:0016740,transferase activity; GO:0016765,transferase activity, transferring alkyl or aryl (other than methyl) groups; GO:0140098,catalytic activity, acting on RNA; GO:0140101,catalytic activity, acting on a tRNA; GO:0140640,catalytic activity…	PF03942.18:DTW domain	--	--	--
SbiHYZ.01G189900	1	10.3812	9.2183	10.5482	16.7258	17.3246	18.9787	11.2453	14.7803	11.6228	18.5058	19.4873	18.5944	11.9219	10.8832	11.9719	Chr01	16293479	16299639	+	SbiHYZ.01G189900	--	--	--	hypothetical protein BDA96_01G198200 [Sorghum bicolor]	TOM1_TOBAC RecName: Full=Tobamovirus multiplication protein 1; Short=NtTOM1;	C5WV80_SORBI RecName: Full=DUF1084 domain-containing protein {ECO:0000259|Pfam:PF06454};	--	GO:0016021,integral component of membrane; GO:0009705,plant-type vacuole membrane; GO:0046786,viral replication complex formation and maintenance; GO:0008150,biological_process; GO:0016032,viral process; GO:0019058,viral life cycle; GO:0019079,viral genome replication; GO:0005575,cellular_component; GO:0016020,membrane; GO:0031224,intrinsic component of membrane; GO:0110165,cellular anatomical en…	PF06454.14:THH1/TOM1/TOM3 domain	--	--	--
SbiHYZ.01G194000	1	11.8673	9.9801	7.7943	14.7192	12.2025	12.4779	4.0988	6.19	6.87	14.4336	13.9032	14.1846	4.7809	5.8398	7.5719	Chr01	16721382	16723529	-	SbiHYZ.01G194000	--	--	--	uncharacterized protein LOC8065684 [Sorghum bicolor]	--	C5WVC2_SORBI RecName: Full=DUF295 domain-containing protein {ECO:0000259|Pfam:PF03478};	--	--	PF03478.21:Protein of unknown function (DUF295)	--	--	--
SbiHYZ.01G194700	1	22.9754	17.288	18.2738	22.848	24.0177	20.595	10.8129	12.1804	11.9249	27.4085	30.3135	28.1672	25.1587	21.4777	22.3215	Chr01	16818335	16824535	-	SbiHYZ.01G194700	--	--	--	protein HLB1 [Sorghum bicolor]	HLB1_ARATH RecName: Full=Protein HLB1 {ECO:0000303|PubMed:26941089}; AltName: Full=HYPERSENSITIVE TO LATRUNCULIN B1 {ECO:0000303|PubMed:26941089};	A0A811MQ76_9POAL SubName: Full=Hypothetical protein {ECO:0000313|EMBL:CAD6213277.1};	--	GO:0005769,early endosome; GO:0016020,membrane; GO:0009536,plastid; GO:0005802,trans-Golgi network; GO:0006887,exocytosis; GO:0080147,root hair cell development; GO:0048768,root hair cell tip growth; GO:0048767,root hair elongation; GO:0016192,vesicle-mediated transport; GO:0006810,transport; GO:0008150,biological_process; GO:0009987,cellular process; GO:0032940,secretion by cell; GO:0046903,secr…	PF13414.9:TPR repeat	--	--	--
SbiHYZ.01G196400	1	24.2545	20.1423	19.8446	37.6016	41.825	39.6123	22.0592	20.8672	23.695	43.5797	45.6496	46.0733	11.6379	19.2149	33.9331	Chr01	17079498	17086336	-	SbiHYZ.01G196400	--	K00311 electron-transferring-flavoprotein dehydrogenase [EC:1.5.5.1] | (RefSeq) electron transfer flavoprotein-ubiquinone oxidoreductase, mitochondrial (A)	--	hypothetical protein BDA96_01G205400 [Sorghum bicolor]	ETFQO_ORYSJ RecName: Full=Electron transfer flavoprotein-ubiquinone oxidoreductase, mitochondrial; Short=ETF-QO; Short=ETF-ubiquinone oxidoreductase; EC=1.5.5.1; Flags: Precursor;	A0A1B6QJW4_SORBI RecName: Full=Electron transfer flavoprotein-ubiquinone oxidoreductase {ECO:0000256|RuleBase:RU366068}; Short=ETF-QO {ECO:0000256|RuleBase:RU366068}; EC=1.5.5.1 {ECO:0000256|RuleBase:RU366068};	Electron transfer flavoprotein ubiquinone oxidoreductase	GO:0031305,integral component of mitochondrial inner membrane; GO:0004174,electron-transferring-flavoprotein dehydrogenase activity; GO:0051536,iron-sulfur cluster binding; GO:0046872,metal ion binding; GO:0022900,electron transport chain; GO:0003674,molecular_function; GO:0003824,catalytic activity; GO:0009055,electron transfer activity; GO:0016491,oxidoreductase activity; GO:0016645,oxidoreduct…	PF05187.16:Electron transfer flavoprotein-ubiquinone oxidoreductase, 4Fe-4S	--	--	--
SbiHYZ.01G198400	1	57.1891	46.6588	53.0811	86.8925	98.9719	76.4556	28.1477	31.2786	29.0293	89.1469	94.1297	93.6902	39.4222	35.6883	38.7427	Chr01	17368334	17374508	-	SbiHYZ.01G198400	--	K01285 lysosomal Pro-X carboxypeptidase [EC:3.4.16.2] | (RefSeq) lysosomal Pro-X carboxypeptidase (A)	--	probable serine protease EDA2 [Sorghum bicolor]	EDA2_ARATH RecName: Full=Probable serine protease EDA2; EC=3.4.-.-; AltName: Full=Protein EMBRYO SAC DEVELOPMENT ARREST 2; Flags: Precursor;	C5WW86_SORBI SubName: Full=Uncharacterized protein {ECO:0000313|EMBL:EER93950.1};	Hydrolytic enzymes of the alpha/beta hydrolase fold	GO:0005576,extracellular region; GO:0008239,dipeptidyl-peptidase activity; GO:0008236,serine-type peptidase activity; GO:0009561,megagametogenesis; GO:0006508,proteolysis; GO:0003674,molecular_function; GO:0003824,catalytic activity; GO:0008233,peptidase activity; GO:0008238,exopeptidase activity; GO:0016787,hydrolase activity; GO:0140096,catalytic activity, acting on a protein; GO:0017171,serine…	PF05577.15:Serine carboxypeptidase S28	--	--	--
SbiHYZ.01G198500	1	2.9083	2.8284	2.9025	1.2604	1.2795	1.4111	0.8998	1.2702	2.0001	6.98	8.0455	7.4021	2.5671	1.8656	1.8503	Chr01	17390238	17395872	+	SbiHYZ.01G198500	--	K13412 calcium-dependent protein kinase [EC:2.7.11.1] | (RefSeq) calcium-dependent protein kinase 4 isoform X1 (A)	ko04626: Plant-pathogen interaction	CDPK-related kinase 3 [Sorghum bicolor]	CAMK3_ARATH RecName: Full=CDPK-related kinase 3; Short=AtCRK3; EC=2.7.11.1; AltName: Full=Calcium/calmodulin-dependent protein kinase 4; Short=AtCK;	A0A1B6QJU8_SORBI RecName: Full=Protein kinase domain-containing protein {ECO:0000259|PROSITE:PS50011};	Ca2+/calmodulin-dependent protein kinase, EF-Hand protein superfamily	GO:0005737,cytoplasm; GO:0016020,membrane; GO:0005634,nucleus; GO:0005524,ATP binding; GO:0005509,calcium ion binding; GO:0009931,calcium-dependent protein serine/threonine kinase activity; GO:0005516,calmodulin binding; GO:0004683,calmodulin-dependent protein kinase activity; GO:0106310,protein serine kinase activity; GO:0004674,protein serine/threonine kinase activity; GO:0071215,cellular respo…	PF00069.28:Protein kinase domain	--	--	--
SbiHYZ.01G199800	1	8.8184	6.2263	8.1717	5.4412	7.1281	7.0913	4.028	4.6422	4.0907	18.6809	19.9822	18.5467	10.5515	7.7185	5.0749	Chr01	17476698	17481251	-	SbiHYZ.01G199800	--	K10355 actin, other eukaryote | (RefSeq) actin-2 (A)	ko04814: Motor proteins	actin-2 [Sorghum bicolor]	ACT2_ORYSI RecName: Full=Actin-2;	A0A811MDQ3_9POAL SubName: Full=Hypothetical protein {ECO:0000313|EMBL:CAD6205539.1};	Actin and related proteins	GO:0005737,cytoplasm; GO:0005856,cytoskeleton; GO:0005524,ATP binding; GO:0000166,nucleotide binding; GO:0003674,molecular_function; GO:0005488,binding; GO:0017076,purine nucleotide binding; GO:0030554,adenyl nucleotide binding; GO:0032553,ribonucleotide binding; GO:0032555,purine ribonucleotide binding; GO:0032559,adenyl ribonucleotide binding; GO:0035639,purine ribonucleoside triphosphate bindi…	PF00022.22:Actin	--	--	--
SbiHYZ.01G200000	1	0	0.6018	0	0.0754	0.2701	0.148	0.1354	0	0.1719	2.4364	1.3728	1.5934	0	0.0486	0	Chr01	17483473	17485587	+	SbiHYZ.01G200000	--	--	--	hypothetical protein BDA96_01G210200 [Sorghum bicolor]	--	A0A1B6QJV0_SORBI SubName: Full=Uncharacterized protein {ECO:0000313|EMBL:KXG38198.1};	--	--	--	--	--	--
SbiHYZ.01G201000	1	1.9533	0.1754	0.5977	0.3999	0.3738	0.5738	0.2108	1.0474	0.8088	1.1566	1.0406	1.1028	0.6037	0.6392	0.4335	Chr01	17526704	17533547	+	SbiHYZ.01G201000	--	K10865 double-strand break repair protein MRE11 | (RefSeq) double-strand break repair protein MRE11 (A)	ko03440: Homologous recombination; ko03450: Non-homologous end-joining	hypothetical protein SORBI_3001G198100 [Sorghum bicolor]	PAP10_ARATH RecName: Full=Probable plastid-lipid-associated protein 10, chloroplastic; AltName: Full=Fibrillin-8; Flags: Precursor;	A0A1Z5S6U6_SORBI RecName: Full=PAP_fibrillin domain-containing protein {ECO:0000259|Pfam:PF04755};	--	GO:0009507,chloroplast; GO:0005829,cytosol; GO:0010287,plastoglobule; GO:0005575,cellular_component; GO:0005622,intracellular anatomical structure; GO:0005737,cytoplasm; GO:0009536,plastid; GO:0043226,organelle; GO:0043227,membrane-bounded organelle; GO:0043229,intracellular organelle; GO:0043231,intracellular membrane-bounded organelle; GO:0110165,cellular anatomical entity; GO:0009532,plastid s…	--	--	--	--
SbiHYZ.01G201200	1	1.11	1.0905	1.3792	2.6217	2.9288	3.4785	1.9099	2.2003	2.1714	3.2017	3.1168	2.7657	1.3312	1.7513	1.3462	Chr01	17548901	17559747	-	SbiHYZ.01G201200	--	K07456 DNA mismatch repair protein MutS2 | (RefSeq) uncharacterized protein LOC8085883 (A)	ko03430: Mismatch repair	hypothetical protein SORBI_3001G198400 [Sorghum bicolor]	MSH3_ARATH RecName: Full=DNA mismatch repair protein MSH3; Short=AtMSH3; AltName: Full=MutS protein homolog 3;	C5WWA7_SORBI RecName: Full=DNA_MISMATCH_REPAIR_2 domain-containing protein {ECO:0000259|PROSITE:PS00486};	--	GO:0005634,nucleus; GO:0005524,ATP binding; GO:0140664,ATP-dependent DNA damage sensor activity; GO:0003684,damaged DNA binding; GO:0003690,double-stranded DNA binding; GO:0030983,mismatched DNA binding; GO:0006298,mismatch repair; GO:0006312,mitotic recombination; GO:0000166,nucleotide binding; GO:0003674,molecular_function; GO:0005488,binding; GO:0017076,purine nucleotide binding; GO:0030554,ad…	PF00488.24:MutS domain V	--	--	--
SbiHYZ.01G201900	1	4.9028	4.5059	2.9108	7.3922	8.6231	8.1535	4.2924	4.8886	5.0661	7.1669	7.6438	8.5545	6.0132	6.0963	5.8247	Chr01	17607721	17619084	-	SbiHYZ.01G201900	--	K01265 methionyl aminopeptidase [EC:3.4.11.18] | (RefSeq) methionine aminopeptidase 1A (A)	--	methionine aminopeptidase 1A [Sorghum bicolor]	MAP1A_ARATH RecName: Full=Methionine aminopeptidase 1A {ECO:0000255|HAMAP-Rule:MF_03174}; Short=MAP 1A {ECO:0000255|HAMAP-Rule:MF_03174}; Short=MetAP 1A {ECO:0000255|HAMAP-Rule:MF_03174}; EC=3.4.11.18 {ECO:0000255|HAMAP-Rule:MF_03174}; AltName: Full=Peptidase M 1A {ECO:0000255|HAMAP-Rule:MF_03174};	A0A1B6QJW5_SORBI RecName: Full=Methionine aminopeptidase {ECO:0000256|RuleBase:RU003653}; EC=3.4.11.18 {ECO:0000256|RuleBase:RU003653};	Putative methionine aminopeptidase	GO:0005737,cytoplasm; GO:0005829,cytosol; GO:0046872,metal ion binding; GO:0070006,metalloaminopeptidase activity; GO:0031365,N-terminal protein amino acid modification; GO:0035551,protein initiator methionine removal involved in protein maturation; GO:0016485,protein processing; GO:0003674,molecular_function; GO:0005488,binding; GO:0043167,ion binding; GO:0043169,cation binding; GO:0003824,catal…	PF00557.27:Metallopeptidase family M24	--	--	--
SbiHYZ.01G202700	1	3.1242	8.1988	7.8754	4.8569	4.9651	7.179	3.3821	1.0967	3.4348	6.6635	7.1754	6.7226	6.0017	5.3758	5.1305	Chr01	17759357	17762619	+	SbiHYZ.01G202700	--	--	--	vesicle-associated protein 1-2 [Sorghum bicolor]	VAP11_ARATH RecName: Full=Vesicle-associated protein 1-1; AltName: Full=Plant VAP homolog 11; Short=AtPVA11; AltName: Full=VAMP-associated protein 1-1; AltName: Full=Vesicle-associated protein 27-1; Contains: RecName: Full=Vesicle-associated protein 1-1, N-terminally processed;	C5WWC3_SORBI RecName: Full=MSP domain-containing protein {ECO:0000259|PROSITE:PS50202};	VAMP-associated protein involved in inositol metabolism	GO:0005829,cytosol; GO:0005783,endoplasmic reticulum; GO:0005789,endoplasmic reticulum membrane; GO:0016021,integral component of membrane; GO:0005886,plasma membrane; GO:0000326,protein storage vacuole; GO:0032586,protein storage vacuole membrane; GO:0090158,endoplasmic reticulum membrane organization; GO:0061817,endoplasmic reticulum-plasma membrane tethering; GO:0046907,intracellular transport…	PF00635.29:MSP (Major sperm protein) domain	--	--	--
SbiHYZ.01G202800	1	11.6427	16.6212	11.7996	25.9663	28.2646	27.6314	16.1361	16.9649	17.6362	26.6059	26.1316	27.2545	26.3725	23.9555	22.0024	Chr01	17763003	17765480	-	SbiHYZ.01G202800	--	--	--	leukocyte receptor cluster member 1 homolog [Sorghum bicolor]	--	C5WWC4_SORBI RecName: Full=Cir_N domain-containing protein {ECO:0000259|SMART:SM01083};	--	--	PF10197.12:N-terminal domain of CBF1 interacting co-repressor CIR	--	--	--
SbiHYZ.01G204000	1	0	4.2182	2.9238	5.3875	6.0959	7.218	0.3056	3.7446	0.6982	16.1349	16.6738	17.8844	2.5595	2.0849	1.0996	Chr01	17848680	17849616	+	SbiHYZ.01G204000	--	--	--	non-specific lipid-transfer protein 2P [Sorghum bicolor]	NLT2G_WHEAT RecName: Full=Non-specific lipid-transfer protein 2G; Short=LTP2G; AltName: Full=7 kDa lipid transfer protein 1; AltName: Full=Lipid transfer protein 2 isoform 1; Short=LTP2-1; Flags: Precursor;	C5WWD2_SORBI RecName: Full=AAI domain-containing protein {ECO:0000259|SMART:SM00499};	--	GO:0005576,extracellular region; GO:0008289,lipid binding; GO:0071555,cell wall organization; GO:0006869,lipid transport; GO:0003674,molecular_function; GO:0005488,binding; GO:0008150,biological_process; GO:0009987,cellular process; GO:0016043,cellular component organization; GO:0045229,external encapsulating structure organization; GO:0071554,cell wall organization or biogenesis; GO:0071840,cell…	--	--	--	--
SbiHYZ.01G205000	1	10.5248	7.1176	7.995	26.0156	21.5505	22.3291	6.6621	12.7664	5.7772	50.5687	45.2052	42.064	1.2806	6.2268	13.2301	Chr01	17966616	17969077	-	SbiHYZ.01G205000	--	K19861 benzyl alcohol O-benzoyltransferase [EC:2.3.1.196 2.3.1.232] | (RefSeq) benzyl alcohol O-benzoyltransferase (A)	--	hypothetical protein BDA96_01G214900 [Sorghum bicolor]	BEBT1_PETHY RecName: Full=Benzyl alcohol O-benzoyltransferase {ECO:0000303|PubMed:15286288}; Short=PhBEBT1 {ECO:0000303|PubMed:15286288}; EC=2.3.1.196 {ECO:0000269|PubMed:15286288}; AltName: Full=Acetyl CoA:3-hydroxybenzyl alcohol acetyltransferase {ECO:0000305}; EC=2.3.1.- {ECO:0000269|PubMed:15286288}; AltName: Full=Acetyl CoA:benzyl alcohol acetyltransferase {ECO:0000305}; EC=2.3.1.224 {ECO:00…	C5WWE4_SORBI SubName: Full=Uncharacterized protein {ECO:0000313|EMBL:EER93977.1};	--	GO:0102387,2-phenylethanol acetyltransferase activity; GO:0102720,acetyl-coenzyme A:acetyl alcohol acetyltransferase activity; GO:0006084,acetyl-CoA metabolic process; GO:1901787,benzoyl-CoA metabolic process; GO:0007623,circadian rhythm; GO:0010597,green leaf volatile biosynthetic process; GO:0003674,molecular_function; GO:0003824,catalytic activity; GO:0016740,transferase activity; GO:0016746,a…	PF02458.18:Transferase family	--	--	--
SbiHYZ.01G205800	1	6.4464	6.0769	8.8757	19.568	16.5172	20.0852	16.1556	11.9655	8.0073	23.639	21.3511	23.5808	9.9612	8.2721	9.2986	Chr01	18081562	18082487	+	SbiHYZ.01G205800	--	--	--	hypothetical protein BDA96_01G216200 [Sorghum bicolor]	--	A0A1B6QJY7_SORBI SubName: Full=Uncharacterized protein {ECO:0000313|EMBL:KXG38225.1};	--	--	--	--	--	--
SbiHYZ.01G207600	1	1.7515	1.8438	2.2155	5.4113	6.4823	4.0599	2.2656	2.2778	3.0678	5.4308	5.7221	5.8235	2.5011	2.3032	2.3294	Chr01	18228678	18238447	-	SbiHYZ.01G207600	--	K07390 monothiol glutaredoxin | (RefSeq) monothiol glutaredoxin-S7, chloroplastic (A)	--	monothiol glutaredoxin-S11 isoform X1 [Sorghum bicolor]	GRS11_ORYSJ RecName: Full=Monothiol glutaredoxin-S11;	A0A1B6QJZ2_SORBI RecName: Full=Thioredoxin domain-containing protein {ECO:0000259|PROSITE:PS51352};	Glutaredoxin-related protein	GO:0005829,cytosol; GO:0005634,nucleus; GO:0051537,2 iron, 2 sulfur cluster binding; GO:0097573,glutathione oxidoreductase activity; GO:0046872,metal ion binding; GO:0006879,cellular iron ion homeostasis; GO:0003674,molecular_function; GO:0005488,binding; GO:0051536,iron-sulfur cluster binding; GO:0051540,metal cluster binding; GO:0003824,catalytic activity; GO:0015035,protein-disulfide reductase…	PF00462.27:Glutaredoxin	--	--	--
SbiHYZ.01G208100	1	0	0.1205	0.4258	1.5291	1.04	2.4028	0.2432	0.369	0.2179	2.4936	2.4038	2.4817	0.2458	0.7911	1.1324	Chr01	18274905	18280202	+	SbiHYZ.01G208100	--	K09422 transcription factor MYB, plant | (RefSeq) transcription factor RAX2 (A)	--	transcription factor MYB4 [Sorghum bicolor]	NDX1_ORYSJ RecName: Full=Protein NEOXANTHIN-DEFICIENT 1 {ECO:0000305};	A0A1B6QJZ3_SORBI SubName: Full=Uncharacterized protein {ECO:0000313|EMBL:KXG38237.1};	Transcription factor, Myb superfamily	--	PF00249.34:Myb-like DNA-binding domain	MYB-related	TF	MYB->MYB-related
SbiHYZ.01G208200	1	0	0	0	0.1359	0.1217	0.1602	0	0	0	0.6807	0.6188	0.915	0.1966	0.1644	0	Chr01	18289703	18294816	-	SbiHYZ.01G208200	--	--	--	hypothetical protein BDA96_04G154800 [Sorghum bicolor]	--	A0A194YPP7_SORBI SubName: Full=Uncharacterized protein {ECO:0000313|EMBL:KXG30199.1};	--	GO:0016021,integral component of membrane; GO:0005575,cellular_component; GO:0016020,membrane; GO:0031224,intrinsic component of membrane; GO:0110165,cellular anatomical entity	--	--	--	--
SbiHYZ.01G208500	1	0	1.3449	1.9097	0.8001	0.2787	0.6286	0.5838	0.8496	0.7753	1.4694	1.9371	1.3901	0.8487	1.0643	0.3694	Chr01	18365435	18368068	+	SbiHYZ.01G208500	--	K10436 microtubule-associated protein, RP/EB family | (RefSeq) microtubule-associated protein RP/EB family member 1C (A)	--	microtubule-associated protein RP/EB family member 1C [Sorghum bicolor]	EB1C_ARATH RecName: Full=Microtubule-associated protein RP/EB family member 1C; AltName: Full=APC-binding protein EB1C; AltName: Full=End-binding protein 1C; Short=AtEB1C; AltName: Full=Protein ATEB1 homolog 1; Short=AtEB1H1;	C5WX96_SORBI SubName: Full=Uncharacterized protein {ECO:0000313|EMBL:EER91426.1};	Microtubule-binding protein involved in cell cycle control	GO:0005881,cytoplasmic microtubule; GO:0005815,microtubule organizing center; GO:0035371,microtubule plus-end; GO:0005730,nucleolus; GO:0005634,nucleus; GO:0009524,phragmoplast; GO:0005819,spindle; GO:0051233,spindle midzone; GO:0008017,microtubule binding; GO:0051010,microtubule plus-end binding; GO:0051301,cell division; GO:0030865,cortical cytoskeleton organization; GO:1904825,protein localiza…	PF03271.20:EB1-like C-terminal motif	--	--	--
SbiHYZ.01G209700	1	10.4192	4.6891	6.1784	8.0996	9.5719	7.2972	3.3306	2.6914	4.0968	8.2167	9.16	8.7959	5.6856	6.6194	5.2989	Chr01	18436155	18449868	-	SbiHYZ.01G209700	--	K25163 wings apart-like protein | (RefSeq) uncharacterized protein LOC8065809 isoform X1 (A)	--	uncharacterized protein LOC8065809 isoform X1 [Sorghum bicolor]	WAPL2_ARATH RecName: Full=Wings apart-like protein 2 {ECO:0000303|PubMed:25033056}; Short=AtWAPL2 {ECO:0000303|PubMed:25033056};	A0A1B6QK00_SORBI RecName: Full=WAPL domain-containing protein {ECO:0000259|Pfam:PF07814};	Sister chromatid cohesion protein	GO:0005694,chromosome; GO:0005634,nucleus; GO:0051301,cell division; GO:0009793,embryo development ending in seed dormancy; GO:1990571,meiotic centromere clustering; GO:0045132,meiotic chromosome segregation; GO:0010789,meiotic sister chromatid cohesion involved in meiosis I; GO:0045144,meiotic sister chromatid segregation; GO:0090306,meiotic spindle assembly; GO:0000070,mitotic sister chromatid …	PF07814.16:Wings apart-like protein regulation of heterochromatin	--	--	--
SbiHYZ.01G210300	1	0	0	0.7833	0.0273	0.0653	0.0645	0	0	0	0.5918	0.8776	0.5702	0	0	0.0379	Chr01	18499771	18501922	-	SbiHYZ.01G210300	--	K12200 programmed cell death 6-interacting protein | (RefSeq) ALG-2 interacting protein X (A)	ko03250: Viral life cycle - HIV-1; ko04144: Endocytosis	hypothetical protein BDA96_01G219900 [Sorghum bicolor]	BRO1_ARATH RecName: Full=Vacuolar-sorting protein BRO1 {ECO:0000305}; AltName: Full=BRO domain-containing protein 1 {ECO:0000305}; Short=AtBRO1 {ECO:0000303|PubMed:26902184};	A0A1B6QJZ8_SORBI RecName: Full=BRO1 domain-containing protein {ECO:0000259|PROSITE:PS51180};	Predicted signal transduction protein	GO:0005737,cytoplasm; GO:0005829,cytosol; GO:0005768,endosome; GO:0005770,late endosome; GO:0005771,multivesicular body; GO:0009506,plasmodesma; GO:0043621,protein self-association; GO:0043130,ubiquitin binding; GO:0099638,endosome to plasma membrane protein transport; GO:0036257,multivesicular body organization; GO:0043328,protein transport to vacuole involved in ubiquitin-dependent protein cata…	PF03097.21:BRO1-like domain	--	--	--
SbiHYZ.01G211400	1	0	1.6591	0.6113	0.0356	0	0	0	0	0.2433	2.6795	4.0719	3.8934	0	0	0	Chr01	18674425	18678111	-	SbiHYZ.01G211400	--	--	--	hypothetical protein C2845_PM01G15680 [Panicum miliaceum]	--	A0A3L6TT75_PANMI SubName: Full=Uncharacterized protein {ECO:0000313|EMBL:RLN42408.1};	--	--	--	--	--	--
SbiHYZ.01G211500	1	8.8841	8.4779	8.3141	10.6616	10.5224	12.0129	5.9339	5.2755	5.6187	17.7545	18.9182	20.041	8.3732	7.7	9.4314	Chr01	18679832	18684741	+	SbiHYZ.01G211500	--	--	--	uncharacterized protein LOC8065819 [Sorghum bicolor]	--	C5WXC5_SORBI SubName: Full=Uncharacterized protein {ECO:0000313|EMBL:EER91435.1};	--	--	PF05623.15:Protein of unknown function (DUF789)	--	--	--
SbiHYZ.01G212000	1	13.9039	14.4127	12.0487	22.7663	16.4277	24.8255	15.9065	13.0917	16.3107	26.0713	24.327	25.0928	13.1164	14.9844	16.4675	Chr01	18716604	18721255	-	SbiHYZ.01G212000	--	K07407 alpha-galactosidase [EC:3.2.1.22] | (RefSeq) alpha-galactosidase isoform X1 (A)	ko00052: Galactose metabolism; ko00561: Glycerolipid metabolism; ko00600: Sphingolipid metabolism; ko00603: Glycosphingolipid biosynthesis - globo and isoglobo series; ko01100: Metabolic pathways	alpha-galactosidase isoform X1 [Sorghum bicolor]	AGAL1_ARATH RecName: Full=Alpha-galactosidase 1 {ECO:0000303|PubMed:15034167}; Short=AtAGAL1 {ECO:0000303|PubMed:15034167}; EC=3.2.1.22 {ECO:0000250|UniProtKB:Q9FXT4}; AltName: Full=Alpha-D-galactoside galactohydrolase 1 {ECO:0000305}; AltName: Full=Melibiase 1 {ECO:0000305}; Flags: Precursor;	C5WXC8_SORBI RecName: Full=Alpha-galactosidase {ECO:0000256|ARBA:ARBA00012755, ECO:0000256|RuleBase:RU361168}; EC=3.2.1.22 {ECO:0000256|ARBA:ARBA00012755, ECO:0000256|RuleBase:RU361168}; AltName: Full=Melibiase {ECO:0000256|RuleBase:RU361168};	Alpha-D-galactosidase (melibiase)	GO:0048046,apoplast; GO:0009505,plant-type cell wall; GO:0099503,secretory vesicle; GO:0052692,raffinose alpha-galactosidase activity; GO:0005975,carbohydrate metabolic process; GO:0071555,cell wall organization; GO:0003674,molecular_function; GO:0003824,catalytic activity; GO:0004553,hydrolase activity, hydrolyzing O-glycosyl compounds; GO:0004557,alpha-galactosidase activity; GO:0015925,galacto…	PF16499.8:Alpha galactosidase A	--	--	--
SbiHYZ.01G212800	1	0	0.0206	0.0125	0.1089	0.1626	0.1412	0.0954	0.082	0.067	0.1615	0.0992	0.1656	0.0441	0.079	0.0679	Chr01	18762073	18771831	-	SbiHYZ.01G212800	--	K02977 ubiquitin-small subunit ribosomal protein S27Ae | (RefSeq) ubiquitin-40S ribosomal protein S27a-1 (A)	ko03010: Ribosome; ko04120: Ubiquitin mediated proteolysis	Protein TIC110 chloroplastic [Zea mays]	TI110_ARATH RecName: Full=Protein TIC110, chloroplastic; AltName: Full=Translocon at the inner envelope membrane of chloroplasts 110; Short=AtTIC110; Flags: Precursor;	A0A1D6KSB5_MAIZE SubName: Full=Protein TIC110 chloroplastic {ECO:0000313|EMBL:ONM05570.1};	--	GO:0009507,chloroplast; GO:0009941,chloroplast envelope; GO:0005576,extracellular region; GO:0016021,integral component of membrane; GO:0009536,plastid; GO:0031897,Tic complex; GO:0061927,TOC-TIC supercomplex I; GO:0009658,chloroplast organization; GO:0045037,protein import into chloroplast stroma; GO:0006996,organelle organization; GO:0008150,biological_process; GO:0009657,plastid organization; …	PF16940.8:Chloroplast envelope transporter	--	--	--
SbiHYZ.01G213200	1	0	1.6646	0.6175	1.482	1.2873	0.8892	0.6534	0.5619	0.1475	1.8572	1.4022	1.6855	1.5592	0.5475	1.5674	Chr01	18798884	18800974	-	SbiHYZ.01G213200	--	--	--	uncharacterized protein LOC8065826 [Sorghum bicolor]	BSP_BOSSE RecName: Full=Basic secretory protease {ECO:0000303|PubMed:22773449}; EC=3.4.24.- {ECO:0000269|PubMed:22773449}; AltName: Full=Boswellia basic secretory protease {ECO:0000303|PubMed:22773449}; Short=BBSP {ECO:0000303|PubMed:22773449}; Flags: Fragments;	C5WXD6_SORBI SubName: Full=Uncharacterized protein {ECO:0000313|EMBL:EER94024.1};	--	GO:0046872,metal ion binding; GO:0008237,metallopeptidase activity; GO:0006508,proteolysis; GO:0003674,molecular_function; GO:0005488,binding; GO:0043167,ion binding; GO:0043169,cation binding; GO:0003824,catalytic activity; GO:0008233,peptidase activity; GO:0016787,hydrolase activity; GO:0140096,catalytic activity, acting on a protein; GO:0006807,nitrogen compound metabolic process; GO:0008150,b…	PF04450.15:Peptidase of plants and bacteria	--	--	--
SbiHYZ.01G215400	1	2.2097	1.7898	1.7089	0.2696	0.1502	0.5083	0	0	0	1.9155	1.9794	2.2559	0	0	0.0124	Chr01	19208923	19214836	-	SbiHYZ.01G215400	--	--	--	uncharacterized protein LOC8056289 [Sorghum bicolor]	--	A0A0Q3RFI0_SETIT RecName: Full=Helitron_like_N domain-containing protein {ECO:0000259|Pfam:PF14214};	DNA helicase PIF1/RRM3	--	--	--	--	--
SbiHYZ.01G215600	1	2.3129	3.2488	2.3706	2.3324	3.6394	2.4827	0	0	0	9.2108	9.7231	9.6578	0	0.0364	0.0521	Chr01	19240137	19244360	+	SbiHYZ.01G215600	--	--	--	uncharacterized protein LOC110437125 [Sorghum bicolor]	--	A0A811QLN0_9POAL SubName: Full=Hypothetical protein {ECO:0000313|EMBL:CAD6258516.1};	--	--	PF03004.17:Plant transposase (Ptta/En/Spm family)	--	--	--
SbiHYZ.01G219400	1	0	0.8369	0.9887	0.9957	0.555	0.5085	0.4471	0.8074	1.453	1.3034	0.806	1.2976	0.7298	0.9312	1.379	Chr01	19724865	19728455	+	SbiHYZ.01G219400	--	K23977 L-glutamine---4-(methylsulfanyl)-2-oxobutanoate aminotransferase [EC:2.6.1.117] | (RefSeq) uncharacterized protein LOC8062774 (A)	ko00270: Cysteine and methionine metabolism; ko01100: Metabolic pathways	uncharacterized protein LOC8067398 isoform X2 [Sorghum bicolor]	PAT_PINPS RecName: Full=Aspartate aminotransferase; Short=PpAAT; EC=2.6.1.1; Flags: Precursor;	C5WYB6_SORBI RecName: Full=Aminotran_1_2 domain-containing protein {ECO:0000259|Pfam:PF00155};	Kynurenine aminotransferase, glutamine transaminase K	GO:0009507,chloroplast; GO:0004069,L-aspartate:2-oxoglutarate aminotransferase activity; GO:0030170,pyridoxal phosphate binding; GO:0009058,biosynthetic process; GO:0003674,molecular_function; GO:0003824,catalytic activity; GO:0008483,transaminase activity; GO:0016740,transferase activity; GO:0016769,transferase activity, transferring nitrogenous groups; GO:0005488,binding; GO:0019842,vitamin bin…	PF00155.24:Aminotransferase class I and II	--	--	--
SbiHYZ.01G222300	1	8.7958	13.281	11.5372	14.5006	13.507	19.3893	17.2374	18.2693	14.8354	20.5113	21.3638	22.0459	16.7808	14.7482	16.2637	Chr01	20188235	20191864	-	SbiHYZ.01G222300	--	--	--	hypothetical protein SORBI_3001G218200 [Sorghum bicolor]	--	A0A1Z5S6T2_SORBI SubName: Full=Uncharacterized protein {ECO:0000313|EMBL:OQU91628.1};	--	GO:0016021,integral component of membrane; GO:0005575,cellular_component; GO:0016020,membrane; GO:0031224,intrinsic component of membrane; GO:0110165,cellular anatomical entity	PF13631.9:Cytochrome b(N-terminal)/b6/petB	--	--	--
SbiHYZ.01G222900	1	6.6772	8.018	6.4694	5.8249	7.4539	6.6545	5.6046	5.0264	6.2611	7.336	7.6296	6.6613	0	0	0.247	Chr01	20239426	20248589	-	SbiHYZ.01G222900	--	--	--	hypothetical protein BDA96_01G232700 [Sorghum bicolor]	--	--	--	--	--	--	--	--
SbiHYZ.01G226100	1	1.4254	0.3335	0.5587	0.7937	0.6754	0.7336	0.1677	0.2284	0.4613	1.2265	1.2688	1.4557	0.9305	0.7779	0.6754	Chr01	21026397	21038493	-	SbiHYZ.01G226100	--	K22762 desumoylating isopeptidase 1 [EC:3.4.-.-] | (RefSeq) uncharacterized protein LOC110430021 isoform X1 (A)	--	WD repeat-containing protein 91 homolog [Sorghum bicolor]	PPDEX_ARATH RecName: Full=DeSI-like protein At4g17486; EC=3.4.-.-;	A0A1B6QKC0_SORBI RecName: Full=ANAPC4_WD40 domain-containing protein {ECO:0000259|Pfam:PF12894};	Uncharacterized conserved protein	GO:0101005,deubiquitinase activity; GO:0016579,protein deubiquitination; GO:0070646,protein modification by small protein removal; GO:0003674,molecular_function; GO:0003824,catalytic activity; GO:0008233,peptidase activity; GO:0016787,hydrolase activity; GO:0019783,ubiquitin-like protein peptidase activity; GO:0140096,catalytic activity, acting on a protein; GO:0006508,proteolysis; GO:0006807,nit…	PF00400.35:WD domain, G-beta repeat	--	--	--
SbiHYZ.01G227600	1	2.3192	1.3398	0.8752	1.9927	1.3883	2.3483	0.7605	2.6546	3.3166	3.7796	3.1685	3.4912	0.4612	0.1607	0.46	Chr01	21329300	21332279	-	SbiHYZ.01G227600	--	--	--	uncharacterized protein LOC8067441 [Sorghum bicolor]	--	C5WZB3_SORBI SubName: Full=Uncharacterized protein {ECO:0000313|EMBL:EER94101.1};	--	--	PF00646.36:F-box domain	--	--	--
SbiHYZ.01G228500	1	46.3768	44.6763	38.0558	68.8383	72.2656	69.4304	60.5056	50.746	55.1659	89.1804	92.2375	95.6426	50.9518	53.9167	59.1832	Chr01	21399659	21404148	-	SbiHYZ.01G228500	--	K03259 translation initiation factor 4E | (RefSeq) eukaryotic translation initiation factor (A)	--	eukaryotic translation initiation factor [Sorghum bicolor]	IF4E2_MAIZE RecName: Full=Eukaryotic translation initiation factor isoform 4E-2; Short=eIF(iso)-4E-2; Short=eIF(iso)4E-2; AltName: Full=eIF-(iso)4F 25 kDa subunit; AltName: Full=eIF-(iso)4F p28 subunit; AltName: Full=mRNA cap-binding protein;	C5WZC3_SORBI RecName: Full=mRNA cap-binding protein {ECO:0000256|ARBA:ARBA00030245};	Translation initiation factor 4F, cap-binding subunit (eIF-4E) and related cap-binding proteins	GO:0016281,eukaryotic translation initiation factor 4F complex; GO:0000340,RNA 7-methylguanosine cap binding; GO:0003743,translation initiation factor activity; GO:0050896,response to stimulus; GO:0000339,RNA cap binding; GO:0003674,molecular_function; GO:0003676,nucleic acid binding; GO:0003723,RNA binding; GO:0005488,binding; GO:0097159,organic cyclic compound binding; GO:1901363,heterocyclic c…	PF01652.21:Eukaryotic initiation factor 4E	--	--	--
SbiHYZ.01G230800	1	2.2067	4.1233	4.1636	6.8239	6.6069	6.4954	5.1128	4.1864	4.281	6.812	7.3017	7.279	5.8643	3.8283	6.2074	Chr01	21594501	21602295	+	SbiHYZ.01G230800	--	K22382 WD repeat-containing protein 26 | (RefSeq) WD repeat-containing protein 26 (A)	--	WD repeat-containing protein 26 [Sorghum bicolor]	WDS_ARATH RecName: Full=WD repeat-containing protein WDS homolog {ECO:0000305}; AltName: Full=Protein will die slowly homolog {ECO:0000305};	C5WZD7_SORBI RecName: Full=LisH domain-containing protein {ECO:0000259|PROSITE:PS50896};	WD40 repeat-containing protein	GO:0005737,cytoplasm; GO:0005575,cellular_component; GO:0005622,intracellular anatomical structure; GO:0110165,cellular anatomical entity	PF00400.35:WD domain, G-beta repeat	--	--	--
SbiHYZ.01G231300	1	0	0.9633	0.9755	1.419	1.1994	1.801	0.9116	0.6575	2.3594	1.7847	1.9881	2.6174	0.379	0.6759	0.6047	Chr01	21671006	21674600	+	SbiHYZ.01G231300	--	--	--	uncharacterized protein LOC8070512 [Sorghum bicolor]	EDA40_ARATH RecName: Full=Probable E3 ubiquitin-protein ligase EDA40 {ECO:0000305}; EC=2.3.2.27 {ECO:0000305}; AltName: Full=Protein EMBRYO SAC DEVELOPMENT ARREST 40 {ECO:0000303|PubMed:15634699}; AltName: Full=RING-type E3 ubiquitin transferase EDA40 {ECO:0000305};	C5WZE3_SORBI SubName: Full=Uncharacterized protein {ECO:0000313|EMBL:EER91513.1};	--	GO:0009506,plasmodesma; GO:0046872,metal ion binding; GO:0016740,transferase activity; GO:0010197,polar nucleus fusion; GO:0003674,molecular_function; GO:0005488,binding; GO:0043167,ion binding; GO:0043169,cation binding; GO:0003824,catalytic activity; GO:0000741,karyogamy; GO:0006996,organelle organization; GO:0006997,nucleus organization; GO:0007275,multicellular organism development; GO:000815…	PF14624.9:VWA / Hh protein intein-like	--	--	--
SbiHYZ.01G234800	1	1.3593	0.7772	0.8409	0.6752	0.6136	0.3633	0.5932	0.17	0.6828	1.4588	1.1585	1.4921	0.8833	0.8379	0.2643	Chr01	22114906	22118649	+	SbiHYZ.01G234800	--	K01728 pectate lyase [EC:4.2.2.2] | (RefSeq) probable pectate lyase 5 (A)	ko00040: Pentose and glucuronate interconversions; ko01100: Metabolic pathways	hypothetical protein SORBI_3001G230400 [Sorghum bicolor]	PLY12_ARATH RecName: Full=Probable pectate lyase 12; EC=4.2.2.2; Flags: Precursor;	A0A1Z5S6X8_SORBI RecName: Full=Pectate lyase {ECO:0000256|ARBA:ARBA00012272, ECO:0000256|RuleBase:RU361123}; EC=4.2.2.2 {ECO:0000256|ARBA:ARBA00012272, ECO:0000256|RuleBase:RU361123};	--	GO:0031225,anchored component of membrane; GO:0046872,metal ion binding; GO:0030570,pectate lyase activity; GO:0045490,pectin catabolic process; GO:0003674,molecular_function; GO:0005488,binding; GO:0043167,ion binding; GO:0043169,cation binding; GO:0003824,catalytic activity; GO:0016829,lyase activity; GO:0016835,carbon-oxygen lyase activity; GO:0016837,carbon-oxygen lyase activity, acting on po…	PF00544.22:Pectate lyase	--	--	--
SbiHYZ.01G235300	1	3.5183	4.1539	3.6791	6.7295	5.7695	7.1409	4.5513	3.3641	4.8895	8.4592	8.0646	8.0054	5.3318	7.6452	4.8341	Chr01	22141586	22146813	+	SbiHYZ.01G235300	--	K07910 Ras-related protein Rab-18 | (RefSeq) ras-related protein RABC2a (A)	--	ras-related protein RABC2a [Sorghum bicolor]	RAC2A_ARATH RecName: Full=Ras-related protein RABC2a; Short=AtRABC2a; AltName: Full=Ras-related protein Rab18B; Short=AtRab18B;	C5WZH6_SORBI SubName: Full=Uncharacterized protein {ECO:0000313|EMBL:EER91530.1};	GTPase Rab18, small G protein superfamily	GO:0005777,peroxisome; GO:0005886,plasma membrane; GO:0005525,GTP binding; GO:0030742,GTP-dependent protein binding; GO:0003924,GTPase activity; GO:0080115,myosin XI tail binding; GO:0006886,intracellular protein transport; GO:0000166,nucleotide binding; GO:0003674,molecular_function; GO:0005488,binding; GO:0017076,purine nucleotide binding; GO:0019001,guanyl nucleotide binding; GO:0032553,ribonu…	PF00071.25:Ras family	--	--	--
SbiHYZ.01G235800	1	0.9811	0.9676	1.319	1.535	1.0855	1.2377	1.2515	0.8657	1.7407	2.7517	2.6801	2.6144	2.7112	2.1884	2.042	Chr01	22181473	22187470	-	SbiHYZ.01G235800	--	K00059 3-oxoacyl-[acyl-carrier protein] reductase [EC:1.1.1.100] | (RefSeq) NADPH-dependent aldehyde reductase-like protein, chloroplastic (A)	ko00061: Fatty acid biosynthesis; ko00780: Biotin metabolism; ko01100: Metabolic pathways; ko01110: Biosynthesis of secondary metabolites; ko01212: Fatty acid metabolism; ko01240: Biosynthesis of cofactors	hypothetical protein BDA96_01G245900 [Sorghum bicolor]	PIRL8_ORYSJ RecName: Full=Plant intracellular Ras-group-related LRR protein 8; AltName: Full=Intracellular Ras-group-related LRR protein 8; Short=OsIRL8;	A0A0E0EYK0_9ORYZ RecName: Full=Ubiquitin-like domain-containing protein {ECO:0000259|PROSITE:PS50053};	Reductases with broad range of substrate specificities	--	PF13855.9:Leucine rich repeat	--	--	--
SbiHYZ.01G235900	1	0	0.0382	0.104	0.0404	0.0723	0.107	0	0	0.069	0.1537	0.2363	0.2016	0.0467	0.0293	0.028	Chr01	22181473	22186738	+	SbiHYZ.01G235900	--	K00059 3-oxoacyl-[acyl-carrier protein] reductase [EC:1.1.1.100] | (RefSeq) NADPH-dependent aldehyde reductase-like protein, chloroplastic (A)	ko00061: Fatty acid biosynthesis; ko00780: Biotin metabolism; ko01100: Metabolic pathways; ko01110: Biosynthesis of secondary metabolites; ko01212: Fatty acid metabolism; ko01240: Biosynthesis of cofactors	hypothetical protein BDA96_01G245800 [Sorghum bicolor]	ADRC3_ARATH RecName: Full=NADPH-dependent aldehyde reductase-like protein, chloroplastic {ECO:0000250|UniProtKB:Q9SQR2}; EC=1.1.1.- {ECO:0000250|UniProtKB:Q9SQR2}; Flags: Precursor;	C5WZI4_SORBI SubName: Full=Uncharacterized protein {ECO:0000313|EMBL:EER91533.1};	Reductases with broad range of substrate specificities	GO:0009507,chloroplast; GO:0016491,oxidoreductase activity; GO:0003674,molecular_function; GO:0003824,catalytic activity; GO:0005575,cellular_component; GO:0005622,intracellular anatomical structure; GO:0005737,cytoplasm; GO:0009536,plastid; GO:0043226,organelle; GO:0043227,membrane-bounded organelle; GO:0043229,intracellular organelle; GO:0043231,intracellular membrane-bounded organelle; GO:0110…	PF13561.9:Enoyl-(Acyl carrier protein) reductase	--	--	--
SbiHYZ.01G237300	1	11.3027	30.3146	25.6224	51.235	47.7549	49.2662	21.1357	21.7857	22.3324	51.3607	54.1225	54.6691	17.9981	20.5956	27.1921	Chr01	22700482	22704934	-	SbiHYZ.01G237300	--	K10576 ubiquitin-conjugating enzyme E2 H [EC:2.3.2.23] | (RefSeq) ubiquitin-conjugating enzyme E2 4 (A)	ko04120: Ubiquitin mediated proteolysis	unknown [Zea mays]	UBC5_ARATH RecName: Full=Ubiquitin-conjugating enzyme E2 5; EC=2.3.2.23; AltName: Full=E2 ubiquitin-conjugating enzyme 5; AltName: Full=Ubiquitin carrier protein 5; AltName: Full=Ubiquitin-conjugating enzyme E2-21 kDa 2; AltName: Full=Ubiquitin-protein ligase 5;	C4JA79_MAIZE SubName: Full=Uncharacterized protein {ECO:0000313|EMBL:ACR38079.1};	Ubiquitin-protein ligase	GO:0005634,nucleus; GO:0005524,ATP binding; GO:0061631,ubiquitin conjugating enzyme activity; GO:0004842,ubiquitin-protein transferase activity; GO:0000209,protein polyubiquitination; GO:0006511,ubiquitin-dependent protein catabolic process; GO:0000166,nucleotide binding; GO:0003674,molecular_function; GO:0005488,binding; GO:0017076,purine nucleotide binding; GO:0030554,adenyl nucleotide binding;…	PF00179.29:Ubiquitin-conjugating enzyme	--	--	--
SbiHYZ.01G237600	1	2.9157	1.8833	4.0517	1.9816	1.8206	2.5509	3.6139	1.4126	2.127	4.1048	3.358	3.8669	3.1752	3.5983	2.7023	Chr01	22911514	22913681	+	SbiHYZ.01G237600	--	--	--	uncharacterized protein LOC8059294 [Sorghum bicolor]	--	C5X0C9_SORBI RecName: Full=WRC domain-containing protein {ECO:0000259|PROSITE:PS51667};	--	--	PF08879.13:WRC	--	--	--
SbiHYZ.01G237700	1	3.6817	0.4704	0.6412	0.2798	0.4828	0.5496	0.2094	0.4322	0.4679	3.2395	2.427	2.4311	0.8276	0.2707	0.2153	Chr01	22918198	22920341	+	SbiHYZ.01G237700	--	--	--	triadin [Sorghum bicolor]	--	C5X0D0_SORBI RecName: Full=WRC domain-containing protein {ECO:0000259|PROSITE:PS51667};	--	--	PF08879.13:WRC	--	--	--
SbiHYZ.01G237800	1	0	0.9053	2.0251	0.5524	0.3958	0.1953	0	0.5759	0.7556	6.5076	6.7549	6.1425	0	0.3206	0	Chr01	22926379	22927670	-	SbiHYZ.01G237800	--	--	--	growth-regulating factor 12 [Sorghum bicolor]	GRF12_ORYSJ RecName: Full=Growth-regulating factor 12; Short=OsGRF12; AltName: Full=Transcription activator GRF12;	A0A1B6QKJ7_SORBI RecName: Full=WRC domain-containing protein {ECO:0000259|PROSITE:PS51667};	--	GO:0005634,nucleus; GO:0005524,ATP binding; GO:0032502,developmental process; GO:0006355,regulation of DNA-templated transcription; GO:0006351,DNA-templated transcription; GO:0000166,nucleotide binding; GO:0003674,molecular_function; GO:0005488,binding; GO:0017076,purine nucleotide binding; GO:0030554,adenyl nucleotide binding; GO:0032553,ribonucleotide binding; GO:0032555,purine ribonucleotide b…	PF08879.13:WRC	--	--	--
SbiHYZ.01G239300	1	38.9706	36.7108	39.4532	93.6076	101.732	83.6474	21.0641	15.8397	14.4797	98.4356	98.7571	96.6563	1.6073	11.8155	29.7826	Chr01	23495416	23497743	-	SbiHYZ.01G239300	--	K16085 9beta-pimara-7,15-diene oxidase [EC:1.14.14.111] | (RefSeq) 9-beta-pimara-7,15-diene oxidase (A)	ko00904: Diterpenoid biosynthesis; ko01110: Biosynthesis of secondary metabolites	ent-cassadiene C2-hydroxylase [Sorghum bicolor]	C71Z6_MAIZE RecName: Full=Dolabradiene monooxygenase {ECO:0000305}; EC=1.14.14.159 {ECO:0000269|PubMed:29475898}; AltName: Full=Cytochrome P450 71Z16 {ECO:0000303|PubMed:29475898}; Short=ZmCYP71Z16 {ECO:0000303|PubMed:29475898};	C5X0F3_SORBI SubName: Full=Uncharacterized protein {ECO:0000313|EMBL:EER94164.1};	Cytochrome P450 CYP2 subfamily	GO:0016021,integral component of membrane; GO:0020037,heme binding; GO:0005506,iron ion binding; GO:0016709,oxidoreductase activity, acting on paired donors, with incorporation or reduction of molecular oxygen, NAD(P)H as one donor, and incorporation of one atom of oxygen; GO:0010333,terpene synthase activity; GO:0006952,defense response; GO:0051502,diterpene phytoalexin biosynthetic process; GO:…	PF00067.25:Cytochrome P450	--	--	--
SbiHYZ.01G244600	1	4.5802	0.8539	0.2822	0.8005	0.4412	0.5805	0.7465	0.5706	1.3477	3.0596	3.3644	3.0491	0	0.417	0.9381	Chr01	24502473	24505036	+	SbiHYZ.01G244600	--	K03120 transcription initiation factor TFIID TATA-box-binding protein | (RefSeq) TATA-binding protein 2 isoform X1 (A)	ko03022: Basal transcription factors	TATA-binding protein 2 isoform X1 [Sorghum bicolor]	TBP1_WHEAT RecName: Full=TATA-box-binding protein 1; AltName: Full=TATA sequence-binding protein 1; Short=TBP-1; AltName: Full=TATA-binding factor 1; AltName: Full=TATA-box factor 1; AltName: Full=Transcription initiation factor TFIID TBP-1 subunit;	C5X0L0_SORBI SubName: Full=Uncharacterized protein {ECO:0000313|EMBL:EER91582.1};	TATA-box binding protein (TBP), component of TFIID and TFIIIB	GO:0005634,nucleus; GO:0003677,DNA binding; GO:0140223,general transcription initiation factor activity; GO:0016251,RNA polymerase II general transcription initiation factor activity; GO:0006352,DNA-templated transcription initiation; GO:0003674,molecular_function; GO:0003676,nucleic acid binding; GO:0005488,binding; GO:0097159,organic cyclic compound binding; GO:1901363,heterocyclic compound bin…	PF00352.24:Transcription factor TFIID (or TATA-binding protein, TBP)	--	--	--
SbiHYZ.01G247300	1	0	0.504	0.1895	0	0	0	0.0557	0	0.132	0.3756	0.4902	0.4551	0.1914	0.4001	0.42	Chr01	25085961	25092414	-	SbiHYZ.01G247300	--	K14431 transcription factor TGA | (RefSeq) transcription factor TGAL10 (A)	ko04075: Plant hormone signal transduction	hypothetical protein SORBI_3001G243732 [Sorghum bicolor]	TGL10_ORYSJ RecName: Full=Transcription factor TGAL10 {ECO:0000305}; AltName: Full=bZIP transcription factor 64 {ECO:0000303|PubMed:18065552}; Short=OsbZIP64 {ECO:0000303|PubMed:18065552};	A0A1Z5S766_SORBI SubName: Full=Uncharacterized protein {ECO:0000313|EMBL:OQU91754.1};	--	GO:0005634,nucleus; GO:0003700,DNA-binding transcription factor activity; GO:0043565,sequence-specific DNA binding; GO:0006952,defense response; GO:0006351,DNA-templated transcription; GO:0003674,molecular_function; GO:0140110,transcription regulator activity; GO:0003676,nucleic acid binding; GO:0003677,DNA binding; GO:0005488,binding; GO:0097159,organic cyclic compound binding; GO:1901363,hetero…	PF12662.10:Complement Clr-like EGF-like	--	--	--
SbiHYZ.01G251600	1	0	1.4437	1.2485	4.4143	4.1471	6.4865	1.7665	1.9042	3.1331	6.3059	7.1124	6.4987	1.2611	2.2336	2.6603	Chr01	26196768	26201164	+	SbiHYZ.01G251600	--	K00383 glutathione reductase (NADPH) [EC:1.8.1.7] | (RefSeq) LOW QUALITY PROTEIN: glutathione reductase, chloroplastic/mitochondrial (A)	ko00480: Glutathione metabolism; ko01100: Metabolic pathways	LOW QUALITY PROTEIN: glutathione reductase, chloroplastic/mitochondrial [Sorghum bicolor]	GSHRP_TOBAC RecName: Full=Glutathione reductase, chloroplastic; Short=GR; Short=GRase; EC=1.8.1.7; Flags: Precursor; Fragment;	A0A811MX71_9POAL SubName: Full=Hypothetical protein {ECO:0000313|EMBL:CAD6212588.1};	Pyridine nucleotide-disulphide oxidoreductase	GO:0009507,chloroplast; GO:0050660,flavin adenine dinucleotide binding; GO:0004362,glutathione-disulfide reductase (NADPH) activity; GO:0050661,NADP binding; GO:0004791,thioredoxin-disulfide reductase activity; GO:0045454,cell redox homeostasis; GO:0006749,glutathione metabolic process; GO:0000166,nucleotide binding; GO:0003674,molecular_function; GO:0005488,binding; GO:0036094,small molecule bin…	PF07992.17:Pyridine nucleotide-disulphide oxidoreductase	--	--	--
SbiHYZ.01G252000	1	0	0.1465	0.1612	0.0734	0.0146	0.1369	0.0906	0.1984	0.2343	0.1862	0.2811	0.1753	0.2406	0.0473	0.0423	Chr01	26411344	26420641	-	SbiHYZ.01G252000	--	K21444 poly(rC)-binding protein 3/4 | (RefSeq) flowering locus K homology domain (A)	--	myosin-binding protein 1 [Sorghum bicolor]	MYOB1_ARATH RecName: Full=Myosin-binding protein 1 {ECO:0000303|PubMed:23995081};	A0A1B6QKW1_SORBI RecName: Full=GTD-binding domain-containing protein {ECO:0000259|PROSITE:PS51775};	--	GO:0016021,integral component of membrane; GO:0030133,transport vesicle; GO:0017022,myosin binding; GO:0080115,myosin XI tail binding; GO:0003674,molecular_function; GO:0005488,binding; GO:0005515,protein binding; GO:0008092,cytoskeletal protein binding; GO:0032029,myosin tail binding; GO:0032036,myosin heavy chain binding; GO:0005575,cellular_component; GO:0016020,membrane; GO:0031224,intrinsic …	PF04576.18:Zein-binding	--	--	--
SbiHYZ.01G253100	1	0.7448	0.4494	0.2635	0.8011	1.0071	0.6685	0.2736	0.3463	0.4719	1.029	1.0504	1.0689	0.8161	0.7676	0.6742	Chr01	26635562	26649692	-	SbiHYZ.01G253100	--	K00472 prolyl 4-hydroxylase [EC:1.14.11.2] | (RefSeq) probable prolyl 4-hydroxylase 7 (A)	ko00330: Arginine and proline metabolism; ko01100: Metabolic pathways	glycerol-3-phosphate 2-O-acyltransferase 6 [Sorghum bicolor]	RAM2_PETHY RecName: Full=Glycerol-3-phosphate acyltransferase RAM2 {ECO:0000303|PubMed:25971550}; EC=2.3.1.15 {ECO:0000305}; AltName: Full=Protein REQUIRED FOR ARBUSCULAR MYCORRHIZATION 2 {ECO:0000303|PubMed:25971550};	C5WM55_SORBI RecName: Full=PlsC domain-containing protein {ECO:0000259|SMART:SM00563};	--	GO:0016021,integral component of membrane; GO:0004366,glycerol-3-phosphate O-acyltransferase activity; GO:0102420,sn-1-glycerol-3-phosphate C16:0-DCA-CoA acyl transferase activity; GO:0046486,glycerolipid metabolic process; GO:0009610,response to symbiotic fungus; GO:0003674,molecular_function; GO:0003824,catalytic activity; GO:0008374,O-acyltransferase activity; GO:0016740,transferase activity; …	PF01553.24:Acyltransferase	--	--	--
SbiHYZ.01G253900	1	0	0.1837	0.0464	0.5182	0.6479	0.9637	0.5017	0.6284	1.0744	0.8306	0.7373	0.8019	0.9276	0.846	0.5831	Chr01	26729759	26739049	+	SbiHYZ.01G253900	--	--	--	coiled-coil domain-containing protein 57 [Sorghum bicolor]	IQM2_ARATH RecName: Full=IQ domain-containing protein IQM2 {ECO:0000305}; AltName: Full=IQ motif-containing protein 2 {ECO:0000303|Ref.3};	A0A1Z5S7B7_SORBI SubName: Full=Uncharacterized protein {ECO:0000313|EMBL:OQU91804.1};	--	GO:0005737,cytoplasm; GO:0005634,nucleus; GO:0005575,cellular_component; GO:0005622,intracellular anatomical structure; GO:0110165,cellular anatomical entity; GO:0043226,organelle; GO:0043227,membrane-bounded organelle; GO:0043229,intracellular organelle; GO:0043231,intracellular membrane-bounded organelle	PF13949.9:ALIX V-shaped domain binding to HIV	--	--	--
SbiHYZ.01G254500	1	4.8776	14.0781	12.6138	20.9181	20.6361	20.7595	16.3739	14.7578	15.0305	24.0936	25.8982	26.547	23.1674	21.4331	19.511	Chr01	26755004	26762102	-	SbiHYZ.01G254500	--	K04382 serine/threonine-protein phosphatase 2A catalytic subunit [EC:3.1.3.16] | (RefSeq) putative serine/threonine-protein phosphatase PP2A-4 catalytic subunit (A)	ko03015: mRNA surveillance pathway; ko04136: Autophagy - other	unnamed protein product [Miscanthus lutarioriparius]	PP2A4_ORYSJ RecName: Full=Serine/threonine-protein phosphatase PP2A-4 catalytic subunit; EC=3.1.3.16;	C5WM64_SORBI RecName: Full=Serine/threonine-protein phosphatase {ECO:0000256|RuleBase:RU004273}; EC=3.1.3.16 {ECO:0000256|RuleBase:RU004273};	Serine/threonine protein phosphatase 2A, catalytic subunit	GO:0005737,cytoplasm; GO:0005634,nucleus; GO:0046872,metal ion binding; GO:0017018,myosin phosphatase activity; GO:0004722,protein serine/threonine phosphatase activity; GO:0000082,G1/S transition of mitotic cell cycle; GO:0003674,molecular_function; GO:0005488,binding; GO:0043167,ion binding; GO:0043169,cation binding; GO:0003824,catalytic activity; GO:0004721,phosphoprotein phosphatase activity…	PF00149.31:Calcineurin-like phosphoesterase	--	--	--
SbiHYZ.01G254600	1	13.5167	6.0553	6.4383	6.9294	7.6185	7.0923	3.9894	4.0685	4.7268	8.9617	9.978	9.6485	5.119	4.6836	5.7845	Chr01	26776249	26780694	+	SbiHYZ.01G254600	--	--	--	F-box/kelch-repeat protein At1g55270 [Sorghum bicolor]	FBK22_ARATH RecName: Full=F-box/kelch-repeat protein At1g55270;	C5WM65_SORBI RecName: Full=F-box domain-containing protein {ECO:0000259|Pfam:PF00646};	FOG: Kelch repeat	GO:2000762,regulation of phenylpropanoid metabolic process; GO:0006725,cellular aromatic compound metabolic process; GO:0008150,biological_process; GO:0008152,metabolic process; GO:0009698,phenylpropanoid metabolic process; GO:0009987,cellular process; GO:0019222,regulation of metabolic process; GO:0019748,secondary metabolic process; GO:0031323,regulation of cellular metabolic process; GO:004345…	PF01344.28:Kelch motif	--	--	--
SbiHYZ.01G255000	1	5.4675	2.3775	1.9657	6.3595	5.9104	5.7568	2.5117	1.659	1.7555	8.6367	8.6455	8.8325	2.0676	2.6065	3.5742	Chr01	26981314	26990205	+	SbiHYZ.01G255000	--	K01051 pectinesterase [EC:3.1.1.11] | (RefSeq) pectinesterase 31 (A)	ko00040: Pentose and glucuronate interconversions; ko01100: Metabolic pathways	uncharacterized protein LOC8064931 [Sorghum bicolor]	PME31_ARATH RecName: Full=Pectinesterase 31; Short=PE 31; EC=3.1.1.11 {ECO:0000269|PubMed:18936961}; AltName: Full=Pectin methylesterase 31; Short=AtPME31;	C5WM71_SORBI RecName: Full=Pectinesterase domain-containing protein {ECO:0000259|Pfam:PF01095};	--	GO:0045330,aspartyl esterase activity; GO:0052689,carboxylic ester hydrolase activity; GO:0030599,pectinesterase activity; GO:0042545,cell wall modification; GO:0050829,defense response to Gram-negative bacterium; GO:0045490,pectin catabolic process; GO:0045488,pectin metabolic process; GO:0003674,molecular_function; GO:0003824,catalytic activity; GO:0016787,hydrolase activity; GO:0016788,hydrola…	--	--	--	--
SbiHYZ.01G256900	1	4.2403	0.1677	0	1.3301	0.3177	0.7838	0	0	0	2.8249	3.4031	3.64	1.3853	1.4799	0.5526	Chr01	27740690	27744471	+	SbiHYZ.01G256900	--	--	--	uncharacterized protein LOC110432060 isoform X1 [Sorghum bicolor]	--	A0A811Q6H8_9POAL SubName: Full=Hypothetical protein {ECO:0000313|EMBL:CAD6251531.1};	--	--	PF03017.17:TNP1/EN/SPM transposase	--	--	--
SbiHYZ.01G260300	1	0	0.2921	0.3292	0.7786	1.0184	0.6445	0.3246	0.1825	0.317	0.9285	1.2139	0.918	1.2979	0.6456	0.5392	Chr01	30194984	30246118	+	SbiHYZ.01G260300	--	K10357 myosin V | (RefSeq) protein OPAQUE1 isoform X1 (A)	ko04814: Motor proteins	protein OPAQUE1 isoform X10 [Sorghum bicolor]	OP1_MAIZE RecName: Full=Protein OPAQUE1 {ECO:0000303|PubMed:22892319}; AltName: Full=Myosin XI motor protein {ECO:0000305};	A0A1Z5S7E7_SORBI SubName: Full=Uncharacterized protein {ECO:0000313|EMBL:OQU91853.1};	Myosin class V heavy chain	GO:0015629,actin cytoskeleton; GO:0005737,cytoplasm; GO:0016459,myosin complex; GO:0051015,actin filament binding; GO:0005524,ATP binding; GO:0005516,calmodulin binding; GO:0000146,microfilament motor activity; GO:0007015,actin filament organization; GO:0030050,vesicle transport along actin filament; GO:0003674,molecular_function; GO:0003779,actin binding; GO:0005488,binding; GO:0005515,protein b…	PF00063.24:Myosin head (motor domain)	--	--	--
SbiHYZ.01G260600	1	0	0.4828	0.096	0.2274	0.5146	0.3808	0	0	0	0.3741	0.3218	0.4263	0.3462	0.1737	0.1989	Chr01	30344616	30349992	+	SbiHYZ.01G260600	--	--	--	shewanella-like protein phosphatase 1 [Sorghum bicolor]	SLP1_ARATH RecName: Full=Shewanella-like protein phosphatase 1 {ECO:0000303|PubMed:21976480}; Short=AtSLP1 {ECO:0000303|PubMed:21976480}; EC=3.1.-.- {ECO:0000305}; Flags: Precursor;	C5WN63_SORBI RecName: Full=Metallophos domain-containing protein {ECO:0000259|Pfam:PF00149};	Serine/threonine specific protein phosphatase PP1, catalytic subunit	GO:0009507,chloroplast; GO:0030145,manganese ion binding; GO:0016791,phosphatase activity; GO:0004721,phosphoprotein phosphatase activity; GO:0003674,molecular_function; GO:0005488,binding; GO:0043167,ion binding; GO:0043169,cation binding; GO:0046872,metal ion binding; GO:0046914,transition metal ion binding; GO:0003824,catalytic activity; GO:0016787,hydrolase activity; GO:0016788,hydrolase acti…	PF00149.31:Calcineurin-like phosphoesterase	--	--	--
SbiHYZ.01G261200	1	3.5328	1.3992	1.3536	2.8928	3.0445	5.4766	0	0	0	4.2639	4.1671	3.8133	2.0302	2.3346	4.1453	Chr01	30577062	30585864	-	SbiHYZ.01G261200	--	K17604 zinc finger SWIM domain-containing protein 3 | (RefSeq) protein FAR1-RELATED SEQUENCE 5 isoform X3 (A)	--	uncharacterized protein LOC110436861 isoform X2 [Sorghum bicolor]	FRS5_ARATH RecName: Full=Protein FAR1-RELATED SEQUENCE 5;	A0A4V6DBB0_SETVI RecName: Full=Protein FAR1-RELATED SEQUENCE {ECO:0000256|RuleBase:RU367018};	--	GO:0005634,nucleus; GO:0008270,zinc ion binding; GO:0006355,regulation of DNA-templated transcription; GO:0003674,molecular_function; GO:0005488,binding; GO:0043167,ion binding; GO:0043169,cation binding; GO:0046872,metal ion binding; GO:0046914,transition metal ion binding; GO:0006139,nucleobase-containing compound metabolic process; GO:0006351,DNA-templated transcription; GO:0006725,cellular ar…	--	FAR1	TF	FAR1
SbiHYZ.01G261500	1	8.1465	5.1219	5.2782	5.4549	5.1092	5.6008	6.2143	6.0552	7.4278	16.5337	18.3479	17.5928	6.1589	5.6631	5.504	Chr01	30677472	30691149	+	SbiHYZ.01G261500	--	K03754 translation initiation factor eIF-2B subunit beta | (RefSeq) translation initiation factor eIF-2B subunit beta isoform X1 (A)	--	translation initiation factor eIF-2B subunit beta isoform X1 [Sorghum bicolor]	RH14_ORYSJ RecName: Full=DEAD-box ATP-dependent RNA helicase 14; EC=3.6.4.13;	A0A1B6QL23_SORBI SubName: Full=Uncharacterized protein {ECO:0000313|EMBL:KXG38622.1};	Translation initiation factor 2B, beta subunit (eIF-2Bbeta/GCD7)	GO:0005634,nucleus; GO:1990904,ribonucleoprotein complex; GO:0005524,ATP binding; GO:0016887,ATP hydrolysis activity; GO:0003723,RNA binding; GO:0003724,RNA helicase activity; GO:0000184,nuclear-transcribed mRNA catabolic process, nonsense-mediated decay; GO:0006364,rRNA processing; GO:0000166,nucleotide binding; GO:0003674,molecular_function; GO:0005488,binding; GO:0017076,purine nucleotide bind…	PF01008.20:Initiation factor 2 subunit family	--	--	--
SbiHYZ.01G261900	1	1.4415	1.0056	0.3917	0.6457	0.9073	0.9848	0.9721	0.968	0.6235	5.4185	4.8096	5.7417	1.2747	1.1392	0.5787	Chr01	30713332	30719016	-	SbiHYZ.01G261900	--	--	--	uncharacterized protein LOC110430002 [Sorghum bicolor]	--	Q9XEQ0_SORBI RecName: Full=Ribulose bisphosphate carboxylase large chain {ECO:0000256|ARBA:ARBA00017725}; EC=4.1.1.39 {ECO:0000256|ARBA:ARBA00012287};	--	GO:0009536,plastid; GO:0000287,magnesium ion binding; GO:0004497,monooxygenase activity; GO:0016984,ribulose-bisphosphate carboxylase activity; GO:0009853,photorespiration; GO:0019253,reductive pentose-phosphate cycle; GO:0003674,molecular_function; GO:0005488,binding; GO:0043167,ion binding; GO:0043169,cation binding; GO:0046872,metal ion binding; GO:0003824,catalytic activity; GO:0016491,oxidor…	--	--	--	--
SbiHYZ.01G262000	1	39.6451	19.048	13.8304	24.0244	25.6308	24.8259	27.9515	26.6422	25.7961	285.241	277.204	284.972	46.3827	37.0969	15.298	Chr01	30714367	30715928	+	SbiHYZ.01G262000	--	K13464 jasmonate ZIM domain-containing protein | (RefSeq) protein TIFY 11c (A)	ko04075: Plant hormone signal transduction	protein TIFY 11c [Sorghum bicolor]	TI11C_ORYSI RecName: Full=Protein TIFY 11c {ECO:0000305};	C5WN74_SORBI RecName: Full=Tify domain-containing protein {ECO:0000259|PROSITE:PS51320};	--	GO:0005634,nucleus; GO:0005575,cellular_component; GO:0005622,intracellular anatomical structure; GO:0043226,organelle; GO:0043227,membrane-bounded organelle; GO:0043229,intracellular organelle; GO:0043231,intracellular membrane-bounded organelle; GO:0110165,cellular anatomical entity	PF06200.17:tify domain	Tify	TF	Tify
SbiHYZ.01G262500	1	1.6673	1.1122	1.2102	0.03	0.0215	0.0424	0.2587	0.3129	0.1396	1.4526	1.5303	1.3087	1.0348	0.9058	1.1387	Chr01	30993275	31004145	+	SbiHYZ.01G262500	--	--	--	hypothetical protein BDA96_06G217500 [Sorghum bicolor]	--	A0A1W0VQJ6_SORBI SubName: Full=Uncharacterized protein {ECO:0000313|EMBL:OQU75569.1};	--	--	--	--	--	--
SbiHYZ.01G262800	1	5.0589	2.1721	1.3766	0	0	0	3.695	3.8078	3.6285	4.5421	6.4686	4.8843	0	0	0.0314	Chr01	31266163	31268539	-	SbiHYZ.01G262800	--	--	--	hypothetical protein SORBI_3010G128101 [Sorghum bicolor]	--	A0A1W0VSR9_SORBI SubName: Full=Uncharacterized protein {ECO:0000313|EMBL:OQU76301.1};	--	--	--	--	--	--
SbiHYZ.01G265000	1	108.196	120.161	118.615	170.838	181.684	128.941	93.7144	113.003	112.798	328.422	339.978	340.067	71.6206	73.7505	98.0696	Chr01	31583047	31589889	-	SbiHYZ.01G265000	--	K00814 alanine transaminase [EC:2.6.1.2] | (RefSeq) alanine aminotransferase 2 isoform X1 (A)	ko00220: Arginine biosynthesis; ko00250: Alanine, aspartate and glutamate metabolism; ko00710: Carbon fixation in photosynthetic organisms; ko01100: Metabolic pathways; ko01200: Carbon metabolism; ko01210: 2-Oxocarboxylic acid metabolism; ko01230: Biosynthesis of amino acids	alanine aminotransferase 2 isoform X1 [Sorghum bicolor]	ALA2_PANMI RecName: Full=Alanine aminotransferase 2; Short=ALAAT-2; EC=2.6.1.2; AltName: Full=Glutamate pyruvate transaminase 2; Short=GPT; AltName: Full=Glutamic--alanine transaminase 2; AltName: Full=Glutamic--pyruvic transaminase 2;	A0A1B6QL52_SORBI RecName: Full=Alanine transaminase {ECO:0000256|ARBA:ARBA00026106}; EC=2.6.1.2 {ECO:0000256|ARBA:ARBA00026106};	Alanine aminotransferase	GO:0004021,L-alanine:2-oxoglutarate aminotransferase activity; GO:0030170,pyridoxal phosphate binding; GO:0009058,biosynthetic process; GO:0042853,L-alanine catabolic process; GO:0003674,molecular_function; GO:0003824,catalytic activity; GO:0008483,transaminase activity; GO:0016740,transferase activity; GO:0016769,transferase activity, transferring nitrogenous groups; GO:0047635,alanine-oxo-acid …	PF00155.24:Aminotransferase class I and II	--	--	--
SbiHYZ.01G275000	1	0	0	0	0	0	0	0	0	0	1.0232	0.8507	0.9739	0	0	0	Chr01	42692435	42697188	-	SbiHYZ.01G275000	--	K03255 protein TIF31 | (RefSeq) protein TSS (A)	--	uncharacterized protein LOC110430787 isoform X4 [Sorghum bicolor]	REC3_ARATH RecName: Full=Protein REDUCED CHLOROPLAST COVERAGE 3 {ECO:0000303|PubMed:26862170};	A0A1P8YYJ1_MAIZE SubName: Full=Ptta/En/Spm family plant transposase {ECO:0000313|EMBL:AQA29571.1};	Uncharacterized protein CLU1/cluA/TIF31 involved in mitochondrial morphology/distribution, also found associated with eIF-3	GO:0005737,cytoplasm; GO:0005829,cytosol; GO:0005576,extracellular region; GO:0005634,nucleus; GO:0003729,mRNA binding; GO:0019750,chloroplast localization; GO:0006996,organelle organization; GO:0003674,molecular_function; GO:0003676,nucleic acid binding; GO:0003723,RNA binding; GO:0005488,binding; GO:0097159,organic cyclic compound binding; GO:1901363,heterocyclic compound binding; GO:0008150,bi…	PF03004.17:Plant transposase (Ptta/En/Spm family)	--	--	--
SbiHYZ.01G276400	1	0	0.3044	0	0	0	0	0	0	0	0.5374	0.6747	0.4661	0	0	0	Chr01	45868058	45873554	-	SbiHYZ.01G276400	--	--	--	hypothetical protein BDA96_10G218400 [Sorghum bicolor]	--	A0A1W0VTE5_SORBI SubName: Full=Uncharacterized protein {ECO:0000313|EMBL:OQU76558.1};	--	--	PF20555.1:Domain of unknown function (DUF6767)	--	--	--
SbiHYZ.01G277500	1	0	0.7427	0.405	0.2356	0.6332	0.0694	0.1587	0.273	0.7253	0.9915	1.8905	1.5866	0.4772	0.399	0.4895	Chr01	48123511	48125377	-	SbiHYZ.01G277500	--	--	--	uncharacterized protein LOC110431879 [Sorghum bicolor]	--	A0A6G1ERI8_9ORYZ SubName: Full=Uncharacterized protein {ECO:0000313|EMBL:KAF0927273.1};	--	--	--	--	--	--
SbiHYZ.01G278000	1	6.2196	4.7239	4.3638	1.7294	1.9425	2.5233	0	0	0	5.3791	5.4461	5.4553	2.9067	2.8881	3.0225	Chr01	49015719	49022789	+	SbiHYZ.01G278000	--	K21989 calcium permeable stress-gated cation channel | (RefSeq) CSC1-like protein HYP1 (A)	--	uncharacterized protein LOC8080029 [Sorghum bicolor]	--	M8A7I1_TRIUA RecName: Full=Transposase_23 domain-containing protein {ECO:0000259|Pfam:PF03017};	--	--	PF03017.17:TNP1/EN/SPM transposase	--	--	--
SbiHYZ.01G278600	1	0	0.335	0.3044	0.5137	0.6346	0.501	0	0	0	0.6814	0.4455	0.4616	0.2665	0.1885	0.0736	Chr01	49259903	49263343	+	SbiHYZ.01G278600	--	--	--	uncharacterized protein LOC8155302 [Sorghum bicolor]	--	A0A109NDJ2_SORBI SubName: Full=Uncharacterized protein {ECO:0000313|EMBL:KXG18951.1};	--	--	--	--	--	--
SbiHYZ.01G280300	1	0	0.5469	1.0561	0.1084	0.0324	0	0	0	0	0.8039	1.0111	0.9892	0	0	0	Chr01	51023755	51027132	-	SbiHYZ.01G280300	--	--	--	uncharacterized protein LOC8069552 isoform X3 [Sorghum bicolor]	--	A0A1B6Q3P2_SORBI SubName: Full=Uncharacterized protein {ECO:0000313|EMBL:KXG32541.2};	--	--	PF03004.17:Plant transposase (Ptta/En/Spm family)	--	--	--
SbiHYZ.01G280800	1	0	0.5317	0.2174	0	0.0252	0	0	0	0	0.5746	0.7498	0.6045	0.0732	0.0408	0	Chr01	51335626	51339944	-	SbiHYZ.01G280800	--	--	--	uncharacterized protein LOC8059657 [Sorghum bicolor]	MBD4L_ARATH RecName: Full=Methyl-CpG-binding domain protein 4-like protein {ECO:0000303|PubMed:23994068}; EC=3.2.2.- {ECO:0000305}; AltName: Full=Protein MBD4-like {ECO:0000303|PubMed:23994068};	C5WNB1_SORBI RecName: Full=ENDO3c domain-containing protein {ECO:0000259|Pfam:PF00730};	--	GO:0005634,nucleus; GO:0003677,DNA binding; GO:0016787,hydrolase activity; GO:0006281,DNA repair; GO:0003674,molecular_function; GO:0003676,nucleic acid binding; GO:0005488,binding; GO:0097159,organic cyclic compound binding; GO:1901363,heterocyclic compound binding; GO:0003824,catalytic activity; GO:0006139,nucleobase-containing compound metabolic process; GO:0006259,DNA metabolic process; GO:00…	PF00730.28:HhH-GPD superfamily base excision DNA repair protein	--	--	--
SbiHYZ.01G282300	1	9.9614	3.7848	2.3094	0	0	0	0	0	0	6.5651	7.6067	7.9735	0	0	0	Chr01	53788585	53791830	-	SbiHYZ.01G282300	--	--	--	hypothetical protein BDA96_10G299200 [Sorghum bicolor]	--	A0A1W0VT01_SORBI SubName: Full=Uncharacterized protein {ECO:0000313|EMBL:OQU76390.1};	--	--	--	--	--	--
SbiHYZ.01G282800	1	22.1883	14.6006	12.2045	4.0256	6.3613	5.9849	7.3415	6.6721	7.2016	94.9521	94.3218	93.4051	25.8015	15.0991	7.2908	Chr01	54192936	54193793	+	SbiHYZ.01G282800	--	--	--	uncharacterized protein LOC8083118 [Sorghum bicolor]	--	C5Y2T9_SORBI SubName: Full=Uncharacterized protein {ECO:0000313|EMBL:EES08537.1};	--	--	--	--	--	--
SbiHYZ.01G284900	1	13.7114	7.3181	6.2845	12.6853	14.2601	14.9747	8.9384	5.7867	7.3436	13.3933	13.681	14.287	7.5927	6.5227	7.9067	Chr01	55390256	55395244	+	SbiHYZ.01G284900	--	K01887 arginyl-tRNA synthetase [EC:6.1.1.19] | (RefSeq) arginine--tRNA ligase, cytoplasmic-like isoform X1 (A)	ko00970: Aminoacyl-tRNA biosynthesis	hypothetical protein SORBI_3001G267233 [Sorghum bicolor]	--	A0A1Z5S807_SORBI SubName: Full=Uncharacterized protein {ECO:0000313|EMBL:OQU91966.1};	--	--	--	--	--	--
SbiHYZ.01G285300	1	0	0	0.1251	0.1638	1.2393	0.708	0.2943	2.0877	1.1954	1.8383	2.1314	2.0402	0	0	0.2269	Chr01	55473610	55474874	+	SbiHYZ.01G285300	--	--	--	--	--	--	--	--	--	--	--	--
SbiHYZ.01G286300	1	20.2351	12.9907	14.2113	17.556	23.9044	20.6572	4.4842	3.6002	5.3098	20.4466	23.6004	21.9362	29.9875	29.2792	26.6677	Chr01	55844025	55855463	+	SbiHYZ.01G286300	--	K01191 alpha-mannosidase [EC:3.2.1.24] | (RefSeq) alpha-mannosidase (A)	ko00511: Other glycan degradation	alpha-mannosidase [Sorghum bicolor]	MANA_CANEN RecName: Full=Alpha-mannosidase {ECO:0000303|PubMed:4973951}; Short=JBM {ECO:0000303|PubMed:24295789}; Short=Jbalpha-man {ECO:0000303|PubMed:21924285}; EC=3.2.1.24 {ECO:0000269|PubMed:1156387, ECO:0000269|PubMed:12325362, ECO:0000269|PubMed:4973951, ECO:0000269|PubMed:5145}; Contains: RecName: Full=Alpha-mannosidase, heavy subunit {ECO:0000303|PubMed:24221485}; Contains: RecName: Full=…	C5WP48_SORBI RecName: Full=Alpha-mannosidase {ECO:0000256|ARBA:ARBA00012752, ECO:0000256|RuleBase:RU361199}; EC=3.2.1.- {ECO:0000256|RuleBase:RU361199};	Glycosyl hydrolase, family 38 - alpha-mannosidase	GO:0000326,protein storage vacuole; GO:0004559,alpha-mannosidase activity; GO:0030246,carbohydrate binding; GO:0046872,metal ion binding; GO:0006013,mannose metabolic process; GO:0003674,molecular_function; GO:0003824,catalytic activity; GO:0004553,hydrolase activity, hydrolyzing O-glycosyl compounds; GO:0015923,mannosidase activity; GO:0016787,hydrolase activity; GO:0016798,hydrolase activity, a…	PF01074.25:Glycosyl hydrolases family 38 N-terminal domain	--	--	--
SbiHYZ.01G288100	1	9.4928	5.4795	6.0078	7.6272	7.8368	8.2616	4.155	3.0534	4.6033	9.9107	10.2145	10.0855	6.5225	6.104	4.505	Chr01	56684146	56690201	+	SbiHYZ.01G288100	--	K07933 Rab-like protein 3 | (RefSeq) small GTPase LIP1 (A)	--	small GTPase LIP1 [Sorghum bicolor]	LIIP1_ARATH RecName: Full=Small GTPase LIP1 {ECO:0000303|PubMed:17683937}; AltName: Full=Protein LIGHT INSENSITIVE PERIOD 1 {ECO:0000303|PubMed:17683937};	C5WP79_SORBI SubName: Full=Uncharacterized protein {ECO:0000313|EMBL:EER91775.1};	--	GO:0005737,cytoplasm; GO:0005634,nucleus; GO:0005525,GTP binding; GO:0003924,GTPase activity; GO:0032922,circadian regulation of gene expression; GO:0006886,intracellular protein transport; GO:0009640,photomorphogenesis; GO:0000166,nucleotide binding; GO:0003674,molecular_function; GO:0005488,binding; GO:0017076,purine nucleotide binding; GO:0019001,guanyl nucleotide binding; GO:0032553,ribonucle…	PF00071.25:Ras family	--	--	--
SbiHYZ.01G288700	1	0	0.2613	0	0.0518	0.0309	0.2443	0	0.3902	0	1.3497	1.3482	1.283	0	0.0251	0.2871	Chr01	56792248	56797605	-	SbiHYZ.01G288700	--	K08711 ATP-binding cassette, subfamily G (WHITE), member 2, PDR | (RefSeq) ABC transporter G family member 35 (A)	ko02010: ABC transporters	uncharacterized protein LOC8083877 [Sorghum bicolor]	RGA2_SOLBU RecName: Full=Disease resistance protein RGA2; AltName: Full=Blight resistance protein RPI; AltName: Full=RGA2-blb;	A0A1Z5S7U4_SORBI SubName: Full=Uncharacterized protein {ECO:0000313|EMBL:OQU91991.1};	Apoptotic ATPase	GO:0043531,ADP binding; GO:0005524,ATP binding; GO:0098542,defense response to other organism; GO:0000166,nucleotide binding; GO:0003674,molecular_function; GO:0005488,binding; GO:0017076,purine nucleotide binding; GO:0030554,adenyl nucleotide binding; GO:0032553,ribonucleotide binding; GO:0032555,purine ribonucleotide binding; GO:0032559,adenyl ribonucleotide binding; GO:0036094,small molecule b…	PF18052.4:Rx N-terminal domain	--	--	--
SbiHYZ.01G289000	1	0.9756	1.6744	1.264	0	0	0	0	0	0	5.3824	5.258	5.0343	3.3715	3.0259	3.4565	Chr01	56973780	56978740	+	SbiHYZ.01G289000	--	--	--	hypothetical protein SORBI_3001G272000 [Sorghum bicolor]	--	A0A1Z5S837_SORBI SubName: Full=Uncharacterized protein {ECO:0000313|EMBL:OQU91996.1};	--	--	--	--	--	--
SbiHYZ.01G290800	1	5.4808	12.7251	8.1854	22.8823	23.6854	26.0978	20.3436	13.9605	19.2689	23.2496	27.8063	26.9477	26.6865	22.433	22.3248	Chr01	57544870	57550070	+	SbiHYZ.01G290800	--	K11093 U1 small nuclear ribonucleoprotein 70kDa | (RefSeq) U1 small nuclear ribonucleoprotein 70 kDa (A)	ko03040: Spliceosome	hypothetical protein BDA96_01G297200 [Sorghum bicolor]	RU17_ARATH RecName: Full=U1 small nuclear ribonucleoprotein 70 kDa; Short=U1 snRNP 70 kDa; Short=U1-70K; Short=snRNP70;	C5WPV4_SORBI RecName: Full=RRM domain-containing protein {ECO:0000259|PROSITE:PS50102};	U1 small nuclear ribonucleoprotein (RRM superfamily)	GO:0016607,nuclear speck; GO:0005634,nucleus; GO:0005685,U1 snRNP; GO:0071004,U2-type prespliceosome; GO:0003729,mRNA binding; GO:0017069,snRNA binding; GO:0030619,U1 snRNA binding; GO:0000398,mRNA splicing, via spliceosome; GO:0003674,molecular_function; GO:0003676,nucleic acid binding; GO:0003723,RNA binding; GO:0005488,binding; GO:0097159,organic cyclic compound binding; GO:1901363,heterocycli…	PF12220.11:U1 small nuclear ribonucleoprotein of 70kDa MW N terminal	--	--	--
SbiHYZ.01G291400	1	2.6791	2.9153	2.0638	5.2456	6.4104	5.7947	2.7379	3.2146	2.664	5.755	7.2941	6.0481	5.5212	5.8639	4.0118	Chr01	57797774	57809020	-	SbiHYZ.01G291400	--	K10899 ATP-dependent DNA helicase Q1 [EC:5.6.2.4] | (RefSeq) mediator of RNA polymerase II transcription subunit 34 (A)	--	mediator of RNA polymerase II transcription subunit 34 [Sorghum bicolor]	RECQ2_ARATH RecName: Full=ATP-dependent DNA helicase Q-like 2; EC=3.6.4.12 {ECO:0000305|PubMed:18419780}; AltName: Full=RecQ-like protein 2 {ECO:0000303|PubMed:11058127}; Short=AtRQ2 {ECO:0000303|PubMed:16371241}; Short=AtRecQ2 {ECO:0000303|PubMed:16371241}; Short=AtRecQl2 {ECO:0000303|PubMed:11058127};	A0A1B6QLH9_SORBI RecName: Full=ATP-dependent DNA helicase {ECO:0000256|RuleBase:RU364117}; EC=3.6.4.12 {ECO:0000256|RuleBase:RU364117};	ATP-dependent DNA helicase	GO:0005694,chromosome; GO:0005737,cytoplasm; GO:0016592,mediator complex; GO:0043138,3'-5' DNA helicase activity; GO:0005524,ATP binding; GO:0016887,ATP hydrolysis activity; GO:0003677,DNA binding; GO:0009378,four-way junction helicase activity; GO:0046872,metal ion binding; GO:0032508,DNA duplex unwinding; GO:0006310,DNA recombination; GO:0006281,DNA repair; GO:0006268,DNA unwinding involved in …	PF00270.32:DEAD/DEAH box helicase	--	--	--
SbiHYZ.01G293400	1	2.2233	10.5904	8.2947	17.2428	12.4091	11.2675	2.68	4.0973	4.5362	14.1292	12.9416	12.6754	1.0553	0.4812	0.3062	Chr01	58559717	58561851	+	SbiHYZ.01G293400	--	K19861 benzyl alcohol O-benzoyltransferase [EC:2.3.1.196 2.3.1.232] | (RefSeq) benzyl alcohol O-benzoyltransferase (A)	--	hypothetical protein BDA96_01G301300 [Sorghum bicolor]	AT1_ORYSJ RecName: Full=Acyl transferase 1 {ECO:0000305}; Short=OsAT1 {ECO:0000303|PubMed:17273822}; EC=2.3.1.- {ECO:0000305}; AltName: Full=Protein SPOTTED LEAF 18 {ECO:0000303|PubMed:17273822};	C5WPZ4_SORBI SubName: Full=Uncharacterized protein {ECO:0000313|EMBL:EER91830.1};	--	GO:0016747,acyltransferase activity, transferring groups other than amino-acyl groups; GO:0050734,hydroxycinnamoyltransferase activity; GO:0006952,defense response; GO:0003674,molecular_function; GO:0003824,catalytic activity; GO:0016740,transferase activity; GO:0016746,acyltransferase activity; GO:0006950,response to stress; GO:0008150,biological_process; GO:0050896,response to stimulus	PF02458.18:Transferase family	--	--	--
SbiHYZ.01G294600	1	8.2018	6.7909	5.0966	7.5056	7.4767	7.3012	7.4303	7.383	8.8515	14.9217	15.8252	14.2639	7.9371	7.4649	6.7882	Chr01	58786923	58793872	+	SbiHYZ.01G294600	--	K00913 inositol-1,3,4-trisphosphate 5/6-kinase / inositol-tetrakisphosphate 1-kinase [EC:2.7.1.159 2.7.1.134] | (RefSeq) inositol-tetrakisphosphate 1-kinase 1 (A)	ko00562: Inositol phosphate metabolism; ko01100: Metabolic pathways; ko04070: Phosphatidylinositol signaling system	inositol-tetrakisphosphate 1-kinase 1 [Sorghum bicolor]	ITPK1_ORYSI RecName: Full=Inositol-tetrakisphosphate 1-kinase 1 {ECO:0000305}; EC=2.7.1.134 {ECO:0000305}; AltName: Full=Inositol 1,3,4-trisphosphate 5/6-kinase 1 {ECO:0000305}; Short=Inositol-triphosphate 5/6-kinase 1 {ECO:0000305}; Short=Ins(1,3,4)P(3) 5/6-kinase 1 {ECO:0000305}; Short=OsITP5/6K-1 {ECO:0000305}; Short=OsITPK1 {ECO:0000305}; EC=2.7.1.159 {ECO:0000305};	A0A804LP90_MAIZE SubName: Full=Uncharacterized protein {ECO:0000313|EnsemblPlants:Zm00001eb025670_P002};	--	GO:0005524,ATP binding; GO:0047325,inositol tetrakisphosphate 1-kinase activity; GO:0052726,inositol-1,3,4-trisphosphate 5-kinase activity; GO:0052725,inositol-1,3,4-trisphosphate 6-kinase activity; GO:0000287,magnesium ion binding; GO:0032957,inositol trisphosphate metabolic process; GO:0016310,phosphorylation; GO:0000166,nucleotide binding; GO:0003674,molecular_function; GO:0005488,binding; GO:…	PF05770.14:Inositol 1,3,4-trisphosphate 5/6-kinase ATP-grasp domain	--	--	--
SbiHYZ.01G294900	1	1.5841	2.5284	2.5593	5.56	5.6863	4.996	1.5374	1.8132	3.7027	7.1087	7.2545	6.8843	2.2643	2.3819	3.1615	Chr01	58939041	58950274	-	SbiHYZ.01G294900	--	--	--	hypothetical protein BDA96_01G302200 [Sorghum bicolor]	--	A0A1Z5S802_SORBI SubName: Full=Uncharacterized protein {ECO:0000313|EMBL:OQU92038.1};	Uncharacterized conserved protein	--	PF09741.12:Uncharacterized conserved protein (DUF2045)	--	--	--
SbiHYZ.01G298500	1	1.9273	6.519	7.4851	10.5799	10.9302	10.4111	2.7791	1.2716	1.8273	10.5355	10.4492	10.0877	3.0456	3.3522	1.8316	Chr01	59875623	59883407	+	SbiHYZ.01G298500	--	K21989 calcium permeable stress-gated cation channel | (RefSeq) CSC1-like protein At1g32090 (A)	--	hypothetical protein BDA96_01G306800 [Sorghum bicolor]	CSCL1_ARATH RecName: Full=CSC1-like protein At1g32090;	C5WQN2_SORBI SubName: Full=Uncharacterized protein {ECO:0000313|EMBL:EER91861.1};	Uncharacterized conserved protein	GO:0005794,Golgi apparatus; GO:0000139,Golgi membrane; GO:0016021,integral component of membrane; GO:0005886,plasma membrane; GO:0009506,plasmodesma; GO:0005227,calcium activated cation channel activity; GO:0008381,mechanosensitive ion channel activity; GO:0003674,molecular_function; GO:0005215,transporter activity; GO:0005216,ion channel activity; GO:0005261,cation channel activity; GO:0008324,c…	PF02714.18:Calcium-dependent channel, 7TM region, putative phosphate	--	--	--
SbiHYZ.01G299700	1	1.2573	0.9779	0.8585	0.9334	1.0834	0.8056	0.3719	0.5939	0.9891	1.4329	1.1972	2.1129	1.2323	0.9921	0.5644	Chr01	60042805	60055302	+	SbiHYZ.01G299700	--	K12486 stromal membrane-associated protein | (RefSeq) ADP-ribosylation factor GTPase-activating protein AGD12 isoform X1 (A)	ko04144: Endocytosis	synaptotagmin-1 [Sorghum bicolor]	SYT1_ARATH RecName: Full=Synaptotagmin-1; AltName: Full=NTMC2T1.1; AltName: Full=Synaptotagmin A;	C5WQN9_SORBI SubName: Full=Uncharacterized protein {ECO:0000313|EMBL:EER91867.1};	Ca2+-dependent lipid-binding protein CLB1/vesicle protein vp115/Granuphilin A, contains C2 domain	GO:0005783,endoplasmic reticulum; GO:0010008,endosome membrane; GO:0016021,integral component of membrane; GO:0005886,plasma membrane; GO:0008289,lipid binding; GO:0046872,metal ion binding; GO:0006897,endocytosis; GO:0006869,lipid transport; GO:0003674,molecular_function; GO:0005488,binding; GO:0043167,ion binding; GO:0043169,cation binding; GO:0006810,transport; GO:0008150,biological_process; G…	PF00168.33:C2 domain	--	--	--
SbiHYZ.01G299900	1	3.0785	2.3435	2.1513	5.3889	5.1355	6.4614	4.3251	3.2192	2.6714	6.0344	6.856	5.8888	6.6926	4.8321	3.9528	Chr01	60055934	60067162	-	SbiHYZ.01G299900	--	K00630 glycerol-3-phosphate O-acyltransferase [EC:2.3.1.15] | (RefSeq) glycerol-3-phosphate acyltransferase, chloroplastic (A)	ko00561: Glycerolipid metabolism; ko00564: Glycerophospholipid metabolism; ko01100: Metabolic pathways	glycerol-3-phosphate acyltransferase, chloroplastic [Sorghum bicolor]	PLSB_CUCSA RecName: Full=Glycerol-3-phosphate acyltransferase, chloroplastic; Short=GPAT; EC=2.3.1.15; Flags: Precursor;	C5WQN3_SORBI RecName: Full=Glycerol-3-phosphate 1-O-acyltransferase {ECO:0000256|ARBA:ARBA00013113}; EC=2.3.1.15 {ECO:0000256|ARBA:ARBA00013113};	--	GO:0009570,chloroplast stroma; GO:0004366,glycerol-3-phosphate O-acyltransferase activity; GO:0102420,sn-1-glycerol-3-phosphate C16:0-DCA-CoA acyl transferase activity; GO:0016024,CDP-diacylglycerol biosynthetic process; GO:0003674,molecular_function; GO:0003824,catalytic activity; GO:0008374,O-acyltransferase activity; GO:0016740,transferase activity; GO:0016746,acyltransferase activity; GO:0016…	PF14829.9:Glycerol-3-phosphate acyltransferase N-terminal	--	--	--
SbiHYZ.01G300200	1	1.0214	1.1205	0.8565	1.8524	1.7858	2.183	1.0966	0.9815	1.625	2.2102	2.5504	2.4753	2.3455	2.1698	1.5991	Chr01	60112787	60120683	-	SbiHYZ.01G300200	--	--	--	inactive poly [ADP-ribose]	SKL2_ARATH RecName: Full=Probable inactive shikimate kinase like 2, chloroplastic; Short=AtSKL2; Flags: Precursor;	A0A1B6QLL7_SORBI SubName: Full=Uncharacterized protein {ECO:0000313|EMBL:KXG38822.1};	--	GO:0009507,chloroplast; GO:0005575,cellular_component; GO:0005622,intracellular anatomical structure; GO:0005737,cytoplasm; GO:0009536,plastid; GO:0043226,organelle; GO:0043227,membrane-bounded organelle; GO:0043229,intracellular organelle; GO:0043231,intracellular membrane-bounded organelle; GO:0110165,cellular anatomical entity	--	--	--	--
SbiHYZ.01G300300	1	2.6795	2.831	2.5278	5.5991	6.3008	5.6278	0.8322	0.6929	2.1329	5.7055	6.438	6.8237	3.393	3.6145	3.6804	Chr01	60121768	60128067	-	SbiHYZ.01G300300	--	K11446 [histone H3]-trimethyl-L-lysine4 demethylase [EC:1.14.11.67] | (RefSeq) lysine-specific demethylase 5D (A)	--	lysine-specific demethylase JMJ706 isoform X1 [Sorghum bicolor]	JM706_ORYSJ RecName: Full=Lysine-specific demethylase JMJ706; EC=1.14.11.66 {ECO:0000269|PubMed:18765808}; AltName: Full=Jumonji domain-containing protein 706; AltName: Full=Lysine-specific histone demethylase JMJ706; AltName: Full=Protein JUMONJI 706; AltName: Full=[histone H3]-trimethyl-L-lysine(9) demethylase JMJ706 {ECO:0000305};	A0A1Z5S895_SORBI SubName: Full=Uncharacterized protein {ECO:0000313|EMBL:OQU92059.1};	DNA-binding protein jumonji/RBP2/SMCY, contains JmjC domain	GO:0000792,heterochromatin; GO:0005634,nucleus; GO:0032452,histone demethylase activity; GO:0032454,histone H3-methyl-lysine-9 demethylase activity; GO:0034647,histone H3-tri/di/monomethyl-lysine-4 demethylase activity; GO:0140684,histone H3-tri/dimethyl-lysine-9 demethylase activity; GO:0046872,metal ion binding; GO:0006338,chromatin remodeling; GO:0045815,epigenetic maintenance of chromatin in …	PF02373.25:JmjC domain, hydroxylase	Jumonji	TR	Jumonji
SbiHYZ.01G300500	1	1.8196	1.5917	0.9338	2.4451	2.4813	4.5955	3.875	3.2213	2.3393	6.8652	6.3759	6.7338	3.6619	2.6748	3.4971	Chr01	60152237	60157306	-	SbiHYZ.01G300500	--	K03644 lipoyl synthase [EC:2.8.1.8] | (RefSeq) lipoyl synthase, chloroplastic (A)	ko00785: Lipoic acid metabolism; ko01100: Metabolic pathways; ko01240: Biosynthesis of cofactors	hypothetical protein BDA96_09G046400 [Sorghum bicolor]	LISC2_MAIZE RecName: Full=Lipoyl synthase 2, chloroplastic; EC=2.8.1.8 {ECO:0000255|HAMAP-Rule:MF_03129}; AltName: Full=Lipoate synthase 2 {ECO:0000255|HAMAP-Rule:MF_03129}; Short=LS 2 {ECO:0000255|HAMAP-Rule:MF_03129}; Short=Lip-syn 2 {ECO:0000255|HAMAP-Rule:MF_03129}; AltName: Full=Lipoate synthase, plastidial 2 {ECO:0000255|HAMAP-Rule:MF_03129}; Short=LIP1p 2 {ECO:0000255|HAMAP-Rule:MF_03129};…	A0A1Z5RCJ5_SORBI SubName: Full=Uncharacterized protein {ECO:0000313|EMBL:OQU81309.1};	Lipoate synthase	GO:0009507,chloroplast; GO:0005739,mitochondrion; GO:0051539,4 iron, 4 sulfur cluster binding; GO:0016992,lipoate synthase activity; GO:0102552,NA; GO:0102553,NA; GO:0046872,metal ion binding; GO:0009107,lipoate biosynthetic process; GO:0009249,protein lipoylation; GO:0003674,molecular_function; GO:0005488,binding; GO:0051536,iron-sulfur cluster binding; GO:0051540,metal cluster binding; GO:00038…	--	--	--	--
SbiHYZ.01G303000	1	0	0	0	0	0.1548	0	0	0	0	5.2282	5.0958	5.2545	0	0	0.2393	Chr01	60669262	60675061	-	SbiHYZ.01G303000	--	K11863 Ataxin-3 [EC:3.4.22.-] | (RefSeq) uncharacterized protein LOC8055141 (A)	ko04141: Protein processing in endoplasmic reticulum	hypothetical protein SORBI_3001G287301 [Sorghum bicolor]	ATX3_ORYSJ RecName: Full=Putative ataxin-3 homolog; EC=3.4.19.12;	A0A1Z5S816_SORBI SubName: Full=Uncharacterized protein {ECO:0000313|EMBL:OQU92073.1};	--	GO:0005634,nucleus; GO:0004843,cysteine-type deubiquitinase activity; GO:0016579,protein deubiquitination; GO:0003674,molecular_function; GO:0003824,catalytic activity; GO:0008233,peptidase activity; GO:0008234,cysteine-type peptidase activity; GO:0016787,hydrolase activity; GO:0019783,ubiquitin-like protein peptidase activity; GO:0101005,deubiquitinase activity; GO:0140096,catalytic activity, ac…	--	--	--	--
SbiHYZ.01G304400	1	0	0.3941	0	0.547	0.0933	0.1842	0.0526	0.9958	0	1.1899	1.1183	1.3238	0.0452	0	0.1082	Chr01	60863119	60864478	-	SbiHYZ.01G304400	--	K10664 E3 ubiquitin-protein ligase ATL6/9/15/31/42/55 [EC:2.3.2.27] | (RefSeq) E3 ubiquitin-protein ligase ATL31 (A)	--	RING-H2 finger protein ATL80-like [Sorghum bicolor]	ATL28_ARATH RecName: Full=RING-H2 finger protein ATL28; EC=2.3.2.27 {ECO:0000305}; AltName: Full=RING-type E3 ubiquitin transferase ATL28 {ECO:0000305};	A0A1Z5S844_SORBI RecName: Full=RING-type domain-containing protein {ECO:0000259|PROSITE:PS50089};	FOG: Predicted E3 ubiquitin ligase	GO:0016021,integral component of membrane; GO:0046872,metal ion binding; GO:0016740,transferase activity; GO:0016567,protein ubiquitination; GO:0003674,molecular_function; GO:0005488,binding; GO:0043167,ion binding; GO:0043169,cation binding; GO:0003824,catalytic activity; GO:0006807,nitrogen compound metabolic process; GO:0008150,biological_process; GO:0008152,metabolic process; GO:0019538,prote…	PF13639.9:Ring finger domain	--	--	--
SbiHYZ.01G307300	1	0	3.3839	1.0696	2.723	2.6018	1.8338	1.4672	0	1.1708	1.6835	2.6653	2.5347	0.2251	0.1129	1.2391	Chr01	61289717	61292395	+	SbiHYZ.01G307300	--	--	--	protein WIR1B-like [Sorghum bicolor]	--	A0A1B6QLT5_SORBI SubName: Full=Uncharacterized protein {ECO:0000313|EMBL:KXG38883.1};	--	--	--	--	--	--
SbiHYZ.01G307400	1	4.0478	2.3474	2.1643	6.2999	7.6214	4.6975	2.9951	2.3244	4.0186	5.8386	6.4125	5.8422	6.1295	5.8501	4.6067	Chr01	61298586	61306494	+	SbiHYZ.01G307400	--	K03253 translation initiation factor 3 subunit B | (RefSeq) eukaryotic translation initiation factor 3 subunit B (A)	--	eukaryotic translation initiation factor 3 subunit B [Sorghum bicolor]	EIF3B_TOBAC RecName: Full=Eukaryotic translation initiation factor 3 subunit B {ECO:0000255|HAMAP-Rule:MF_03001}; Short=eIF3b {ECO:0000255|HAMAP-Rule:MF_03001}; AltName: Full=eIF-3-eta {ECO:0000255|HAMAP-Rule:MF_03001}; AltName: Full=eIF3 p110 {ECO:0000255|HAMAP-Rule:MF_03001};	C5WRE1_SORBI RecName: Full=Eukaryotic translation initiation factor 3 subunit B {ECO:0000256|HAMAP-Rule:MF_03001, ECO:0000256|PIRNR:PIRNR036424}; Short=eIF3b {ECO:0000256|HAMAP-Rule:MF_03001, ECO:0000256|PIRNR:PIRNR036424}; AltName: Full=eIF-3-eta {ECO:0000256|HAMAP-Rule:MF_03001}; AltName: Full=eIF3 p110 {ECO:0000256|HAMAP-Rule:MF_03001};	Translation initiation factor 3, subunit b (eIF-3b)	GO:0016282,eukaryotic 43S preinitiation complex; GO:0033290,eukaryotic 48S preinitiation complex; GO:0005852,eukaryotic translation initiation factor 3 complex; GO:0003723,RNA binding; GO:0003743,translation initiation factor activity; GO:0031369,translation initiation factor binding; GO:0001732,formation of cytoplasmic translation initiation complex; GO:0006413,translational initiation; GO:00036…	PF08662.14:Eukaryotic translation initiation factor eIF2A	--	--	--
SbiHYZ.01G308700	1	0	0.1293	0.2498	0.2436	0.1838	0.408	0.2591	0.104	0.0526	0.3597	0.2669	0.4345	0.0297	0.2605	0.0888	Chr01	61396688	61401306	+	SbiHYZ.01G308700	--	K00430 peroxidase [EC:1.11.1.7] | (RefSeq) peroxidase 57 (A)	ko00940: Phenylpropanoid biosynthesis; ko01100: Metabolic pathways; ko01110: Biosynthesis of secondary metabolites	hypothetical protein BDA96_01G316900 [Sorghum bicolor]	PER57_ARATH RecName: Full=Peroxidase 57; Short=Atperox P57; EC=1.11.1.7; AltName: Full=ATP13a; AltName: Full=PRXR10; Flags: Precursor;	A0A1Z5S887_SORBI RecName: Full=Peroxidase {ECO:0000256|RuleBase:RU362060}; EC=1.11.1.7 {ECO:0000256|RuleBase:RU362060};	--	GO:0005576,extracellular region; GO:0009505,plant-type cell wall; GO:0009506,plasmodesma; GO:0020037,heme binding; GO:0046872,metal ion binding; GO:0004601,peroxidase activity; GO:0042744,hydrogen peroxide catabolic process; GO:0006979,response to oxidative stress; GO:0003674,molecular_function; GO:0005488,binding; GO:0046906,tetrapyrrole binding; GO:0097159,organic cyclic compound binding; GO:19…	PF00141.26:Peroxidase	--	--	--
SbiHYZ.01G310200	1	3.894	4.1529	2.9079	4.0771	3.5796	4.0412	7.0561	7.1315	5.6515	8.2015	7.8216	8.1163	6.1869	6.4784	3.6648	Chr01	61665148	61669728	+	SbiHYZ.01G310200	--	K14396 polyadenylate-binding protein 2 | (RefSeq) polyadenylate-binding protein 1 isoform X1 (A)	ko03015: mRNA surveillance pathway	polyadenylate-binding protein 1 isoform X3 [Sorghum bicolor]	PABN1_ARATH RecName: Full=Polyadenylate-binding protein 1 {ECO:0000303|PubMed:18479511}; Short=AtPabN1 {ECO:0000303|PubMed:18479511}; Short=Poly(A)-binding protein 1 {ECO:0000303|PubMed:18479511}; AltName: Full=Nuclear poly(A)-binding protein 1 {ECO:0000305}; AltName: Full=Poly(A)-binding protein I {ECO:0000305}; Short=PABI {ECO:0000305};	A0A1B6QLU7_SORBI RecName: Full=RRM domain-containing protein {ECO:0000259|PROSITE:PS50102};	Splicing factor RNPS1, SR protein superfamily	GO:0005737,cytoplasm; GO:0016607,nuclear speck; GO:0003723,RNA binding; GO:0006397,mRNA processing; GO:0003674,molecular_function; GO:0003676,nucleic acid binding; GO:0005488,binding; GO:0097159,organic cyclic compound binding; GO:1901363,heterocyclic compound binding; GO:0006139,nucleobase-containing compound metabolic process; GO:0006396,RNA processing; GO:0006725,cellular aromatic compound met…	PF00076.25:RNA recognition motif. (a.k.a. RRM, RBD, or RNP domain)	--	--	--
SbiHYZ.01G311100	1	4.5565	2.8964	2.0803	1.334	0.8851	2.6639	3.2445	5.1511	2.5346	4.9299	5.6242	5.183	4.5456	3.3699	1.9502	Chr01	61747989	61750900	-	SbiHYZ.01G311100	--	--	--	uncharacterized protein LOC8055634 [Sorghum bicolor]	--	C5WRH8_SORBI SubName: Full=Uncharacterized protein {ECO:0000313|EMBL:EER94476.1};	--	GO:0016021,integral component of membrane; GO:0005575,cellular_component; GO:0016020,membrane; GO:0031224,intrinsic component of membrane; GO:0110165,cellular anatomical entity	--	--	--	--
SbiHYZ.01G313200	1	8.1749	0.9538	0.9688	1.2906	1.2757	1.3636	3.3571	3.9181	5.6012	8.6315	9.7268	7.3074	1.7511	1.3347	0.678	Chr01	62215357	62216756	-	SbiHYZ.01G313200	--	--	--	uncharacterized protein LOC8055647 [Sorghum bicolor]	--	A0A1Z5S8S8_SORBI SubName: Full=Uncharacterized protein {ECO:0000313|EMBL:OQU92135.1};	--	--	--	--	--	--
SbiHYZ.01G313600	1	33.9382	24.7861	23.9267	29.5361	28.9189	24.371	10.0382	8.0028	8.0874	34.9809	34.8695	32.3702	8.8597	9.5981	10.8541	Chr01	62298138	62303404	+	SbiHYZ.01G313600	--	K08343 ubiquitin-like-conjugating enzyme ATG3 | (RefSeq) autophagy-related protein 3 (A)	ko04136: Autophagy - other	autophagy-related protein 3 [Sorghum bicolor]	ATG3_ARATH RecName: Full=Autophagy-related protein 3; AltName: Full=Autophagy-related E2-like conjugation enzyme ATG3; Short=AtAPG3; Short=Protein autophagy 3;	A0A1B6QLX0_SORBI SubName: Full=Uncharacterized protein {ECO:0000313|EMBL:KXG38918.1};	Protein involved in autophagocytosis during starvation	GO:0000153,cytoplasmic ubiquitin ligase complex; GO:0005829,cytosol; GO:0019776,Atg8 ligase activity; GO:0000045,autophagosome assembly; GO:0000422,autophagy of mitochondrion; GO:0044804,autophagy of nucleus; GO:0015031,protein transport; GO:0003674,molecular_function; GO:0003824,catalytic activity; GO:0016740,transferase activity; GO:0019787,ubiquitin-like protein transferase activity; GO:014009…	PF03987.18:Autophagocytosis associated protein, active-site domain	--	--	--
SbiHYZ.01G315500	1	0	0	0	0.0152	0.0545	0.0538	0	0	0.1874	0.2684	0.3828	0.4099	0.1409	0.0589	0.0211	Chr01	62652362	62656028	+	SbiHYZ.01G315500	--	K20628 expansin | (RefSeq) expansin-B16 (A)	--	expansin-B4 [Sorghum bicolor]	EXPB4_ORYSJ RecName: Full=Expansin-B4; AltName: Full=Beta-expansin-4; AltName: Full=OsEXPB4; AltName: Full=OsaEXPb1.7; Flags: Precursor;	C5WSE5_SORBI SubName: Full=Uncharacterized protein {ECO:0000313|EMBL:EER94500.1};	--	GO:0005576,extracellular region; GO:0016020,membrane; GO:0009653,anatomical structure morphogenesis; GO:0071555,cell wall organization; GO:0019953,sexual reproduction; GO:0008150,biological_process; GO:0032502,developmental process; GO:0048856,anatomical structure development; GO:0009987,cellular process; GO:0016043,cellular component organization; GO:0045229,external encapsulating structure orga…	PF01357.24:Expansin C-terminal domain	--	--	--
SbiHYZ.01G319300	1	0	1.9488	1.7711	1.0434	1.6616	1.3663	3.592	3.1338	5.5511	5.3892	4.726	4.6668	1.0733	0.3365	1.0705	Chr01	63246878	63249036	-	SbiHYZ.01G319300	--	K10268 F-box and leucine-rich repeat protein 2/20 | (RefSeq) F-box protein At5g51370 isoform X2 (A)	--	hypothetical protein BDA96_01G296000 [Sorghum bicolor]	FB290_ARATH RecName: Full=F-box protein At5g51380;	A0A1Z5S8C2_SORBI SubName: Full=Uncharacterized protein {ECO:0000313|EMBL:OQU92172.1};	Leucine rich repeat proteins, some proteins contain F-box	GO:0019005,SCF ubiquitin ligase complex; GO:0031146,SCF-dependent proteasomal ubiquitin-dependent protein catabolic process; GO:0006508,proteolysis; GO:0006511,ubiquitin-dependent protein catabolic process; GO:0006807,nitrogen compound metabolic process; GO:0008150,biological_process; GO:0008152,metabolic process; GO:0009056,catabolic process; GO:0009057,macromolecule catabolic process; GO:000998…	--	--	--	--
SbiHYZ.01G320700	1	3.5709	0.3889	1.2812	0.2699	0.5066	0.4999	0.3117	0	0.3165	2.4415	2.0736	2.4121	0.1785	0.0373	0.0534	Chr01	63397662	63403542	-	SbiHYZ.01G320700	--	--	--	ricin B-like lectin R40C1 [Sorghum bicolor]	40C1_ORYSJ RecName: Full=Ricin B-like lectin R40C1 {ECO:0000305}; AltName: Full=Osr40c1 {ECO:0000303|PubMed:9265787};	A0A1B6QM06_SORBI RecName: Full=PH domain-containing protein {ECO:0000259|PROSITE:PS50003};	--	GO:0030246,carbohydrate binding; GO:0003674,molecular_function; GO:0005488,binding	PF14200.9:Ricin-type beta-trefoil lectin domain-like	--	--	--
SbiHYZ.01G320800	1	0.8824	0.3176	0.8436	0.4456	0.3008	0.3197	0.1305	0.202	0.1458	1.1724	1.0083	1.1867	0.1233	0.2343	0.0671	Chr01	63408529	63415516	+	SbiHYZ.01G320800	--	K19882 O-palmitoleoyl-L-serine hydrolase [EC:3.1.1.98] | (RefSeq) pectin acetylesterase 9 (A)	--	pectin acetylesterase 9 [Sorghum bicolor]	PAE9_ARATH RecName: Full=Pectin acetylesterase 9 {ECO:0000303|PubMed:25115560}; EC=3.1.1.- {ECO:0000305}; Flags: Precursor;	A0A1B6QM07_SORBI RecName: Full=Pectin acetylesterase {ECO:0000256|RuleBase:RU363114}; EC=3.1.1.- {ECO:0000256|RuleBase:RU363114};	Pectin acetylesterase and similar proteins	GO:0005576,extracellular region; GO:0052793,pectin acetylesterase activity; GO:0071555,cell wall organization; GO:0003674,molecular_function; GO:0003824,catalytic activity; GO:0016787,hydrolase activity; GO:0016788,hydrolase activity, acting on ester bonds; GO:0052689,carboxylic ester hydrolase activity; GO:0008150,biological_process; GO:0009987,cellular process; GO:0016043,cellular component org…	PF03283.16:Pectinacetylesterase	--	--	--
SbiHYZ.01G321300	1	31.4072	31.4078	26.7832	22.0567	23.4194	22.2319	23.9244	22.8819	21.4731	29.2954	32.8893	31.6521	19.1369	17.6472	15.5233	Chr01	63490016	63495739	-	SbiHYZ.01G321300	--	K00826 branched-chain amino acid aminotransferase [EC:2.6.1.42] | (RefSeq) branched-chain amino acid aminotransferase 2, chloroplastic-like (A)	ko00270: Cysteine and methionine metabolism; ko00280: Valine, leucine and isoleucine degradation; ko00290: Valine, leucine and isoleucine biosynthesis; ko00770: Pantothenate and CoA biosynthesis; ko00966: Glucosinolate biosynthesis; ko01100: Metabolic pathways; ko01110: Biosynthesis of secondary metabolites; ko01210: 2-Oxocarboxylic acid metabolism; ko01230: Biosynthesis of amino acids; ko01240: …	hypothetical protein BDA96_01G327000 [Sorghum bicolor]	BCAT2_HUMLU RecName: Full=Branched-chain amino acid aminotransferase 2, chloroplastic {ECO:0000303|PubMed:23347725}; Short=HlBCAT2 {ECO:0000303|PubMed:23347725}; EC=2.6.1.42 {ECO:0000269|PubMed:23347725}; Flags: Precursor;	A0A1B6QM15_SORBI RecName: Full=Branched-chain-amino-acid aminotransferase {ECO:0000256|RuleBase:RU004517}; EC=2.6.1.42 {ECO:0000256|RuleBase:RU004517};	Branched chain aminotransferase BCAT1, pyridoxal phosphate enzymes type IV superfamily	GO:0009507,chloroplast; GO:0052656,L-isoleucine transaminase activity; GO:0052654,L-leucine transaminase activity; GO:0050048,L-leucine:2-oxoglutarate aminotransferase activity; GO:0052655,L-valine transaminase activity; GO:0009097,isoleucine biosynthetic process; GO:0009098,leucine biosynthetic process; GO:0009099,valine biosynthetic process; GO:0003674,molecular_function; GO:0003824,catalytic a…	PF01063.22:Amino-transferase class IV	--	--	--
SbiHYZ.01G323000	1	2.6137	2.8119	3.1382	3.1304	2.4302	4.0119	1.265	5.1674	3.4259	6.272	6.0747	6.9349	2.9886	1.9307	4.6064	Chr01	63725726	63728050	+	SbiHYZ.01G323000	--	K00218 protochlorophyllide reductase [EC:1.3.1.33] | (RefSeq) protochlorophyllide reductase (A)	ko00860: Porphyrin metabolism; ko01100: Metabolic pathways; ko01110: Biosynthesis of secondary metabolites	hypothetical protein BDA96_01G329000 [Sorghum bicolor]	TIC32_PEA RecName: Full=Short-chain dehydrogenase TIC 32, chloroplastic {ECO:0000303|PubMed:15180984}; EC=1.1.1.-; AltName: Full=Translocon at the inner envelope membrane of chloroplasts 32 {ECO:0000303|PubMed:15180984}; Short=PsTIC32 {ECO:0000303|PubMed:15180984};	C5WTF5_SORBI SubName: Full=Uncharacterized protein {ECO:0000313|EMBL:EER91989.1};	Dehydrogenases with different specificities (related to short-chain alcohol dehydrogenases)	GO:0009706,chloroplast inner membrane; GO:0005516,calmodulin binding; GO:0016491,oxidoreductase activity; GO:0015031,protein transport; GO:0003674,molecular_function; GO:0005488,binding; GO:0005515,protein binding; GO:0003824,catalytic activity; GO:0006810,transport; GO:0008104,protein localization; GO:0008150,biological_process; GO:0009987,cellular process; GO:0033036,macromolecule localization;…	PF00106.28:short chain dehydrogenase	--	--	--
SbiHYZ.01G323100	1	13.9906	5.8093	5.7945	5.1025	4.0269	5.404	2.3012	1.5363	1.0763	9.1875	8.8508	8.9244	0.1561	0.9786	3.6112	Chr01	63733652	63736740	-	SbiHYZ.01G323100	--	--	--	putative transporter arsB [Sorghum bicolor]	LSI3_ORYSJ RecName: Full=Silicon efflux transporter LSI3 {ECO:0000303|PubMed:26283388}; AltName: Full=Low silicon protein 3 {ECO:0000303|PubMed:26283388};	C5WTF6_SORBI RecName: Full=CitMHS domain-containing protein {ECO:0000259|Pfam:PF03600};	Sodium sulfate symporter and related arsenite permeases	GO:0016021,integral component of membrane; GO:0005886,plasma membrane; GO:0055085,transmembrane transport; GO:0006810,transport; GO:0008150,biological_process; GO:0009987,cellular process; GO:0051179,localization; GO:0051234,establishment of localization; GO:0005575,cellular_component; GO:0016020,membrane; GO:0031224,intrinsic component of membrane; GO:0110165,cellular anatomical entity; GO:00719…	PF03600.19:Citrate transporter	--	--	--
SbiHYZ.01G324700	1	0	0.173	0.0881	0.0549	0.1115	0.1229	0.074	0.089	0.0976	0.1804	0.2143	0.1669	0.0699	0.0319	0.0608	Chr01	63915624	63928620	-	SbiHYZ.01G324700	--	K16075 magnesium transporter | (RefSeq) putative magnesium transporter MRS2-G (A)	--	putative magnesium transporter MRS2-G [Sorghum bicolor]	MRS2G_ORYSI RecName: Full=Putative magnesium transporter MRS2-G;	C5WTI0_SORBI RecName: Full=Magnesium transporter {ECO:0000256|RuleBase:RU366041};	Magnesium transporters: CorA family	GO:0016021,integral component of membrane; GO:0015095,magnesium ion transmembrane transporter activity; GO:0003674,molecular_function; GO:0005215,transporter activity; GO:0008324,cation transmembrane transporter activity; GO:0015075,ion transmembrane transporter activity; GO:0015318,inorganic molecular entity transmembrane transporter activity; GO:0022857,transmembrane transporter activity; GO:00…	--	--	--	--
SbiHYZ.01G326600	1	5016.03	5325.63	5206.81	4530.06	4108.84	4505.18	7175.43	8276.33	5799.59	8646.03	8292.11	8588.34	2118.15	3017.77	4658.98	Chr01	64223949	64225166	-	SbiHYZ.01G326600	--	--	--	hypothetical protein BDA96_01G333900 [Sorghum bicolor]	EC_MAIZE RecName: Full=EC protein homolog; AltName: Full=Zinc metallothionein class II;	A0A804LMS7_MAIZE SubName: Full=Uncharacterized protein {ECO:0000313|EnsemblPlants:Zm00001eb022390_P001};	--	GO:0008270,zinc ion binding; GO:0003674,molecular_function; GO:0005488,binding; GO:0043167,ion binding; GO:0043169,cation binding; GO:0046872,metal ion binding; GO:0046914,transition metal ion binding	PF02068.19:Plant PEC family metallothionein	--	--	--
SbiHYZ.01G328500	1	0.008	0.4271	0.1819	0.0371	0.1707	0.0624	0.0285	0.0981	0.0724	2.049	1.8271	2.4372	0.147	0.128	0.1906	Chr01	64402963	64415099	-	SbiHYZ.01G328500	--	K13412 calcium-dependent protein kinase [EC:2.7.11.1] | (RefSeq) calcium-dependent protein kinase 23 (A)	ko04626: Plant-pathogen interaction	calcium-dependent protein kinase 23 [Sorghum bicolor]	CDPKN_ORYSJ RecName: Full=Calcium-dependent protein kinase 23 {ECO:0000305}; Short=OsCDPK23 {ECO:0000305}; Short=OsCPK23 {ECO:0000303|PubMed:15695435}; EC=2.7.11.1 {ECO:0000269|PubMed:11910009}; AltName: Full=Calcium-dependent protein kinase isoform 1 {ECO:0000305}; Short=CDPK1 {ECO:0000305}; AltName: Full=Seed-specific protein kinase {ECO:0000305};	C5WTL5_SORBI SubName: Full=Uncharacterized protein {ECO:0000313|EMBL:EER94580.1};	Ca2+/calmodulin-dependent protein kinase, EF-Hand protein superfamily	GO:0005737,cytoplasm; GO:0016020,membrane; GO:0005634,nucleus; GO:0005524,ATP binding; GO:0005509,calcium ion binding; GO:0010857,calcium-dependent protein kinase activity; GO:0009931,calcium-dependent protein serine/threonine kinase activity; GO:0005516,calmodulin binding; GO:0004683,calmodulin-dependent protein kinase activity; GO:0106310,protein serine kinase activity; GO:0035556,intracellular…	PF00069.28:Protein kinase domain	--	--	--
SbiHYZ.01G329600	1	1.6037	2.0479	1.7241	2.322	2.1068	3.2885	1.7989	1.7548	2.1132	3.3626	2.8783	3.6883	3.3676	2.6996	2.6087	Chr01	64487894	64493609	-	SbiHYZ.01G329600	--	K00873 pyruvate kinase [EC:2.7.1.40] | (RefSeq) pyruvate kinase isozyme A, chloroplastic (A)	ko00010: Glycolysis / Gluconeogenesis; ko00620: Pyruvate metabolism; ko01100: Metabolic pathways; ko01110: Biosynthesis of secondary metabolites; ko01200: Carbon metabolism; ko01230: Biosynthesis of amino acids	hypothetical protein SORBI_3001G313900 [Sorghum bicolor]	KPYA_RICCO RecName: Full=Pyruvate kinase isozyme A, chloroplastic; EC=2.7.1.40; Flags: Precursor;	A0A1B6QM67_SORBI SubName: Full=Uncharacterized protein {ECO:0000313|EMBL:KXG39013.1};	60S ribosomal protein L28	GO:0009507,chloroplast; GO:0005524,ATP binding; GO:0016301,kinase activity; GO:0000287,magnesium ion binding; GO:0030955,potassium ion binding; GO:0004743,pyruvate kinase activity; GO:0000166,nucleotide binding; GO:0003674,molecular_function; GO:0005488,binding; GO:0017076,purine nucleotide binding; GO:0030554,adenyl nucleotide binding; GO:0032553,ribonucleotide binding; GO:0032555,purine ribonuc…	--	--	--	--
SbiHYZ.01G329900	1	7.4962	7.6654	8.5706	8.1807	5.0173	6.4273	5.2617	2.5186	3.1759	15.505	15.7244	14.9186	7.2496	6.845	10.4624	Chr01	64538661	64540831	-	SbiHYZ.01G329900	--	--	--	protein CURVATURE THYLAKOID 1B, chloroplastic-like isoform X1 [Sorghum bicolor]	CUT1B_ARATH RecName: Full=Protein CURVATURE THYLAKOID 1B, chloroplastic; AltName: Full=Photosystem I protein P; AltName: Full=Thylakoid membrane phosphoprotein 14 kDa; Flags: Precursor;	A0A1B6QM72_SORBI RecName: Full=CAAD domain-containing protein {ECO:0000259|Pfam:PF14159};	--	GO:0009507,chloroplast; GO:0009941,chloroplast envelope; GO:0042644,chloroplast nucleoid; GO:0030093,chloroplast photosystem I; GO:0009534,chloroplast thylakoid; GO:0009535,chloroplast thylakoid membrane; GO:0005829,cytosol; GO:0009515,granal stacked thylakoid; GO:0016021,integral component of membrane; GO:0009579,thylakoid; GO:0003677,DNA binding; GO:0019904,protein domain specific binding; GO:0…	PF14159.9:CAAD domains of cyanobacterial aminoacyl-tRNA synthetase	--	--	--
SbiHYZ.01G330600	1	0	0.9706	0.2876	0.887	0.3598	0.5917	0.3156	0	0.0687	1.5693	1.5532	1.5412	0.368	0.1133	0.0927	Chr01	64691361	64697795	+	SbiHYZ.01G330600	--	--	--	hypothetical protein BDA96_01G337800 [Sorghum bicolor]	BEL1_ARATH RecName: Full=Homeobox protein BEL1 homolog;	C5WUF2_SORBI RecName: Full=Homeobox domain-containing protein {ECO:0000259|PROSITE:PS50071};	Transcription factor MEIS1 and related HOX domain proteins	GO:0005829,cytosol; GO:0005634,nucleus; GO:0009506,plasmodesma; GO:0003700,DNA-binding transcription factor activity; GO:0000981,DNA-binding transcription factor activity, RNA polymerase II-specific; GO:0000978,RNA polymerase II cis-regulatory region sequence-specific DNA binding; GO:0006357,regulation of transcription by RNA polymerase II; GO:0003674,molecular_function; GO:0140110,transcription …	PF07526.14:Associated with HOX	HB-BELL	TF	HB->HB-BELL
SbiHYZ.01G330800	1	10.0835	8.7406	9.221	18.0843	17.6033	17.3698	13.9762	10.7273	17.3774	19.0787	19.8475	17.6908	16.2711	16.1826	17.3914	Chr01	64729551	64731480	+	SbiHYZ.01G330800	--	K24527 RNA-binding protein 18 | (RefSeq) probable RNA-binding protein 18 (A)	--	probable RNA-binding protein 18 [Sorghum bicolor]	U1131_ARATH RecName: Full=U11/U12 small nuclear ribonucleoprotein 31 kDa protein; Short=U11/U12 snRNP 31 kDa protein; Short=U11/U12-31K;	A0A1B6QM69_SORBI RecName: Full=RRM domain-containing protein {ECO:0000259|PROSITE:PS50102};	--	GO:0005634,nucleus; GO:0005689,U12-type spliceosomal complex; GO:0003723,RNA binding; GO:0008270,zinc ion binding; GO:0032502,developmental process; GO:0000398,mRNA splicing, via spliceosome; GO:0051302,regulation of cell division; GO:0003674,molecular_function; GO:0003676,nucleic acid binding; GO:0005488,binding; GO:0097159,organic cyclic compound binding; GO:1901363,heterocyclic compound bindin…	PF00076.25:RNA recognition motif. (a.k.a. RRM, RBD, or RNP domain)	--	--	--
SbiHYZ.01G333800	1	4.9015	1.1759	1.266	3.6162	2.8622	3.247	3.1315	3.6904	3.0624	14.6289	17.312	16.4312	14.9292	16.1182	16.9527	Chr01	65008933	65012635	-	SbiHYZ.01G333800	--	--	--	hypothetical protein SORBI_3001G318100 [Sorghum bicolor]	--	A0A1B6QM81_SORBI SubName: Full=Uncharacterized protein {ECO:0000313|EMBL:KXG39032.1};	--	--	--	--	--	--
SbiHYZ.01G337200	1	0	0.7357	0.6686	0.9888	0.6776	0.9552	0.6333	0.1502	0.5544	1.3382	1.2091	1.3661	0.6003	0.7528	0.7633	Chr01	65310351	65314510	-	SbiHYZ.01G337200	--	--	--	protein COFACTOR ASSEMBLY OF COMPLEX C SUBUNIT B CCB2, chloroplastic isoform X1 [Sorghum bicolor]	CCB2_ARATH RecName: Full=Protein COFACTOR ASSEMBLY OF COMPLEX C SUBUNIT B CCB2, chloroplastic {ECO:0000305}; AltName: Full=Protein HIGH CHLOROPHYLL FLUORESCENCE 208 {ECO:0000303|PubMed:17971335}; Flags: Precursor;	C5WUL7_SORBI SubName: Full=Uncharacterized protein {ECO:0000313|EMBL:EER94628.1};	--	GO:0009507,chloroplast; GO:0009535,chloroplast thylakoid membrane; GO:0016021,integral component of membrane; GO:0010190,cytochrome b6f complex assembly; GO:0008150,biological_process; GO:0009987,cellular process; GO:0016043,cellular component organization; GO:0017004,cytochrome complex assembly; GO:0022607,cellular component assembly; GO:0043933,protein-containing complex organization; GO:004408…	PF11152.11:Cofactor assembly of complex C subunit B, CCB2/CCB4	--	--	--
SbiHYZ.01G338100	1	1.0679	0.3955	0.2505	0.6464	0.3747	0.6722	0.3201	0.2423	0.2731	0.8228	1.2037	1.1397	0.649	0.2759	0.8952	Chr01	65373181	65386313	-	SbiHYZ.01G338100	--	K03217 YidC/Oxa1 family membrane protein insertase | (RefSeq) mitochondrial inner membrane protein OXA1 (A)	ko03060: Protein export	mitochondrial inner membrane protein OXA1 [Sorghum bicolor]	OXA1_ARATH RecName: Full=Mitochondrial inner membrane protein OXA1; AltName: Full=Oxidase assembly 1 protein; Short=AtOXA1; Flags: Precursor;	C5WUM5_SORBI SubName: Full=Uncharacterized protein {ECO:0000313|EMBL:EER94633.1};	Inner membrane protein translocase involved in respiratory chain assembly	GO:0031305,integral component of mitochondrial inner membrane; GO:0005743,mitochondrial inner membrane; GO:0005739,mitochondrion; GO:0032977,membrane insertase activity; GO:0051205,protein insertion into membrane; GO:0032979,protein insertion into mitochondrial inner membrane from matrix; GO:0003674,molecular_function; GO:0140104,molecular carrier activity; GO:0140597,protein carrier chaperone; G…	PF02096.23:60Kd inner membrane protein	--	--	--
SbiHYZ.01G338800	1	6.9025	4.0402	5.8684	11.2027	9.8468	8.2313	5.0548	5.2671	5.3583	10.998	12.0443	11.3508	5.6739	8.5063	7.2836	Chr01	65423604	65427777	+	SbiHYZ.01G338800	--	--	--	hypothetical protein BDA96_01G346600 [Sorghum bicolor]	--	C5WUN1_SORBI RecName: Full=HIT-type domain-containing protein {ECO:0000259|PROSITE:PS51083};	Predicted Zn-finger protein	--	PF04438.19:HIT zinc finger	--	--	--
SbiHYZ.01G340500	1	0	1.0116	1.4301	0.0892	0.213	0	0	0	0.7318	0.8575	2.2425	2.5561	0	0	0	Chr01	65581429	65582024	+	SbiHYZ.01G340500	--	--	--	putative cysteine proteinase inhibitor 7 [Sorghum bicolor]	CYT8_ORYSJ RecName: Full=Cysteine proteinase inhibitor 8; AltName: Full=Oryzacystatin VIII; Short=OC-VIII; AltName: Full=Oryzacystatin-8; Flags: Precursor;	C5WVG7_SORBI RecName: Full=Cystatin domain-containing protein {ECO:0000259|SMART:SM00043};	--	GO:0005576,extracellular region; GO:0004869,cysteine-type endopeptidase inhibitor activity; GO:0006952,defense response; GO:0003674,molecular_function; GO:0004857,enzyme inhibitor activity; GO:0004866,endopeptidase inhibitor activity; GO:0030234,enzyme regulator activity; GO:0030414,peptidase inhibitor activity; GO:0061134,peptidase regulator activity; GO:0061135,endopeptidase regulator activity;…	PF16845.8:Aspartic acid proteinase inhibitor	--	--	--
SbiHYZ.01G340600	1	203.156	255.976	230.317	232.204	218.684	228.484	213.961	214.31	168.724	291.088	301.762	308.331	73.2321	95.5136	168.421	Chr01	65589669	65590590	+	SbiHYZ.01G340600	--	--	--	hypothetical protein SORBI_3001G324700 [Sorghum bicolor]	CYT8_ORYSJ RecName: Full=Cysteine proteinase inhibitor 8; AltName: Full=Oryzacystatin VIII; Short=OC-VIII; AltName: Full=Oryzacystatin-8; Flags: Precursor;	A0A1Z5S8P9_SORBI RecName: Full=Cystatin domain-containing protein {ECO:0000259|SMART:SM00043};	--	GO:0005576,extracellular region; GO:0004869,cysteine-type endopeptidase inhibitor activity; GO:0006952,defense response; GO:0003674,molecular_function; GO:0004857,enzyme inhibitor activity; GO:0004866,endopeptidase inhibitor activity; GO:0030234,enzyme regulator activity; GO:0030414,peptidase inhibitor activity; GO:0061134,peptidase regulator activity; GO:0061135,endopeptidase regulator activity;…	PF16845.8:Aspartic acid proteinase inhibitor	--	--	--
SbiHYZ.01G341700	1	48.5567	20.8309	23.0191	16.1053	13.0154	9.1301	3.6374	8.3415	3.694	35.8112	33.401	33.9042	19.977	13.9952	7.9249	Chr01	65681386	65683038	+	SbiHYZ.01G341700	--	--	--	uncharacterized protein LOC8066238 [Sorghum bicolor]	--	A0A1B6QMC4_SORBI SubName: Full=Uncharacterized protein {ECO:0000313|EMBL:KXG39070.1};	WD40 repeat protein	--	--	--	--	--
SbiHYZ.01G342700	1	1.2342	0.82	2.2728	0.5528	0.971	0.5365	1.358	1.5822	1.1567	1.7983	1.6641	1.9494	0.6774	2.108	0.7206	Chr01	65775386	65777019	-	SbiHYZ.01G342700	--	--	--	hypothetical protein BDA96_01G350200 [Sorghum bicolor]	FB253_ARATH RecName: Full=F-box protein At5g07610;	A0A1Z5S9B2_SORBI RecName: Full=F-box domain-containing protein {ECO:0000259|SMART:SM00256};	--	--	--	--	--	--
SbiHYZ.01G344200	1	0	0.1074	0	0.426	0.3392	0.4016	0	0.5264	0	1.2519	1.3794	1.3324	0.0657	0.2473	0.4327	Chr01	65981148	65985281	-	SbiHYZ.01G344200	--	--	--	hypothetical protein BDA96_01G351500 [Sorghum bicolor]	GSTT3_ARATH RecName: Full=Glutathione S-transferase T3; Short=AtGSTT3; EC=2.5.1.18; AltName: Full=GST class-theta member 3; AltName: Full=Glutathione S-transferase 10C;	C5YY43_SORBI RecName: Full=Myb-like domain-containing protein {ECO:0000259|PROSITE:PS50090};	--	GO:0005737,cytoplasm; GO:0005634,nucleus; GO:0009536,plastid; GO:0004364,glutathione transferase activity; GO:0006749,glutathione metabolic process; GO:0009407,toxin catabolic process; GO:0003674,molecular_function; GO:0003824,catalytic activity; GO:0016740,transferase activity; GO:0016765,transferase activity, transferring alkyl or aryl (other than methyl) groups; GO:0006518,peptide metabolic pr…	PF14303.9:No apical meristem-associated C-terminal domain	--	--	--
SbiHYZ.01G344800	1	0	1.5511	3.4904	3.6909	2.0292	4.764	1.1049	4.6829	0.4007	4.038	3.4044	3.7156	2.5764	2.664	0.9737	Chr01	66040698	66041604	+	SbiHYZ.01G344800	--	--	--	hypothetical protein BDA96_01G352000 [Sorghum bicolor]	--	A0A1Z5S8U0_SORBI RecName: Full=PMEI domain-containing protein {ECO:0000259|Pfam:PF04043};	--	GO:0004857,enzyme inhibitor activity; GO:0043086,negative regulation of catalytic activity; GO:0003674,molecular_function; GO:0030234,enzyme regulator activity; GO:0098772,molecular function regulator activity; GO:0008150,biological_process; GO:0044092,negative regulation of molecular function; GO:0050790,regulation of catalytic activity; GO:0065007,biological regulation; GO:0065009,regulation of…	PF04043.18:Plant invertase/pectin methylesterase inhibitor	--	--	--
SbiHYZ.01G346300	1	8.5124	5.124	4.3117	3.688	4.18	3.5037	5.0693	7.2367	5.5086	22.7714	20.9544	20.0417	2.613	2.1481	0.9903	Chr01	66192091	66193502	-	SbiHYZ.01G346300	--	K22419 Delta4-3-oxosteroid 5beta-reductase [EC:1.3.1.3] | (RefSeq) 3-oxo-Delta(4,5)-steroid 5-beta-reductase (A)	--	hypothetical protein BDA96_01G353700 [Sorghum bicolor]	ISY1_NEPCA RecName: Full=(S)-8-oxocitronellyl enol synthase ISY1 {ECO:0000305}; EC=1.3.1.122 {ECO:0000269|PubMed:29091815}; AltName: Full=Iridoid synthase 1 {ECO:0000303|PubMed:29091815}; Short=NcISY1 {ECO:0000303|PubMed:29091815};	A0A1Z5S8T9_SORBI SubName: Full=Uncharacterized protein {ECO:0000313|EMBL:OQU92343.1};	--	GO:0016491,oxidoreductase activity; GO:0003674,molecular_function; GO:0003824,catalytic activity	PF01370.24:NAD dependent epimerase/dehydratase family	--	--	--
SbiHYZ.01G347000	1	0	4.2522	5.0213	0.7675	1.0372	0.8331	3.1015	3.0883	2.8458	4.4999	4.4493	4.4919	3.2021	2.6574	2.1818	Chr01	66245039	66248499	-	SbiHYZ.01G347000	--	--	--	uncharacterized protein LOC8063225 [Sorghum bicolor]	--	C5WVN3_SORBI SubName: Full=Uncharacterized protein {ECO:0000313|EMBL:EER94670.1};	--	--	PF04788.15:Protein of unknown function (DUF620)	--	--	--
SbiHYZ.01G352800	1	0	0.2845	0	1.0154	0.2021	0.3324	0	2.1564	0	1.3111	1.4188	1.0291	0	0.0546	0	Chr01	66883930	66884871	+	SbiHYZ.01G352800	--	K17795 mitochondrial import inner membrane translocase subunit TIM17 | (RefSeq) mitochondrial import inner membrane translocase subunit TIM17-1 (A)	--	mitochondrial import inner membrane translocase subunit TIM17-1 [Sorghum bicolor]	TI172_ARATH RecName: Full=Mitochondrial import inner membrane translocase subunit TIM17-2;	C5WWK6_SORBI SubName: Full=Uncharacterized protein {ECO:0000313|EMBL:EER92127.1};	Mitochondrial import inner membrane translocase, subunit TIM17	GO:0005783,endoplasmic reticulum; GO:0031305,integral component of mitochondrial inner membrane; GO:0005743,mitochondrial inner membrane; GO:0005741,mitochondrial outer membrane; GO:0005739,mitochondrion; GO:0005744,TIM23 mitochondrial import inner membrane translocase complex; GO:0030150,protein import into mitochondrial matrix; GO:0045039,protein insertion into mitochondrial inner membrane; GO:…	PF02466.22:Tim17/Tim22/Tim23/Pmp24 family	--	--	--
SbiHYZ.01G352900	1	0	0	0.017	0.0148	0	0.0087	0	0.0258	0.0102	1.1063	1.2165	1.1283	0	0.0933	0.0103	Chr01	66886961	66894266	+	SbiHYZ.01G352900	--	--	--	hypothetical protein BDA96_03G059300 [Sorghum bicolor]	--	A0A1W0VVV7_SORBI SubName: Full=Uncharacterized protein {ECO:0000313|EMBL:OQU86246.1};	--	--	--	--	--	--
SbiHYZ.01G353000	1	3.9062	2.5297	1.0548	1.6524	1.6916	1.7805	1.3356	2.133	2.0022	5.9784	5.487	5.2297	2.5952	2.3752	1.8636	Chr01	66912849	66915838	+	SbiHYZ.01G353000	--	--	--	PI-PLC X domain-containing protein At5g67130 [Sorghum bicolor]	Y5713_ARATH RecName: Full=PI-PLC X domain-containing protein At5g67130; Flags: Precursor;	C5WWK7_SORBI SubName: Full=Uncharacterized protein {ECO:0000313|EMBL:EER92128.1};	--	GO:0046658,anchored component of plasma membrane; GO:0009536,plastid; GO:0008081,phosphoric diester hydrolase activity; GO:0006629,lipid metabolic process; GO:0003674,molecular_function; GO:0003824,catalytic activity; GO:0016787,hydrolase activity; GO:0016788,hydrolase activity, acting on ester bonds; GO:0042578,phosphoric ester hydrolase activity; GO:0008150,biological_process; GO:0008152,metabo…	--	--	--	--
SbiHYZ.01G353800	1	5.5063	2.6206	2.3336	4.799	4.5487	4.2746	2.2551	1.4545	1.9085	4.2822	4.38	4.5449	1.6306	1.5926	1.1399	Chr01	66985262	66989612	-	SbiHYZ.01G353800	--	--	--	hypothetical protein BDA96_01G361600 [Sorghum bicolor]	ACR4_ARATH RecName: Full=ACT domain-containing protein ACR4 {ECO:0000305}; AltName: Full=Protein ACT DOMAIN REPEATS 4 {ECO:0000303|PubMed:12481063};	A0A1B6QMK4_SORBI SubName: Full=Uncharacterized protein {ECO:0000313|EMBL:KXG39146.1};	--	GO:0009506,plasmodesma; GO:0005575,cellular_component; GO:0005911,cell-cell junction; GO:0030054,cell junction; GO:0055044,symplast; GO:0070161,anchoring junction; GO:0110165,cellular anatomical entity	PF01842.28:ACT domain	--	--	--
SbiHYZ.01G353900	1	7.4639	42.8727	44.487	6.4295	3.9148	4.94	30.4827	23.3664	33.0699	35.085	32.2005	32.118	3.6838	6.1288	8.6427	Chr01	67003926	67005611	+	SbiHYZ.01G353900	--	--	--	LOB domain-containing protein 41 [Sorghum bicolor]	LBD41_ARATH RecName: Full=LOB domain-containing protein 41; AltName: Full=ASYMMETRIC LEAVES 2-like protein 38; Short=AS2-like protein 38;	A0A1Z5S8Y3_SORBI RecName: Full=LOB domain-containing protein {ECO:0000259|PROSITE:PS50891};	--	GO:0071456,cellular response to hypoxia; GO:0010468,regulation of gene expression; GO:0006355,regulation of DNA-templated transcription; GO:0001666,response to hypoxia; GO:0006950,response to stress; GO:0008150,biological_process; GO:0009628,response to abiotic stimulus; GO:0009987,cellular process; GO:0033554,cellular response to stress; GO:0036293,response to decreased oxygen levels; GO:0036294…	PF03195.17:Lateral organ boundaries (LOB) domain	LOB	TF	LOB
SbiHYZ.01G356200	1	0	0.9012	0.1365	0.1191	0	0.0702	0.642	1.1731	0.5705	1.7665	1.55	0.9316	0.4826	0.9798	0.0825	Chr01	67195035	67195926	+	SbiHYZ.01G356200	--	--	--	hypothetical protein BDA96_01G364600 [Sorghum bicolor]	--	A0A1Z5S919_SORBI SubName: Full=Uncharacterized protein {ECO:0000313|EMBL:OQU92408.1};	--	GO:0016021,integral component of membrane; GO:0005575,cellular_component; GO:0016020,membrane; GO:0031224,intrinsic component of membrane; GO:0110165,cellular anatomical entity	--	--	--	--
SbiHYZ.01G356300	1	9.0594	4.3197	4.1547	5.6536	4.0241	5.9897	2.3847	3.4069	2.539	16.1332	17.4094	16.1241	2.1148	1.2431	1.4632	Chr01	67202548	67207374	+	SbiHYZ.01G356300	--	K06685 MOB kinase activator 1 | (RefSeq) MOB kinase activator-like 1A (A)	--	hypothetical protein SORBI_3001G341100 [Sorghum bicolor]	MOB1A_MEDSF RecName: Full=MOB kinase activator-like 1A; AltName: Full=Mob1 homolog 1A; AltName: Full=Mps one binder kinase activator-like 1A; AltName: Full=MsMob1-1 {ECO:0000303|PubMed:16240174}; AltName: Full=MsMob1-2 {ECO:0000303|PubMed:16240174}; AltName: Full=MsMob1-3 {ECO:0000303|PubMed:16240174}; AltName: Full=MsMob1-A {ECO:0000303|PubMed:16460730};	A0A1B6QMN7_SORBI SubName: Full=Uncharacterized protein {ECO:0000313|EMBL:KXG39167.1};	Cell cycle-associated protein Mob1-1	GO:0005737,cytoplasm; GO:0005856,cytoskeleton; GO:0009524,phragmoplast; GO:0046872,metal ion binding; GO:0003674,molecular_function; GO:0005488,binding; GO:0043167,ion binding; GO:0043169,cation binding; GO:0005575,cellular_component; GO:0005622,intracellular anatomical structure; GO:0110165,cellular anatomical entity; GO:0043226,organelle; GO:0043228,non-membrane-bounded organelle; GO:0043229,in…	PF03637.20:Mob1/phocein family	--	--	--
SbiHYZ.01G362800	1	3.6807	5.1963	5.602	6.5867	7.3841	5.9051	5.0078	3.0895	4.4224	9.3918	10.6542	9.2329	8.698	4.0267	4.1974	Chr01	68051930	68056545	+	SbiHYZ.01G362800	--	--	--	uncharacterized protein LOC8077100 [Sorghum bicolor]	--	A0A1B6QMS7_SORBI SubName: Full=Uncharacterized protein {ECO:0000313|EMBL:KXG39207.1};	--	GO:0042752,regulation of circadian rhythm; GO:0009409,response to cold; GO:0007623,circadian rhythm; GO:0008150,biological_process; GO:0048511,rhythmic process; GO:0050789,regulation of biological process; GO:0065007,biological regulation; GO:0006950,response to stress; GO:0009266,response to temperature stimulus; GO:0009628,response to abiotic stimulus; GO:0050896,response to stimulus	--	--	--	--
SbiHYZ.01G363100	1	1.8696	1.4284	2.6903	2.7587	2.4907	3.0382	2.4332	0.9892	1.4602	3.4743	3.3753	3.7091	2.4134	2.1765	1.2963	Chr01	68077167	68081949	-	SbiHYZ.01G363100	--	K17500 integrin-linked kinase-associated serine/threonine phosphatase 2C [EC:3.1.3.16] | (RefSeq) probable protein phosphatase 2C 69 isoform X1 (A)	--	probable protein phosphatase 2C 12 [Sorghum bicolor]	P2C12_ARATH RecName: Full=Probable protein phosphatase 2C 12; Short=AtPP2C12; EC=3.1.3.16;	A0A1B6QMQ8_SORBI RecName: Full=Protein-serine/threonine phosphatase {ECO:0000256|ARBA:ARBA00013081}; EC=3.1.3.16 {ECO:0000256|ARBA:ARBA00013081};	Serine/threonine protein phosphatase	GO:0046872,metal ion binding; GO:0017018,myosin phosphatase activity; GO:0004722,protein serine/threonine phosphatase activity; GO:0035970,peptidyl-threonine dephosphorylation; GO:0003674,molecular_function; GO:0005488,binding; GO:0043167,ion binding; GO:0043169,cation binding; GO:0003824,catalytic activity; GO:0004721,phosphoprotein phosphatase activity; GO:0016787,hydrolase activity; GO:0016788…	PF00481.24:Protein phosphatase 2C	--	--	--
SbiHYZ.01G365400	1	16.0325	7.6752	5.7416	12.4892	11.0704	6.8748	0.6724	0.1134	0.2678	19.0382	16.8761	17.0832	0.3172	0.4545	1.6538	Chr01	68365468	68370981	-	SbiHYZ.01G365400	--	K01115 phospholipase D1/2 [EC:3.1.4.4] | (RefSeq) phospholipase D alpha 1-like isoform X1 (A)	ko00564: Glycerophospholipid metabolism; ko00565: Ether lipid metabolism; ko01100: Metabolic pathways; ko01110: Biosynthesis of secondary metabolites; ko04144: Endocytosis	phospholipase D alpha 1-like isoform X1 [Sorghum bicolor]	PLDA1_MAIZE RecName: Full=Phospholipase D alpha 1; Short=PLD alpha 1; EC=3.1.4.4; AltName: Full=Choline phosphatase 1; AltName: Full=Phosphatidylcholine-hydrolyzing phospholipase D 1;	A0A1B6QMR6_SORBI RecName: Full=Phospholipase D {ECO:0000256|ARBA:ARBA00012027, ECO:0000256|PIRNR:PIRNR036470}; EC=3.1.4.4 {ECO:0000256|ARBA:ARBA00012027, ECO:0000256|PIRNR:PIRNR036470};	Phospholipase D1	GO:0005886,plasma membrane; GO:0005509,calcium ion binding; GO:0070290,N-acylphosphatidylethanolamine-specific phospholipase D activity; GO:0004630,phospholipase D activity; GO:0046470,phosphatidylcholine metabolic process; GO:0009395,phospholipid catabolic process; GO:0003674,molecular_function; GO:0005488,binding; GO:0043167,ion binding; GO:0043169,cation binding; GO:0046872,metal ion binding; …	PF12357.11:Phospholipase D C terminal	--	--	--
SbiHYZ.01G366500	1	4.577	3.9722	5.0725	5.8941	5.7744	5.1216	2.9759	3.2828	2.4277	6.8717	7.507	7.5905	3.2586	3.8629	2.7963	Chr01	68442456	68450416	-	SbiHYZ.01G366500	--	--	--	F-box protein At1g78280 [Sorghum bicolor]	JMJ21_ARATH RecName: Full=Lysine-specific demethylase JMJ21 {ECO:0000303|PubMed:18713399}; EC=1.14.11.- {ECO:0000250|UniProtKB:O64752}; AltName: Full=F-box protein JMJ21 {ECO:0000305}; AltName: Full=Jumonji domain-containing protein 21 {ECO:0000303|PubMed:18713399}; Short=AtJMJ21 {ECO:0000303|PubMed:18713399}; Short=Protein JUMONJI 21 {ECO:0000303|PubMed:18713399}; AltName: Full=Lysine-specific h…	A0A1Z5S9S8_SORBI SubName: Full=Uncharacterized protein {ECO:0000313|EMBL:OQU92485.1};	Phosphatidylserine-specific receptor PtdSerR, contains JmjC domain	GO:0005737,cytoplasm; GO:0005575,cellular_component; GO:0005622,intracellular anatomical structure; GO:0110165,cellular anatomical entity	PF02373.25:JmjC domain, hydroxylase	Jumonji	TR	Jumonji
SbiHYZ.01G367000	1	0	0.4222	0.101	0.2291	0.2736	0.0623	0	0	0.0241	1.2713	1.0089	1.3474	0	0.0341	0	Chr01	68490143	68503127	+	SbiHYZ.01G367000	--	K22684 metacaspase-1 [EC:3.4.22.-] | (RefSeq) metacaspase-1 (A)	--	metacaspase-1 [Sorghum bicolor]	MCA1_ARATH RecName: Full=Metacaspase-1; Short=AtMC1; EC=3.4.22.-; AltName: Full=Metacaspase 1b; Short=AtMCP1b; AltName: Full=Protein LSD ONE LIKE 3;	C5WXQ6_SORBI SubName: Full=Uncharacterized protein {ECO:0000313|EMBL:EER92185.1};	Metacaspase involved in regulation of apoptosis	GO:0004197,cysteine-type endopeptidase activity; GO:0006952,defense response; GO:0043068,positive regulation of programmed cell death; GO:0006508,proteolysis; GO:0003674,molecular_function; GO:0003824,catalytic activity; GO:0004175,endopeptidase activity; GO:0008233,peptidase activity; GO:0008234,cysteine-type peptidase activity; GO:0016787,hydrolase activity; GO:0140096,catalytic activity, actin…	PF00656.25:Caspase domain	--	--	--
SbiHYZ.01G369100	1	4.1819	5.8098	6.0468	12.7953	9.5012	8.8594	5.9996	4.2051	5.8112	10.8531	10.1596	9.64	6.8227	7.9704	9.5202	Chr01	68657484	68660045	-	SbiHYZ.01G369100	--	K01087 trehalose 6-phosphate phosphatase [EC:3.1.3.12] | (RefSeq) probable trehalose-phosphate phosphatase 9 (A)	ko00500: Starch and sucrose metabolism; ko01100: Metabolic pathways; ko01110: Biosynthesis of secondary metabolites	probable trehalose-phosphate phosphatase 9 [Sorghum bicolor]	TPP9_ORYSJ RecName: Full=Probable trehalose-phosphate phosphatase 9; Short=OsTPP9; EC=3.1.3.12; AltName: Full=Trehalose 6-phosphate phosphatase;	C5WYJ4_SORBI RecName: Full=Trehalose 6-phosphate phosphatase {ECO:0000256|RuleBase:RU361117}; EC=3.1.3.12 {ECO:0000256|RuleBase:RU361117};	Trehalose-6-phosphate synthase component TPS1 and related subunits	GO:0004805,trehalose-phosphatase activity; GO:0005992,trehalose biosynthetic process; GO:0003674,molecular_function; GO:0003824,catalytic activity; GO:0016787,hydrolase activity; GO:0016788,hydrolase activity, acting on ester bonds; GO:0016791,phosphatase activity; GO:0019203,carbohydrate phosphatase activity; GO:0042578,phosphoric ester hydrolase activity; GO:0005975,carbohydrate metabolic proce…	PF02358.19:Trehalose-phosphatase	--	--	--
SbiHYZ.01G370100	1	0	0.5011	0.4752	0.8813	0.8668	1.507	0.3026	0.8207	0.5201	1.3434	1.2739	1.2911	0.5999	1.0198	0.8137	Chr01	68812709	68816391	-	SbiHYZ.01G370100	--	K07877 Ras-related protein Rab-2A | (RefSeq) ras-related protein RABB1c (A)	--	ras-related protein RABB1c [Sorghum bicolor]	RAB1C_ARATH RecName: Full=Ras-related protein RABB1c; Short=AtRABB1c; AltName: Full=Ras-related protein Rab2A; Short=AtRab2A;	A0A1Z5S9C7_SORBI SubName: Full=Uncharacterized protein {ECO:0000313|EMBL:OQU92517.1};	GTPase Rab2, small G protein superfamily	GO:0005794,Golgi apparatus; GO:0000325,plant-type vacuole; GO:0005886,plasma membrane; GO:0005525,GTP binding; GO:0003924,GTPase activity; GO:0006888,endoplasmic reticulum to Golgi vesicle-mediated transport; GO:0015031,protein transport; GO:0016192,vesicle-mediated transport; GO:0000166,nucleotide binding; GO:0003674,molecular_function; GO:0005488,binding; GO:0017076,purine nucleotide binding; G…	PF00071.25:Ras family	--	--	--
SbiHYZ.01G370400	1	0.2316	0.032	0.0218	0.2224	0.2277	0.2921	0.214	0.1031	0.1478	0.3565	0.3803	0.4528	0.1397	0.1968	0.1584	Chr01	68851662	68871748	-	SbiHYZ.01G370400	--	K03124 transcription initiation factor TFIIB | (RefSeq) transcription initiation factor IIB (A)	ko03022: Basal transcription factors	hypothetical protein BDA96_01G379000 [Sorghum bicolor]	TF2B_ORYSJ RecName: Full=Transcription initiation factor IIB; AltName: Full=General transcription factor TFIIB;	A0A1B6QMX5_SORBI SubName: Full=Uncharacterized protein {ECO:0000313|EMBL:KXG39263.1};	Transcription initiation factor TFIIB	GO:0005634,nucleus; GO:0097550,transcription preinitiation complex; GO:0046872,metal ion binding; GO:0017025,TBP-class protein binding; GO:0006352,DNA-templated transcription initiation; GO:0070897,transcription preinitiation complex assembly; GO:0003674,molecular_function; GO:0005488,binding; GO:0043167,ion binding; GO:0043169,cation binding; GO:0005515,protein binding; GO:0008134,transcription …	--	--	--	--
SbiHYZ.01G371100	1	0.6411	0.0557	0	0.1179	0.1349	0.1794	0.0926	0.1308	0.0739	0.3857	0.2939	0.4266	0.1762	0.1188	0.306	Chr01	68904721	68917707	+	SbiHYZ.01G371100	--	K23872 putative homogalacturonan methyltransferase [EC:2.1.1.-] | (RefSeq) probable methyltransferase PMT13 (A)	--	uncharacterized protein LOC8080755 [Sorghum bicolor]	PMT2_ARATH RecName: Full=Probable methyltransferase PMT2; EC=2.1.1.-;	C5WYL3_SORBI SubName: Full=Uncharacterized protein {ECO:0000313|EMBL:EER92200.1};	--	GO:0005737,cytoplasm; GO:0005768,endosome; GO:0005794,Golgi apparatus; GO:0005797,Golgi medial cisterna; GO:0000139,Golgi membrane; GO:0016021,integral component of membrane; GO:0005634,nucleus; GO:0005802,trans-Golgi network; GO:0008168,methyltransferase activity; GO:0032259,methylation; GO:0003674,molecular_function; GO:0003824,catalytic activity; GO:0016740,transferase activity; GO:0016741,tra…	--	--	--	--
SbiHYZ.01G372600	1	0	0.4625	0	2.0179	1.3146	3.1708	3.2124	1.9126	0.5019	2.0583	2.1214	3.2405	1.0615	0.4141	1.2703	Chr01	69010231	69011099	-	SbiHYZ.01G372600	--	--	--	zinc finger protein 7 [Sorghum bicolor]	ZFP2_ARATH RecName: Full=Zinc finger protein 2 {ECO:0000305}; Short=AtZFP2 {ECO:0000303|PubMed:18192438};	A0A1B6QMX7_SORBI RecName: Full=C2H2-type domain-containing protein {ECO:0000259|PROSITE:PS50157};	--	GO:0005634,nucleus; GO:0003700,DNA-binding transcription factor activity; GO:0046872,metal ion binding; GO:0060862,negative regulation of floral organ abscission; GO:0006355,regulation of DNA-templated transcription; GO:0003674,molecular_function; GO:0140110,transcription regulator activity; GO:0005488,binding; GO:0043167,ion binding; GO:0043169,cation binding; GO:0000003,reproduction; GO:0003006…	PF13912.9:C2H2-type zinc finger	C2H2	TF	C2H2
SbiHYZ.01G376400	1	7.7813	13.4731	13.8541	30.8733	28.6004	25.189	7.9177	10.8898	10.3693	29.1368	31.72	29.1773	8.1991	8.4246	11.649	Chr01	69416580	69420839	-	SbiHYZ.01G376400	--	K01304 pyroglutamyl-peptidase [EC:3.4.19.3] | (RefSeq) uncharacterized protein LOC8080777 (A)	--	uncharacterized protein LOC8080777 [Sorghum bicolor]	--	C5WYQ5_SORBI SubName: Full=Uncharacterized protein {ECO:0000313|EMBL:EER94804.1};	Predicted pyroglutamyl peptidase	GO:0005829,cytosol; GO:0016920,pyroglutamyl-peptidase activity; GO:0006508,proteolysis; GO:0003674,molecular_function; GO:0003824,catalytic activity; GO:0008233,peptidase activity; GO:0008234,cysteine-type peptidase activity; GO:0008242,omega peptidase activity; GO:0016787,hydrolase activity; GO:0140096,catalytic activity, acting on a protein; GO:0006807,nitrogen compound metabolic process; GO:00…	PF01470.20:Pyroglutamyl peptidase	--	--	--
SbiHYZ.01G378900	1	28.8858	23.1327	20.0992	26.9189	24.0177	21.2742	2.0574	3.5631	4.498	60.0128	61.688	61.3684	24.0574	17.711	5.7877	Chr01	69624732	69627319	+	SbiHYZ.01G378900	--	K16085 9beta-pimara-7,15-diene oxidase [EC:1.14.14.111] | (RefSeq) 9-beta-pimara-7,15-diene oxidase (A)	ko00904: Diterpenoid biosynthesis; ko01110: Biosynthesis of secondary metabolites	ent-cassadiene C2-hydroxylase [Sorghum bicolor]	C71Z8_MAIZE RecName: Full=Zealexin A1 synthase {ECO:0000305}; EC=1.14.14.160 {ECO:0000269|PubMed:26471326}; AltName: Full=Cytochrome P450 71Z18 {ECO:0000303|PubMed:26471326};	C5WYS8_SORBI SubName: Full=Uncharacterized protein {ECO:0000313|EMBL:EER92230.1};	Cytochrome P450 CYP2 subfamily	GO:0016021,integral component of membrane; GO:0020037,heme binding; GO:0005506,iron ion binding; GO:0016709,oxidoreductase activity, acting on paired donors, with incorporation or reduction of molecular oxygen, NAD(P)H as one donor, and incorporation of one atom of oxygen; GO:0010333,terpene synthase activity; GO:0006952,defense response; GO:0051502,diterpene phytoalexin biosynthetic process; GO:…	PF00067.25:Cytochrome P450	--	--	--
SbiHYZ.01G379000	1	9.177	11.5678	14.4395	7.4215	6.672	5.9156	9.3791	6.784	8.8236	12.3933	11.7499	11.7697	13.5854	10.052	11.7362	Chr01	69628533	69631768	-	SbiHYZ.01G379000	--	--	--	uncharacterized protein LOC8082612 [Sorghum bicolor]	--	C5WYR9_SORBI SubName: Full=Uncharacterized protein {ECO:0000313|EMBL:EER94813.2};	--	--	PF04305.17:Protein of unknown function (DUF455)	--	--	--
SbiHYZ.01G380000	1	0	0	0	0.3228	0.3113	0.5913	0	0	0.0053	0.5144	0.4824	0.6353	0.0045	0.0188	0.0162	Chr01	69718462	69736609	+	SbiHYZ.01G380000	--	--	--	retrotransposon protein, putative, Ty3-gypsy subclass [Oryza sativa Japonica Group]	RRPO_OENBE RecName: Full=RNA-directed DNA polymerase homolog; EC=2.7.7.48; AltName: Full=Reverse transcriptase homolog;	Q2QZQ1_ORYSJ SubName: Full=Retrotransposon protein, putative, Ty3-gypsy subclass {ECO:0000313|EMBL:ABA95343.1};	FOG: Transposon-encoded proteins with TYA, reverse transcriptase, integrase domains in various combinations	GO:0005739,mitochondrion; GO:0003968,RNA-directed 5'-3' RNA polymerase activity; GO:0003964,RNA-directed DNA polymerase activity; GO:0003674,molecular_function; GO:0003824,catalytic activity; GO:0016740,transferase activity; GO:0016772,transferase activity, transferring phosphorus-containing groups; GO:0016779,nucleotidyltransferase activity; GO:0034062,5'-3' RNA polymerase activity; GO:0097747,R…	PF13456.9:Reverse transcriptase-like	--	--	--
SbiHYZ.01G381500	1	0	0.1052	0.0787	0.2111	0.3928	0.3702	0	0.0853	0.0134	0.3855	0.3321	0.2772	0.0454	0.0237	0.034	Chr01	69867481	69880728	+	SbiHYZ.01G381500	--	K00432 glutathione peroxidase [EC:1.11.1.9] | (RefSeq) probable glutathione peroxidase 4 (A)	ko00480: Glutathione metabolism; ko01100: Metabolic pathways	hypothetical protein BDA96_01G389500 [Sorghum bicolor]	RBL19_ARATH RecName: Full=Rhomboid-like protein 19 {ECO:0000303|PubMed:16895613}; Short=AtRBL19 {ECO:0000303|PubMed:16895613};	C5WZM4_SORBI SubName: Full=Uncharacterized protein {ECO:0000313|EMBL:EER92238.1};	Predicted membrane protein	GO:0005794,Golgi apparatus; GO:0000138,Golgi trans cisterna; GO:0016021,integral component of membrane; GO:0006890,retrograde vesicle-mediated transport, Golgi to endoplasmic reticulum; GO:0006810,transport; GO:0008150,biological_process; GO:0016192,vesicle-mediated transport; GO:0048193,Golgi vesicle transport; GO:0051179,localization; GO:0051234,establishment of localization; GO:0005575,cellula…	PF08551.13:Eukaryotic integral membrane protein (DUF1751)	--	--	--
SbiHYZ.01G381600	1	0.0115	0.1053	0.1654	2.2978	2.4359	2.1305	0.0205	0.0088	0.0052	4.3162	4.3053	4.2433	0.0791	0.1139	0.0684	Chr01	69867481	69883042	-	SbiHYZ.01G381600	--	K00432 glutathione peroxidase [EC:1.11.1.9] | (RefSeq) probable glutathione peroxidase 4 (A)	ko00480: Glutathione metabolism; ko01100: Metabolic pathways	hypothetical protein BDA96_01G389600 [Sorghum bicolor]	GPX4_ARATH RecName: Full=Probable glutathione peroxidase 4; EC=1.11.1.9;	A0A1B6QN36_SORBI RecName: Full=Glutathione peroxidase {ECO:0000256|RuleBase:RU000499};	Glutathione peroxidase	GO:0005829,cytosol; GO:0012505,endomembrane system; GO:0004602,glutathione peroxidase activity; GO:0004601,peroxidase activity; GO:0006979,response to oxidative stress; GO:0003674,molecular_function; GO:0003824,catalytic activity; GO:0016209,antioxidant activity; GO:0016491,oxidoreductase activity; GO:0016684,oxidoreductase activity, acting on peroxide as acceptor; GO:0006950,response to stress; …	PF00255.22:Glutathione peroxidase	--	--	--
SbiHYZ.01G384500	1	3.0868	3.7629	3.2914	2.6583	2.6179	2.1655	2.1485	4.0411	2.6923	4.6497	5.0884	5.332	2.7957	2.4545	2.0023	Chr01	70101619	70109185	+	SbiHYZ.01G384500	--	K02933 large subunit ribosomal protein L6 | (RefSeq) 50S ribosomal protein L6, chloroplastic (A)	ko03010: Ribosome	50S ribosomal protein L6, chloroplastic [Sorghum bicolor]	RK6_ARATH RecName: Full=50S ribosomal protein L6, chloroplastic; AltName: Full=Protein EMBRYO DEFECTIVE 2394; Flags: Precursor;	C5WZQ4_SORBI SubName: Full=Uncharacterized protein {ECO:0000313|EMBL:EER92258.1};	Mitochondrial/chloroplast ribosomal protein L6	GO:0009507,chloroplast; GO:0009941,chloroplast envelope; GO:0009570,chloroplast stroma; GO:0005576,extracellular region; GO:0005840,ribosome; GO:0003729,mRNA binding; GO:0019843,rRNA binding; GO:0003735,structural constituent of ribosome; GO:0009793,embryo development ending in seed dormancy; GO:0006412,translation; GO:0003674,molecular_function; GO:0003676,nucleic acid binding; GO:0003723,RNA bi…	PF00347.26:Ribosomal protein L6	--	--	--
SbiHYZ.01G384700	1	0	0.398	0.1688	1.1575	0.754	1.4881	0.9355	0.8776	1.6122	1.3662	1.1316	0.969	1.7778	1.0791	0.5538	Chr01	70109337	70111861	+	SbiHYZ.01G384700	--	K00586 diphthine methyl ester synthase [EC:2.1.1.314] | (RefSeq) probable diphthine methyl ester synthase (A)	--	hypothetical protein SORBI_3001G368700 [Sorghum bicolor]	DPH5_ARATH RecName: Full=Probable diphthine methyl ester synthase; EC=2.1.1.314; AltName: Full=Diphthamide biosynthesis methyltransferase;	A0A1B6QN52_SORBI SubName: Full=Uncharacterized protein {ECO:0000313|EMBL:KXG39349.1};	Diphthine synthase	GO:0004164,diphthine synthase activity; GO:0032259,methylation; GO:0017183,peptidyl-diphthamide biosynthetic process from peptidyl-histidine; GO:0003674,molecular_function; GO:0003824,catalytic activity; GO:0008168,methyltransferase activity; GO:0008757,S-adenosylmethionine-dependent methyltransferase activity; GO:0016740,transferase activity; GO:0016741,transferase activity, transferring one-car…	PF00590.23:Tetrapyrrole (Corrin/Porphyrin) Methylases	--	--	--
SbiHYZ.01G387200	1	0	0.0506	0.0251	0.1022	0.1264	0.1333	0.0688	0	0.025	0.2808	0.3007	0.3234	0.076	0.0424	0.1162	Chr01	70353856	70368861	+	SbiHYZ.01G387200	--	K01489 cytidine deaminase [EC:3.5.4.5] | (RefSeq) cytidine deaminase 1 (A)	ko00240: Pyrimidine metabolism; ko01100: Metabolic pathways; ko01232: Nucleotide metabolism	OSIGBa0113K06.6 [Oryza sativa]	POLX_TOBAC RecName: Full=Retrovirus-related Pol polyprotein from transposon TNT 1-94; Includes: RecName: Full=Protease; EC=3.4.23.-; Includes: RecName: Full=Reverse transcriptase; EC=2.7.7.49; Includes: RecName: Full=Endonuclease;	Q01L11_ORYSA SubName: Full=OSIGBa0113K06.6 protein {ECO:0000313|EMBL:CAH66560.1};	FOG: Transposon-encoded proteins with TYA, reverse transcriptase, integrase domains in various combinations	GO:0004190,aspartic-type endopeptidase activity; GO:0004519,endonuclease activity; GO:0003676,nucleic acid binding; GO:0003964,RNA-directed DNA polymerase activity; GO:0008270,zinc ion binding; GO:0015074,DNA integration; GO:0006508,proteolysis; GO:0003674,molecular_function; GO:0003824,catalytic activity; GO:0004175,endopeptidase activity; GO:0008233,peptidase activity; GO:0016787,hydrolase acti…	PF00665.29:Integrase core domain	--	--	--
SbiHYZ.01G389600	1	0	0.1894	1.2477	0.1127	0.0897	0.1328	0	0	0	1.6854	1.4005	1.566	0.1738	0.2907	0.6761	Chr01	70578440	70581236	+	SbiHYZ.01G389600	--	K15382 solute carrier family 50 (sugar transporter) | (RefSeq) bidirectional sugar transporter SWEET12 (A)	--	bidirectional sugar transporter SWEET12 [Sorghum bicolor]	SWT12_ORYSJ RecName: Full=Bidirectional sugar transporter SWEET12; Short=OsSWEET12;	C5X0L3_SORBI RecName: Full=Bidirectional sugar transporter SWEET {ECO:0000256|RuleBase:RU910715};	Multitransmembrane protein	GO:0016021,integral component of membrane; GO:0005887,integral component of plasma membrane; GO:0051119,sugar transmembrane transporter activity; GO:0008643,carbohydrate transport; GO:0003674,molecular_function; GO:0005215,transporter activity; GO:0015144,carbohydrate transmembrane transporter activity; GO:0022857,transmembrane transporter activity; GO:0006810,transport; GO:0008150,biological_pro…	PF03083.19:Sugar efflux transporter for intercellular exchange	--	--	--
SbiHYZ.01G389800	1	1.8289	1.2705	1.2674	2.6141	3.0045	2.0627	1.3779	1.0533	2.5292	2.9938	2.9375	2.9885	4.1563	3.7679	2.676	Chr01	70583111	70594672	+	SbiHYZ.01G389800	--	--	--	uncharacterized protein LOC8082661 isoform X1 [Sorghum bicolor]	CWZF7_ORYSJ RecName: Full=Cysteine-tryptophan domain-containing zinc finger protein 7 {ECO:0000303|PubMed:28818372}; Short=OsCW-ZF7 {ECO:0000303|PubMed:28818372}; AltName: Full=Protein WIDE GRAIN 7 {ECO:0000303|PubMed:31830332};	A0A1B6QNA1_SORBI RecName: Full=CW-type domain-containing protein {ECO:0000259|PROSITE:PS51050};	--	GO:0005634,nucleus; GO:0043565,sequence-specific DNA binding; GO:0008270,zinc ion binding; GO:0045893,positive regulation of DNA-templated transcription; GO:0080113,regulation of seed growth; GO:0003674,molecular_function; GO:0003676,nucleic acid binding; GO:0003677,DNA binding; GO:0005488,binding; GO:0097159,organic cyclic compound binding; GO:1901363,heterocyclic compound binding; GO:0043167,io…	PF07496.18:CW-type Zinc Finger	--	--	--
SbiHYZ.01G398700	1	4.5827	2.611	3.1872	5.0058	5.7322	6.2596	4.7459	3.4616	3.3874	5.5431	6.2306	6.6727	3.8472	4.037	4.8371	Chr01	71330143	71339738	+	SbiHYZ.01G398700	--	K09013 Fe-S cluster assembly ATP-binding protein | (RefSeq) ABC transporter I family member 6, chloroplastic (A)	--	ABC transporter I family member 6, chloroplastic [Sorghum bicolor]	AB6I_ARATH RecName: Full=ABC transporter I family member 6, chloroplastic; Short=ABC transporter ABCI.6; Short=AtABCI6; AltName: Full=ABC transporter ATPase; AltName: Full=Non-intrinsic ABC protein 7; Short=AtNAP7; AltName: Full=Plastid SufC-like protein; Flags: Precursor;	A0A1B6QNE0_SORBI RecName: Full=ABC transporter domain-containing protein {ECO:0000259|PROSITE:PS50893};	--	GO:0009507,chloroplast; GO:0009570,chloroplast stroma; GO:0005829,cytosol; GO:0005524,ATP binding; GO:0042626,ATPase-coupled transmembrane transporter activity; GO:0009793,embryo development ending in seed dormancy; GO:0010027,thylakoid membrane organization; GO:0000166,nucleotide binding; GO:0003674,molecular_function; GO:0005488,binding; GO:0017076,purine nucleotide binding; GO:0030554,adenyl n…	PF00005.30:ABC transporter	--	--	--
SbiHYZ.01G400100	1	2.0762	3.9282	3.7695	17.1986	17.7827	13.6923	13.8344	15.2152	19.7685	34.2836	35.2434	34.182	9.3245	13.8493	19.0128	Chr01	71412443	71421113	-	SbiHYZ.01G400100	--	K15633 2,3-bisphosphoglycerate-independent phosphoglycerate mutase [EC:5.4.2.12] | (RefSeq) 2,3-bisphosphoglycerate-independent phosphoglycerate mutase (A)	ko00010: Glycolysis / Gluconeogenesis; ko00260: Glycine, serine and threonine metabolism; ko01100: Metabolic pathways; ko01110: Biosynthesis of secondary metabolites; ko01200: Carbon metabolism; ko01230: Biosynthesis of amino acids	serine/arginine repetitive matrix protein 1 [Sorghum bicolor]	PMGI_RICCO RecName: Full=2,3-bisphosphoglycerate-independent phosphoglycerate mutase; Short=BPG-independent PGAM; Short=Phosphoglyceromutase; EC=5.4.2.12; AltName: Full=PGAM-I;	C5X1N5_SORBI SubName: Full=Uncharacterized protein {ECO:0000313|EMBL:EER92320.1};	Phosphoglycerate mutase	GO:0005737,cytoplasm; GO:0030145,manganese ion binding; GO:0004619,phosphoglycerate mutase activity; GO:0006007,glucose catabolic process; GO:0006096,glycolytic process; GO:0003674,molecular_function; GO:0005488,binding; GO:0043167,ion binding; GO:0043169,cation binding; GO:0046872,metal ion binding; GO:0046914,transition metal ion binding; GO:0003824,catalytic activity; GO:0016853,isomerase acti…	--	--	--	--
SbiHYZ.01G400600	1	17.3193	11.5937	10.5142	14.3907	17.0495	16.6646	6.7381	7.5775	6.843	20.5534	21.6751	20.9763	10.7981	7.7058	7.4873	Chr01	71473313	71478305	+	SbiHYZ.01G400600	--	K01179 endoglucanase [EC:3.2.1.4] | (RefSeq) endoglucanase 9 (A)	ko00500: Starch and sucrose metabolism; ko01100: Metabolic pathways	endoglucanase 9 [Sorghum bicolor]	GUN9_ORYSJ RecName: Full=Endoglucanase 9; EC=3.2.1.4; AltName: Full=Endo-1,4-beta glucanase 9; AltName: Full=OsCel9D; AltName: Full=OsGLU1;	C5X1P0_SORBI RecName: Full=Endoglucanase {ECO:0000256|RuleBase:RU361166}; EC=3.2.1.4 {ECO:0000256|RuleBase:RU361166};	--	GO:0016021,integral component of membrane; GO:0008810,cellulase activity; GO:0071555,cell wall organization; GO:0030245,cellulose catabolic process; GO:0003674,molecular_function; GO:0003824,catalytic activity; GO:0004553,hydrolase activity, hydrolyzing O-glycosyl compounds; GO:0016787,hydrolase activity; GO:0016798,hydrolase activity, acting on glycosyl bonds; GO:0008150,biological_process; GO:0…	PF00759.22:Glycosyl hydrolase family 9	--	--	--
SbiHYZ.01G401100	1	1.2964	0.594	0.3036	0.265	0.1407	0.1735	0.3967	0.1364	0.6647	3.5047	3.1031	3.1467	0.7327	0.8689	0.3467	Chr01	71548191	71552696	-	SbiHYZ.01G401100	--	K20352 p24 family protein delta-1 | (RefSeq) transmembrane emp24 domain-containing protein p24delta7 isoform X1 (A)	--	hypothetical protein SORBI_3001G385200 [Sorghum bicolor]	P24D3_ARATH RecName: Full=Transmembrane emp24 domain-containing protein p24delta3; AltName: Full=p24 family protein delta1a; Short=p24delta1a; AltName: Full=p24 family protein delta3; Short=p24delta3; Flags: Precursor;	A0A1Z5S9Q2_SORBI RecName: Full=GOLD domain-containing protein {ECO:0000259|PROSITE:PS50866};	emp24/gp25L/p24 family of membrane trafficking proteins	GO:0030134,COPII-coated ER to Golgi transport vesicle; GO:0005783,endoplasmic reticulum; GO:0005789,endoplasmic reticulum membrane; GO:0005793,endoplasmic reticulum-Golgi intermediate compartment; GO:0005794,Golgi apparatus; GO:0016021,integral component of membrane; GO:0006888,endoplasmic reticulum to Golgi vesicle-mediated transport; GO:0007030,Golgi organization; GO:0006886,intracellular prote…	PF01105.27:emp24/gp25L/p24 family/GOLD	--	--	--
SbiHYZ.01G401400	1	0	0	0	0.1617	0	0.3811	0	0	0	10.2364	9.021	9.1767	0	0.0521	0	Chr01	71580221	71582896	-	SbiHYZ.01G401400	--	K10523 speckle-type POZ protein | (RefSeq) BTB/POZ and MATH domain-containing protein 5-like isoform X1 (A)	--	hypothetical protein BDA96_02G045200 [Sorghum bicolor]	BPM5_ARATH RecName: Full=BTB/POZ and MATH domain-containing protein 5; AltName: Full=Protein BTB-POZ AND MATH DOMAIN 5; Short=AtBPM5;	A0A1B6Q986_SORBI SubName: Full=Uncharacterized protein {ECO:0000313|EMBL:KXG34466.1};	Speckle-type POZ protein SPOP and related proteins with TRAF, MATH and BTB/POZ domains	GO:0005829,cytosol; GO:0005634,nucleus; GO:0071472,cellular response to salt stress; GO:0042631,cellular response to water deprivation; GO:0016567,protein ubiquitination; GO:0006970,response to osmotic stress; GO:0006950,response to stress; GO:0008150,biological_process; GO:0009628,response to abiotic stimulus; GO:0009651,response to salt stress; GO:0009987,cellular process; GO:0033554,cellular r…	--	--	--	--
SbiHYZ.01G401900	1	1.714	3.8678	2.7558	4.8597	4.1626	6.3346	2.7111	4.7482	3.1562	6.5307	5.1302	6.4183	7.6121	5.2478	5.7788	Chr01	71644180	71649495	+	SbiHYZ.01G401900	--	K13157 U11/U12 small nuclear ribonucleoprotein 65 kDa protein | (RefSeq) U11/U12 small nuclear ribonucleoprotein 65 kDa protein (A)	--	U11/U12 small nuclear ribonucleoprotein 65 kDa protein [Sorghum bicolor]	U1165_ARATH RecName: Full=U11/U12 small nuclear ribonucleoprotein 65 kDa protein; Short=U11/U12 snRNP 65 kDa protein; Short=U11/U12-65K;	C5X1Q3_SORBI SubName: Full=Uncharacterized protein {ECO:0000313|EMBL:EER92329.1};	Spliceosomal protein snRNP-U1A/U2B	GO:0005634,nucleus; GO:0005689,U12-type spliceosomal complex; GO:0097157,pre-mRNA intronic binding; GO:0030626,U12 snRNA binding; GO:0010229,inflorescence development; GO:0000398,mRNA splicing, via spliceosome; GO:0003674,molecular_function; GO:0003676,nucleic acid binding; GO:0003723,RNA binding; GO:0005488,binding; GO:0036002,pre-mRNA binding; GO:0097159,organic cyclic compound binding; GO:1901…	PF00076.25:RNA recognition motif. (a.k.a. RRM, RBD, or RNP domain)	--	--	--
SbiHYZ.01G402500	1	0	0.55	0.4522	1.6411	1.7863	2.5705	0.7555	0.361	0.9946	2.0145	2.0539	2.3642	2.0193	1.1054	1.4961	Chr01	71745160	71748884	-	SbiHYZ.01G402500	--	K14491 two-component response regulator ARR-B family | (RefSeq) two-component response regulator ORR21 (A)	ko04075: Plant hormone signal transduction	myb-related protein 2 [Sorghum bicolor]	PHL9_ARATH RecName: Full=Myb-related protein 2 {ECO:0000303|PubMed:21255164}; AltName: Full=Myb family transcription factor PHL9 {ECO:0000305}; AltName: Full=Protein NITROGEN STARVATION RESPONSE 1 {ECO:0000303|PubMed:15592750}; Short=AtNSR1 {ECO:0000303|PubMed:15592750}; AltName: Full=Protein PHR1-LIKE 9 {ECO:0000305};	C5X1R0_SORBI RecName: Full=HTH myb-type domain-containing protein {ECO:0000259|PROSITE:PS51294};	--	GO:0005634,nucleus; GO:0003677,DNA binding; GO:0003700,DNA-binding transcription factor activity; GO:0003674,molecular_function; GO:0003676,nucleic acid binding; GO:0005488,binding; GO:0097159,organic cyclic compound binding; GO:1901363,heterocyclic compound binding; GO:0140110,transcription regulator activity; GO:0005575,cellular_component; GO:0005622,intracellular anatomical structure; GO:00432…	PF14379.9:MYB-CC type transfactor, LHEQLE motif	GARP-G2-like	TF	GARP->GARP-G2-like
SbiHYZ.01G403700	1	43.6247	34.6926	27.7925	8.9936	5.9485	6.4607	11.3909	13.9881	8.333	44.5397	39.1876	38.2577	2.7367	2.2533	2.5805	Chr01	71824685	71826167	+	SbiHYZ.01G403700	--	K09503 DnaJ homolog subfamily A member 2 | (RefSeq) dnaJ protein homolog 2 isoform X1 (A)	ko04141: Protein processing in endoplasmic reticulum	hypothetical protein SORBI_3001G387900 [Sorghum bicolor]	DNJ20_ARATH RecName: Full=Chaperone protein dnaJ 20, chloroplastic; Short=AtDjC20; Short=AtJ20; Flags: Precursor;	C5X1R8_SORBI RecName: Full=J domain-containing protein {ECO:0000259|PROSITE:PS50076};	Molecular chaperone (DnaJ superfamily)	GO:0009507,chloroplast; GO:0005634,nucleus; GO:0061077,chaperone-mediated protein folding; GO:1902395,regulation of 1-deoxy-D-xylulose-5-phosphate synthase activity; GO:0010322,regulation of isopentenyl diphosphate biosynthetic process, methylerythritol 4-phosphate pathway; GO:0006457,protein folding; GO:0008150,biological_process; GO:0009987,cellular process; GO:0050790,regulation of catalytic a…	PF00226.34:DnaJ domain	--	--	--
SbiHYZ.01G406200	1	19.692	20.3167	21.8555	40.2272	40.5904	37.3362	20.413	14.0896	18.1629	43.3453	47.4631	46.4031	22.2698	25.3649	28.8924	Chr01	71978635	71984567	+	SbiHYZ.01G406200	--	K07198 5'-AMP-activated protein kinase, catalytic alpha subunit [EC:2.7.11.11] | (RefSeq) CBL-interacting protein kinase 18 isoform X1 (A)	--	CBL-interacting protein kinase 31 [Zea mays]	CIPKV_ORYSJ RecName: Full=CBL-interacting protein kinase 31; EC=2.7.11.1; AltName: Full=OsCIPK31; Short=OsCK1;	A0A317YAU7_MAIZE RecName: Full=Non-specific serine/threonine protein kinase {ECO:0000256|ARBA:ARBA00012513}; EC=2.7.11.1 {ECO:0000256|ARBA:ARBA00012513};	Serine/threonine protein kinase	GO:0005524,ATP binding; GO:0106310,protein serine kinase activity; GO:0004674,protein serine/threonine kinase activity; GO:0035556,intracellular signal transduction; GO:0006468,protein phosphorylation; GO:0000166,nucleotide binding; GO:0003674,molecular_function; GO:0005488,binding; GO:0017076,purine nucleotide binding; GO:0030554,adenyl nucleotide binding; GO:0032553,ribonucleotide binding; GO:0…	PF00069.28:Protein kinase domain	--	--	--
SbiHYZ.01G406700	1	1.9374	1.3457	1.3824	3.0166	2.8268	2.8167	0	0	0	3.6078	3.703	3.2859	0	0	0.0321	Chr01	72033555	72036497	+	SbiHYZ.01G406700	--	--	--	hypothetical protein E2562_000597 [Oryza meyeriana var. granulata]	GSTT3_ARATH RecName: Full=Glutathione S-transferase T3; Short=AtGSTT3; EC=2.5.1.18; AltName: Full=GST class-theta member 3; AltName: Full=Glutathione S-transferase 10C;	A0A6G1DU85_9ORYZ SubName: Full=Uncharacterized protein {ECO:0000313|EMBL:KAF0915961.1};	--	GO:0005737,cytoplasm; GO:0005634,nucleus; GO:0009536,plastid; GO:0004364,glutathione transferase activity; GO:0006749,glutathione metabolic process; GO:0009407,toxin catabolic process; GO:0003674,molecular_function; GO:0003824,catalytic activity; GO:0016740,transferase activity; GO:0016765,transferase activity, transferring alkyl or aryl (other than methyl) groups; GO:0006518,peptide metabolic pr…	PF13873.9:Myb/SANT-like DNA-binding domain	--	--	--
SbiHYZ.01G407400	1	3.1734	6.0842	7.0668	3.1485	3.3905	3.9842	5.0408	4.3349	4.0954	5.9982	7.5431	7.3092	4.7785	3.9949	3.896	Chr01	72082811	72088355	+	SbiHYZ.01G407400	--	K02945 small subunit ribosomal protein S1 | (RefSeq) 30S ribosomal protein S1, chloroplastic (A)	ko03010: Ribosome	30S ribosomal protein S1, chloroplastic [Sorghum bicolor]	RR1_SPIOL RecName: Full=30S ribosomal protein S1, chloroplastic {ECO:0000303|PubMed:10874039}; AltName: Full=CS1; AltName: Full=Chloroplastic small ribosomal subunit protein bS1c {ECO:0000303|PubMed:28007896}; Flags: Precursor;	C5X1V3_SORBI SubName: Full=Uncharacterized protein {ECO:0000313|EMBL:EER92355.1};	--	GO:0009507,chloroplast; GO:0022627,cytosolic small ribosomal subunit; GO:0003729,mRNA binding; GO:0003735,structural constituent of ribosome; GO:0006412,translation; GO:0003674,molecular_function; GO:0003676,nucleic acid binding; GO:0003723,RNA binding; GO:0005488,binding; GO:0097159,organic cyclic compound binding; GO:1901363,heterocyclic compound binding; GO:0005198,structural molecule activity…	PF00575.26:S1 RNA binding domain	--	--	--
SbiHYZ.01G410600	1	0	2.0505	1.4793	3.8399	2.7437	3.636	1.6263	2.0396	0.6882	7.2837	6.617	6.2349	1.3777	2.1251	1.3237	Chr01	72410051	72413526	-	SbiHYZ.01G410600	--	--	--	hypothetical protein SORBI_3001G394900 [Sorghum bicolor]	--	A0A1Z5S9V4_SORBI SubName: Full=Uncharacterized protein {ECO:0000313|EMBL:OQU92712.1};	--	--	--	--	--	--
SbiHYZ.01G411100	1	60.2565	40.6046	44.2734	52.9007	56.1029	47.5357	25.1827	25.9719	22.4242	53.4441	52.9893	50.7839	24.8875	28.1455	28.7998	Chr01	72452663	72455858	-	SbiHYZ.01G411100	--	K10578 ubiquitin-conjugating enzyme E2 J1 [EC:2.3.2.23] | (RefSeq) ubiquitin-conjugating enzyme E2 32 (A)	ko04120: Ubiquitin mediated proteolysis; ko04141: Protein processing in endoplasmic reticulum	ubiquitin-conjugating enzyme E2 32 [Sorghum bicolor]	UBC32_ARATH RecName: Full=Ubiquitin-conjugating enzyme E2 32; EC=2.3.2.23; AltName: Full=E2 ubiquitin-conjugating enzyme 32; AltName: Full=Ubiquitin carrier protein 32;	A0A1B6QNP1_SORBI RecName: Full=UBC core domain-containing protein {ECO:0000259|PROSITE:PS50127};	Non-canonical ubiquitin conjugating enzyme 1	GO:0005783,endoplasmic reticulum; GO:0016021,integral component of membrane; GO:0016020,membrane; GO:0005634,nucleus; GO:0048471,perinuclear region of cytoplasm; GO:0005524,ATP binding; GO:0061631,ubiquitin conjugating enzyme activity; GO:0004842,ubiquitin-protein transferase activity; GO:0042631,cellular response to water deprivation; GO:1902457,negative regulation of stomatal opening; GO:000020…	PF00179.29:Ubiquitin-conjugating enzyme	--	--	--
SbiHYZ.01G412900	1	4.3686	6.8805	5.4003	20.6399	13.3922	13.0391	8.3542	5.2302	8.4164	23.3811	20.6551	22.7159	14.871	16.5603	15.942	Chr01	72570965	72572461	+	SbiHYZ.01G412900	--	--	--	universal stress protein PHOS34 isoform X1 [Sorghum bicolor]	PHO34_ARATH RecName: Full=Universal stress protein PHOS34 {ECO:0000303|PubMed:12644671}; AltName: Full=Phosphorylated protein of 34 kDa {ECO:0000303|PubMed:18285339}; Short=AtPHOS34 {ECO:0000303|PubMed:18285339}; Flags: Precursor;	C5WMI1_SORBI RecName: Full=Usp domain-containing protein {ECO:0000259|Pfam:PF00582};	--	GO:0009507,chloroplast; GO:0005829,cytosol; GO:0005524,ATP binding; GO:0002238,response to molecule of fungal origin; GO:0000166,nucleotide binding; GO:0003674,molecular_function; GO:0005488,binding; GO:0017076,purine nucleotide binding; GO:0030554,adenyl nucleotide binding; GO:0032553,ribonucleotide binding; GO:0032555,purine ribonucleotide binding; GO:0032559,adenyl ribonucleotide binding; GO:0…	PF00582.29:Universal stress protein family	--	--	--
SbiHYZ.01G414500	1	3.6507	5.7456	6.9324	9.3476	6.2075	6.7422	2.0115	1.7973	2.3877	11.5327	9.621	10.2943	0.202	0.713	2.5785	Chr01	72764762	72769268	-	SbiHYZ.01G414500	--	--	--	uncharacterized protein LOC8081091 [Sorghum bicolor]	--	A0A1B6QNP0_SORBI SubName: Full=Uncharacterized protein {ECO:0000313|EMBL:KXG39539.1};	--	--	PF05553.14:Cotton fibre expressed protein	--	--	--
SbiHYZ.01G414900	1	8.6122	6.0151	5.5914	12.6844	13.3079	10.8	3.7818	3.6061	3.9799	18.7753	21.1194	20.2072	4.1579	4.5245	4.5833	Chr01	72810586	72821534	-	SbiHYZ.01G414900	--	K22768 methyl-CpG-binding domain-containing protein 9 [EC:2.3.1.48] | (RefSeq) methyl-CpG-binding domain-containing protein 9 isoform X1 (A)	--	sarcoplasmic reticulum histidine-rich calcium-binding protein [Sorghum bicolor]	PX113_ORYSI RecName: Full=Peroxisomal membrane protein 11-3; AltName: Full=OsPEX11-3; AltName: Full=Peroxin-11-3;	A0A1Z5S9X8_SORBI SubName: Full=Uncharacterized protein {ECO:0000313|EMBL:OQU92733.1};	Topoisomerase I-binding arginine-serine-rich protein	GO:0005779,integral component of peroxisomal membrane; GO:0042802,identical protein binding; GO:0016559,peroxisome fission; GO:0044375,regulation of peroxisome size; GO:0003674,molecular_function; GO:0005488,binding; GO:0005515,protein binding; GO:0006996,organelle organization; GO:0007031,peroxisome organization; GO:0008150,biological_process; GO:0009987,cellular process; GO:0016043,cellular com…	PF00628.32:PHD-finger	PHD	TR	PHD
SbiHYZ.01G416900	1	0	0	0	15.1081	24.8969	16.2078	0.1554	0	0	31.842	26.9318	30.3589	0.1001	0.1116	5.1512	Chr01	72977946	72979887	-	SbiHYZ.01G416900	--	--	--	pathogenesis-related protein 1-like [Sorghum bicolor]	PR1_ASPOF RecName: Full=Pathogenesis-related protein 1; Short=AOPR1;	Q4VQB3_SORBI SubName: Full=Pathogenesis-related protein 10d {ECO:0000313|EMBL:AAW83209.1};	--	GO:0005737,cytoplasm; GO:0010427,abscisic acid binding; GO:0004864,protein phosphatase inhibitor activity; GO:0038023,signaling receptor activity; GO:0009738,abscisic acid-activated signaling pathway; GO:0006952,defense response; GO:0009607,response to biotic stimulus; GO:0003674,molecular_function; GO:0005488,binding; GO:0008289,lipid binding; GO:0019840,isoprenoid binding; GO:0031406,carboxylic…	PF00407.22:Pathogenesis-related protein Bet v 1 family	--	--	--
SbiHYZ.01G418200	1	0	0.0593	0.7549	0.7295	0.8994	1.0816	0.3804	0.4907	0.3219	0.679	1.0001	1.4516	0.6808	0.9335	0.4237	Chr01	73088031	73090288	+	SbiHYZ.01G418200	--	K02979 small subunit ribosomal protein S28e | (RefSeq) 40S ribosomal protein S28 (A)	ko03010: Ribosome	hypothetical protein PVAP13_6KG144800 [Panicum virgatum]	RS28_MAIZE RecName: Full=40S ribosomal protein S28;	K4ALQ0_SETIT SubName: Full=Uncharacterized protein {ECO:0000313|EnsemblPlants:KQK92415};	40S ribosomal protein S28	GO:0022627,cytosolic small ribosomal subunit; GO:0003735,structural constituent of ribosome; GO:0030490,maturation of SSU-rRNA; GO:0000028,ribosomal small subunit assembly; GO:0006412,translation; GO:0003674,molecular_function; GO:0005198,structural molecule activity; GO:0006139,nucleobase-containing compound metabolic process; GO:0006364,rRNA processing; GO:0006396,RNA processing; GO:0006725,cel…	PF01200.21:Ribosomal protein S28e	--	--	--
SbiHYZ.01G419500	1	5.4037	7.8899	6.8504	7.6775	6.5021	7.0464	2.5698	1.9405	1.5914	8.0363	7.6475	7.3572	0.6192	0.5627	2.03	Chr01	73169909	73172192	+	SbiHYZ.01G419500	--	K14496 abscisic acid receptor PYR/PYL family | (RefSeq) abscisic acid receptor PYL4 (A)	ko04016: MAPK signaling pathway - plant; ko04075: Plant hormone signal transduction	abscisic acid receptor PYL4 [Sorghum bicolor]	PYL4_ARATH RecName: Full=Abscisic acid receptor PYL4 {ECO:0000303|PubMed:19407142, ECO:0000303|PubMed:19624469, ECO:0000303|PubMed:19898420, ECO:0000303|PubMed:21658606, ECO:0000303|PubMed:23844015, ECO:0000303|PubMed:24563205}; AltName: Full=ABI1-binding protein 2 {ECO:0000303|PubMed:19874541}; AltName: Full=PYR1-like protein 4 {ECO:0000303|PubMed:19407142, ECO:0000303|PubMed:19624469, ECO:00003…	C5WNG0_SORBI SubName: Full=Uncharacterized protein {ECO:0000313|EMBL:EER92405.1};	--	GO:0005737,cytoplasm; GO:0005634,nucleus; GO:0009705,plant-type vacuole membrane; GO:0005886,plasma membrane; GO:0010427,abscisic acid binding; GO:0042803,protein homodimerization activity; GO:0004864,protein phosphatase inhibitor activity; GO:0038023,signaling receptor activity; GO:0044389,ubiquitin-like protein ligase binding; GO:0009738,abscisic acid-activated signaling pathway; GO:0080163,reg…	PF10604.12:Polyketide cyclase / dehydrase and lipid transport	--	--	--
SbiHYZ.01G419600	1	19.5452	21.0225	28.376	18.0511	19.6419	16.6788	15.6221	28.0075	20.9296	29.6166	33.9825	33.4138	40.6798	28.3985	22.777	Chr01	73200225	73203827	+	SbiHYZ.01G419600	--	K00645 [acyl-carrier-protein] S-malonyltransferase [EC:2.3.1.39] | (RefSeq) uncharacterized protein LOC8081118 (A)	ko00061: Fatty acid biosynthesis; ko01100: Metabolic pathways; ko01110: Biosynthesis of secondary metabolites; ko01212: Fatty acid metabolism	uncharacterized protein LOC8081118 [Sorghum bicolor]	--	C5WNG2_SORBI RecName: Full=[Acyl-carrier-protein] S-malonyltransferase {ECO:0000256|ARBA:ARBA00013258}; EC=2.3.1.39 {ECO:0000256|ARBA:ARBA00013258};	Malonyl-CoA:ACP transacylase	GO:0009507,chloroplast; GO:0005739,mitochondrion; GO:0004314,[acyl-carrier-protein] S-malonyltransferase activity; GO:0006633,fatty acid biosynthetic process; GO:0003674,molecular_function; GO:0003824,catalytic activity; GO:0004312,fatty acid synthase activity; GO:0016417,S-acyltransferase activity; GO:0016419,S-malonyltransferase activity; GO:0016420,malonyltransferase activity; GO:0016740,trans…	PF00698.24:Acyl transferase domain	--	--	--
SbiHYZ.01G419800	1	27.8327	39.7148	36.4484	34.6871	31.5931	29.6634	16.3774	20.0236	17.4825	46.2293	44.1327	46.502	11.9571	18.7898	30.4491	Chr01	73209188	73210900	+	SbiHYZ.01G419800	--	--	--	uncharacterized protein At5g01610 [Sorghum bicolor]	Y5161_ARATH RecName: Full=Uncharacterized protein At5g01610;	C5WNG3_SORBI SubName: Full=Uncharacterized protein {ECO:0000313|EMBL:EER92407.1};	--	--	PF04398.15:Protein of unknown function, DUF538	--	--	--
SbiHYZ.01G422700	1	14.4715	12.4344	9.3538	21.0946	13.7244	17.0182	5.4352	3.1981	4.0349	21.4259	22.5317	21.0733	1.693	2.1002	3.3333	Chr01	73405367	73407977	-	SbiHYZ.01G422700	--	K17506 protein phosphatase 1L [EC:3.1.3.16] | (RefSeq) probable protein phosphatase 2C 32 (A)	--	probable protein phosphatase 2C 32 [Sorghum bicolor]	P2C32_ORYSJ RecName: Full=Probable protein phosphatase 2C 32; Short=OsPP2C32; EC=3.1.3.16;	C5WNI6_SORBI RecName: Full=Protein-serine/threonine phosphatase {ECO:0000256|ARBA:ARBA00013081}; EC=3.1.3.16 {ECO:0000256|ARBA:ARBA00013081};	Serine/threonine protein phosphatase	GO:0016021,integral component of membrane; GO:0046872,metal ion binding; GO:0017018,myosin phosphatase activity; GO:0006470,protein dephosphorylation; GO:0003674,molecular_function; GO:0005488,binding; GO:0043167,ion binding; GO:0043169,cation binding; GO:0003824,catalytic activity; GO:0004721,phosphoprotein phosphatase activity; GO:0004722,protein serine/threonine phosphatase activity; GO:001678…	PF00481.24:Protein phosphatase 2C	--	--	--
SbiHYZ.01G423500	1	5.0472	4.8457	3.3908	7.1875	7.5056	10.2823	3.9608	4.5193	5.337	8.2094	9.2007	8.9825	6.116	5.0572	4.8974	Chr01	73485151	73495417	+	SbiHYZ.01G423500	--	K21797 phosphatidylinositol 4-phosphatase [EC:3.1.3.-] | (RefSeq) phosphoinositide phosphatase SAC8 isoform X1 (A)	ko00562: Inositol phosphate metabolism; ko01100: Metabolic pathways; ko04070: Phosphatidylinositol signaling system	phosphoinositide phosphatase SAC8 isoform X1 [Sorghum bicolor]	SAC8_ARATH RecName: Full=Phosphoinositide phosphatase SAC8; Short=AtSAC8; EC=3.1.3.-; AltName: Full=Protein SUPPRESSOR OF ACTIN 1A; Short=AtSAC1a; AltName: Full=Protein SUPPRESSOR OF ACTIN 8; AltName: Full=Putative transmembrane protein G5p; Short=AtG5; AltName: Full=SAC domain protein 8; AltName: Full=SAC1-like protein AtSAC1a;	A0A1B6QNV4_SORBI RecName: Full=SAC domain-containing protein {ECO:0000259|PROSITE:PS50275};	Putative phosphoinositide phosphatase	GO:0005783,endoplasmic reticulum; GO:0005789,endoplasmic reticulum membrane; GO:0016021,integral component of membrane; GO:0043812,phosphatidylinositol-4-phosphate phosphatase activity; GO:0046856,phosphatidylinositol dephosphorylation; GO:0003674,molecular_function; GO:0003824,catalytic activity; GO:0016787,hydrolase activity; GO:0016788,hydrolase activity, acting on ester bonds; GO:0016791,phos…	PF02383.21:SacI homology domain	--	--	--
SbiHYZ.01G424500	1	16.048	17.4738	16.4372	17.1623	20.467	16.8019	10.5852	13.0465	14.4266	25.7963	26.9394	27.0182	15.5956	14.8829	14.0382	Chr01	73560960	73566445	-	SbiHYZ.01G424500	--	K07198 5'-AMP-activated protein kinase, catalytic alpha subunit [EC:2.7.11.11] | (RefSeq) serine/threonine protein kinase OSK4 isoform X1 (A)	--	serine/threonine protein kinase OSK4 isoform X2 [Sorghum bicolor]	OSK4_ORYSI RecName: Full=Serine/threonine protein kinase OSK4 {ECO:0000250|UniProtKB:Q852Q1}; Short=OsK4 {ECO:0000250|UniProtKB:Q852Q1}; EC=2.7.11.1 {ECO:0000250|UniProtKB:Q852Q1};	A5HNE9_SORBI RecName: Full=Non-specific serine/threonine protein kinase {ECO:0000256|ARBA:ARBA00012513}; EC=2.7.11.1 {ECO:0000256|ARBA:ARBA00012513};	Serine/threonine protein kinase	GO:0005634,nucleus; GO:0005524,ATP binding; GO:0106310,protein serine kinase activity; GO:0004674,protein serine/threonine kinase activity; GO:0006468,protein phosphorylation; GO:0000166,nucleotide binding; GO:0003674,molecular_function; GO:0005488,binding; GO:0017076,purine nucleotide binding; GO:0030554,adenyl nucleotide binding; GO:0032553,ribonucleotide binding; GO:0032555,purine ribonucleoti…	PF00069.28:Protein kinase domain	--	--	--
SbiHYZ.01G424700	1	2.9541	1.5062	1.5969	2.1179	2.3998	1.9946	1.2924	0.9856	0.52	2.5388	2.4492	2.3432	1.3721	0.8406	1.1031	Chr01	73579497	73586573	+	SbiHYZ.01G424700	--	K07252 dolichyldiphosphatase [EC:3.6.1.43] | (RefSeq) lipid phosphate phosphatase gamma, chloroplastic (A)	ko00510: N-Glycan biosynthesis; ko01100: Metabolic pathways	lipid phosphate phosphatase gamma, chloroplastic [Sorghum bicolor]	LPPG_ARATH RecName: Full=Lipid phosphate phosphatase gamma; Short=AtLPPG; EC=3.1.3.-; AltName: Full=Phosphatidic acid phosphatase gamma; AltName: Full=Plastidic phosphatidic acid phosphatase gamma;	A0A1Z5SAJ7_SORBI RecName: Full=acidPPc domain-containing protein {ECO:0000259|SMART:SM00014};	Dolichyl pyrophosphate phosphatase and related acid phosphatases	GO:0009507,chloroplast; GO:0009706,chloroplast inner membrane; GO:0030176,integral component of endoplasmic reticulum membrane; GO:0043231,intracellular membrane-bounded organelle; GO:0047874,dolichyldiphosphatase activity; GO:0008195,phosphatidate phosphatase activity; GO:0006651,diacylglycerol biosynthetic process; GO:0008610,lipid biosynthetic process; GO:0048868,pollen tube development; GO:00…	PF01569.24:PAP2 superfamily	--	--	--
SbiHYZ.01G425300	1	3.6448	1.7898	1.8024	1.5842	2.0361	1.8217	1.9715	2.2479	2.1297	3.9582	3.6131	4.2288	2.4422	1.5273	1.5032	Chr01	73611402	73621970	+	SbiHYZ.01G425300	--	K20869 putative beta-1,4-xylosyltransferase IRX9 [EC:2.4.2.-] | (RefSeq) probable glucuronosyltransferase Os03g0287800 (A)	--	probable glucuronosyltransferase Os03g0287800 [Sorghum bicolor]	GT32_ORYSJ RecName: Full=Probable glucuronosyltransferase Os03g0287800; EC=2.4.-.-;	C5WNK7_SORBI RecName: Full=Glycosyltransferases {ECO:0000256|RuleBase:RU363127}; EC=2.4.-.- {ECO:0000256|RuleBase:RU363127};	Thioredoxin/protein disulfide isomerase	GO:0000139,Golgi membrane; GO:0016021,integral component of membrane; GO:0015018,galactosylgalactosylxylosylprotein 3-beta-glucuronosyltransferase activity; GO:0042285,xylosyltransferase activity; GO:0005975,carbohydrate metabolic process; GO:0071555,cell wall organization; GO:0010417,glucuronoxylan biosynthetic process; GO:0009834,plant-type secondary cell wall biogenesis; GO:0003674,molecular_f…	PF03360.19:Glycosyltransferase family 43	--	--	--
SbiHYZ.01G426300	1	3.2417	1.7947	1.3487	1.9164	0.8501	1.0969	1.7701	1.7125	1.8726	8.0523	6.2921	6.6119	0.9821	1.6951	2.3508	Chr01	73666754	73669874	-	SbiHYZ.01G426300	--	K25006 RNA-binding protein 24/38 | (RefSeq) RNA-binding protein 24-B (A)	--	probable RNA-binding protein ARP1 [Sorghum bicolor]	ARP1_ARATH RecName: Full=Probable RNA-binding protein ARP1; AltName: Full=ABA-regulated RNA-binding protein 1 {ECO:0000303|PubMed:23040517};	C5WNL3_SORBI RecName: Full=RRM domain-containing protein {ECO:0000259|PROSITE:PS50102};	Predicted RNA-binding protein SEB4 (RRM superfamily)	GO:0005634,nucleus; GO:0003730,mRNA 3'-UTR binding; GO:0003729,mRNA binding; GO:0010029,regulation of seed germination; GO:0009737,response to abscisic acid; GO:0009651,response to salt stress; GO:0009414,response to water deprivation; GO:0003674,molecular_function; GO:0003676,nucleic acid binding; GO:0003723,RNA binding; GO:0005488,binding; GO:0097159,organic cyclic compound binding; GO:1901363,…	PF00076.25:RNA recognition motif. (a.k.a. RRM, RBD, or RNP domain)	--	--	--
SbiHYZ.01G426700	1	15.3429	10.1933	10.2859	17.6822	18.5304	18.1988	6.6968	7.6365	8.8438	22.6362	23.7382	24.9333	14.2038	12.0506	11.9547	Chr01	73692288	73698838	-	SbiHYZ.01G426700	--	K05359 arogenate/prephenate dehydratase [EC:4.2.1.91 4.2.1.51] | (RefSeq) arogenate dehydratase/prephenate dehydratase 2, chloroplastic (A)	ko00400: Phenylalanine, tyrosine and tryptophan biosynthesis; ko01100: Metabolic pathways; ko01110: Biosynthesis of secondary metabolites; ko01230: Biosynthesis of amino acids	hypothetical protein BDA96_01G436500 [Sorghum bicolor]	AROD2_PETHY RecName: Full=Arogenate dehydratase 2 {ECO:0000303|PubMed:20215586}; Short=PhADT2 {ECO:0000303|PubMed:20215586}; EC=4.2.1.91 {ECO:0000269|PubMed:20215586}; AltName: Full=Prephenate dehydratase ADT3 {ECO:0000305}; EC=4.2.1.51 {ECO:0000255|PROSITE-ProRule:PRU00517, ECO:0000269|PubMed:20215586}; Flags: Precursor;	C5WNL7_SORBI RecName: Full=Arogenate dehydratase {ECO:0000256|ARBA:ARBA00013259, ECO:0000256|RuleBase:RU363004}; EC=4.2.1.91 {ECO:0000256|ARBA:ARBA00013259, ECO:0000256|RuleBase:RU363004};	Prephenate dehydratase	GO:0009507,chloroplast; GO:0009570,chloroplast stroma; GO:0047769,arogenate dehydratase activity; GO:0004664,prephenate dehydratase activity; GO:0009094,L-phenylalanine biosynthetic process; GO:0003674,molecular_function; GO:0003824,catalytic activity; GO:0016829,lyase activity; GO:0016835,carbon-oxygen lyase activity; GO:0016836,hydro-lyase activity; GO:0006082,organic acid metabolic process; GO…	PF00800.21:Prephenate dehydratase	--	--	--
SbiHYZ.01G429700	1	0	1.3744	1.5729	1.7161	2.0255	1.8083	1.115	0.8887	0.9114	2.1844	3.0117	2.8239	1.4252	1.7579	1.7056	Chr01	73878804	73885218	+	SbiHYZ.01G429700	--	K12813 pre-mRNA-splicing factor ATP-dependent RNA helicase DHX16 [EC:3.6.4.13] | (RefSeq) pre-mRNA-splicing factor ATP-dependent RNA helicase DEAH1 (A)	ko03040: Spliceosome	pre-mRNA-splicing factor ATP-dependent RNA helicase DEAH1 [Sorghum bicolor]	ESP3_ARATH RecName: Full=Pre-mRNA-splicing factor ATP-dependent RNA helicase DEAH1 {ECO:0000305}; EC=3.6.4.13; AltName: Full=DEAH RNA helicase homolog PRP2 {ECO:0000303|PubMed:17008405}; AltName: Full=Protein EMBRYO DEFECTIVE 2733 {ECO:0000303|PubMed:15266054}; AltName: Full=Protein ENHANCED SILENCING PHENOTYPE 3 {ECO:0000303|PubMed:17008405};	C5WP91_SORBI RecName: Full=Helicase C-terminal domain-containing protein {ECO:0000259|PROSITE:PS51194};	--	GO:0016020,membrane; GO:0005634,nucleus; GO:0005681,spliceosomal complex; GO:0005524,ATP binding; GO:0016887,ATP hydrolysis activity; GO:0003723,RNA binding; GO:0003724,RNA helicase activity; GO:0006397,mRNA processing; GO:0035194,post-transcriptional gene silencing by RNA; GO:0008380,RNA splicing; GO:0000166,nucleotide binding; GO:0003674,molecular_function; GO:0005488,binding; GO:0017076,purine…	PF00271.34:Helicase conserved C-terminal domain	--	--	--
SbiHYZ.01G433600	1	0	0.0318	0.3177	0.1575	0.2183	0.2748	0.1104	0.0584	0.0948	0.4293	0.47	0.3832	0.4522	0.3109	0.2007	Chr01	74164268	74180273	+	SbiHYZ.01G433600	--	K14800 pre-rRNA-processing protein TSR2 | (RefSeq) pre-rRNA-processing protein TSR2 (A)	--	uncharacterized protein LOC120645545 [Panicum virgatum]	M860_ARATH RecName: Full=Uncharacterized mitochondrial protein AtMg00860; AltName: Full=ORF158;	A0A0A9D1W1_ARUDO RecName: Full=Reverse transcriptase domain-containing protein {ECO:0000259|PROSITE:PS50878};	FOG: Transposon-encoded proteins with TYA, reverse transcriptase, integrase domains in various combinations	GO:0005739,mitochondrion; GO:0005575,cellular_component; GO:0005622,intracellular anatomical structure; GO:0005737,cytoplasm; GO:0043226,organelle; GO:0043227,membrane-bounded organelle; GO:0043229,intracellular organelle; GO:0043231,intracellular membrane-bounded organelle; GO:0110165,cellular anatomical entity	PF17919.4:RNase H-like domain found in reverse transcriptase	--	--	--
SbiHYZ.01G434100	1	13.1285	14.1251	14.4	14.7018	13.7258	10.0785	7.6627	9.2612	8.0449	34.316	36.1526	35.429	5.4933	6.117	4.8176	Chr01	74198266	74201030	-	SbiHYZ.01G434100	--	K05765 cofilin | (RefSeq) actin-depolymerizing factor 7 (A)	--	actin-depolymerizing factor 7 [Sorghum bicolor]	ADF7_ORYSJ RecName: Full=Actin-depolymerizing factor 7; Short=ADF-7; Short=OsADF7;	C5WPD3_SORBI RecName: Full=ADF-H domain-containing protein {ECO:0000259|PROSITE:PS51263};	Actin depolymerizing factor	GO:0015629,actin cytoskeleton; GO:0005737,cytoplasm; GO:0051015,actin filament binding; GO:0030042,actin filament depolymerization; GO:0003674,molecular_function; GO:0003779,actin binding; GO:0005488,binding; GO:0005515,protein binding; GO:0008092,cytoskeletal protein binding; GO:0044877,protein-containing complex binding; GO:0006996,organelle organization; GO:0007010,cytoskeleton organization; G…	PF00241.23:Cofilin/tropomyosin-type actin-binding protein	--	--	--
SbiHYZ.01G434200	1	0.4925	0.6086	0.5893	0.7438	0.7466	1.1191	0.2452	0.7242	0.2706	5.0039	5.6622	5.4517	0.3938	0.1301	0.1096	Chr01	74203449	74212259	-	SbiHYZ.01G434200	--	K13126 polyadenylate-binding protein | (RefSeq) polyadenylate-binding protein 4-like (A)	ko03015: mRNA surveillance pathway; ko03018: RNA degradation	hypothetical protein SORBI_3001G417700 [Sorghum bicolor]	PABP7_ARATH RecName: Full=Polyadenylate-binding protein 7; Short=PABP-7; Short=Poly(A)-binding protein 7;	A0A1B6QQF6_SORBI RecName: Full=Polyadenylate-binding protein {ECO:0000256|RuleBase:RU362004}; Short=PABP {ECO:0000256|RuleBase:RU362004};	Polyadenylate-binding protein (RRM superfamily)	GO:0005829,cytosol; GO:0005634,nucleus; GO:1990904,ribonucleoprotein complex; GO:0003730,mRNA 3'-UTR binding; GO:0008143,poly(A) binding; GO:0008266,poly(U) RNA binding; GO:0003723,RNA binding; GO:0006417,regulation of translation; GO:0003674,molecular_function; GO:0003676,nucleic acid binding; GO:0003729,mRNA binding; GO:0005488,binding; GO:0097159,organic cyclic compound binding; GO:1901363,het…	PF00076.25:RNA recognition motif. (a.k.a. RRM, RBD, or RNP domain)	--	--	--
SbiHYZ.01G434500	1	27.9651	23.126	19.8787	30.4797	31.584	31.9697	27.992	25.3486	26.0074	41.0945	43.4754	45.3151	29.2023	29.4881	32.4769	Chr01	74215505	74220421	+	SbiHYZ.01G434500	--	K12881 THO complex subunit 4 | (RefSeq) THO complex subunit 4A (A)	ko03013: Nucleocytoplasmic transport; ko03015: mRNA surveillance pathway; ko03040: Spliceosome	THO complex subunit 4A, partial [Zea mays]	THO4A_ARATH RecName: Full=THO complex subunit 4A; AltName: Full=ALYREF homolog 1; Short=AtALY1;	A0A3L6D7Y5_MAIZE SubName: Full=THO complex subunit 4A {ECO:0000313|EMBL:PWZ04696.1}; Flags: Fragment;	RRM motif-containing protein	GO:0005730,nucleolus; GO:0005654,nucleoplasm; GO:0005634,nucleus; GO:0003729,mRNA binding; GO:0006406,mRNA export from nucleus; GO:0003674,molecular_function; GO:0003676,nucleic acid binding; GO:0003723,RNA binding; GO:0005488,binding; GO:0097159,organic cyclic compound binding; GO:1901363,heterocyclic compound binding; GO:0006403,RNA localization; GO:0006405,RNA export from nucleus; GO:0006810,t…	PF00076.25:RNA recognition motif. (a.k.a. RRM, RBD, or RNP domain)	--	--	--
SbiHYZ.01G435300	1	169.608	191.3	149.599	595.611	645.337	570.443	305.848	325.419	377.058	576.115	579.692	557.341	162.693	211.118	385.437	Chr01	74262906	74266363	+	SbiHYZ.01G435300	--	K03283 heat shock 70kDa protein 1/6/8 | (RefSeq) heat shock cognate 70 kDa protein (A)	ko03040: Spliceosome; ko04141: Protein processing in endoplasmic reticulum; ko04144: Endocytosis	heat shock cognate 70 kDa protein [Sorghum bicolor]	HSP7C_PETHY RecName: Full=Heat shock cognate 70 kDa protein;	C5WPE1_SORBI SubName: Full=Uncharacterized protein {ECO:0000313|EMBL:EER92466.1};	Molecular chaperones HSP70/HSC70, HSP70 superfamily	GO:0005524,ATP binding; GO:0140662,ATP-dependent protein folding chaperone; GO:0000166,nucleotide binding; GO:0003674,molecular_function; GO:0005488,binding; GO:0017076,purine nucleotide binding; GO:0030554,adenyl nucleotide binding; GO:0032553,ribonucleotide binding; GO:0032555,purine ribonucleotide binding; GO:0032559,adenyl ribonucleotide binding; GO:0035639,purine ribonucleoside triphosphate …	PF00012.23:Hsp70 protein	--	--	--
SbiHYZ.01G436600	1	0	1.0042	0.5593	1.2591	0.982	1.0901	0.0692	0.1191	0.0352	1.0091	1.2034	1.2055	0.7731	0.8701	0.9609	Chr01	74393031	74395927	-	SbiHYZ.01G436600	--	K03283 heat shock 70kDa protein 1/6/8 | (RefSeq) heat shock cognate 70 kDa protein (A)	ko03040: Spliceosome; ko04141: Protein processing in endoplasmic reticulum; ko04144: Endocytosis	hypothetical protein SORBI_3001G419700 [Sorghum bicolor]	HSP7C_PETHY RecName: Full=Heat shock cognate 70 kDa protein;	A0A1B6QP27_SORBI SubName: Full=Uncharacterized protein {ECO:0000313|EMBL:KXG39678.1};	Molecular chaperones HSP70/HSC70, HSP70 superfamily	GO:0005524,ATP binding; GO:0140662,ATP-dependent protein folding chaperone; GO:0000166,nucleotide binding; GO:0003674,molecular_function; GO:0005488,binding; GO:0017076,purine nucleotide binding; GO:0030554,adenyl nucleotide binding; GO:0032553,ribonucleotide binding; GO:0032555,purine ribonucleotide binding; GO:0032559,adenyl ribonucleotide binding; GO:0035639,purine ribonucleoside triphosphate …	PF00012.23:Hsp70 protein	--	--	--
SbiHYZ.01G440100	1	6.6613	4.61	4.9624	5.947	6.5272	6.2335	5.0403	3.6317	4.9093	10.6411	11.2254	11.3281	7.3414	6.7518	5.771	Chr01	74722001	74733452	-	SbiHYZ.01G440100	--	K07277 outer membrane protein insertion porin family | (RefSeq) outer envelope protein 80, chloroplastic (A)	--	protein TOC75, chloroplastic [Sorghum bicolor]	TOC75_ORYSJ RecName: Full=Protein TOC75, chloroplastic; AltName: Full=75 kDa translocon at the outer-envelope-membrane of chloroplasts; Flags: Precursor;	C5WQ18_SORBI RecName: Full=Omp85 domain-containing protein {ECO:0000259|Pfam:PF01103};	--	GO:0009707,chloroplast outer membrane; GO:0031359,integral component of chloroplast outer membrane; GO:0016021,integral component of membrane; GO:0001401,SAM complex; GO:0009658,chloroplast organization; GO:0045037,protein import into chloroplast stroma; GO:0045040,protein insertion into mitochondrial outer membrane; GO:0006996,organelle organization; GO:0008150,biological_process; GO:0009657,pla…	PF01103.26:Omp85 superfamily domain	--	--	--
SbiHYZ.01G443400	1	0.5901	0.4048	0.3679	0.5239	0.646	1.0357	0.5919	0	0.2081	1.0701	1.0408	0.881	0.2738	0.2126	0.3277	Chr01	74907723	74913553	-	SbiHYZ.01G443400	--	--	--	protein ENHANCED DOWNY MILDEW 2 [Sorghum bicolor]	EDM2_ARATH RecName: Full=Protein ENHANCED DOWNY MILDEW 2 {ECO:0000303|PubMed:23940361};	A0A1B6QP67_SORBI SubName: Full=Uncharacterized protein {ECO:0000313|EMBL:KXG39719.1};	--	GO:0000792,heterochromatin; GO:0005634,nucleus; GO:0032991,protein-containing complex; GO:0003700,DNA-binding transcription factor activity; GO:0140566,histone reader activity; GO:0046872,metal ion binding; GO:0043565,sequence-specific DNA binding; GO:0050832,defense response to fungus; GO:0032776,DNA methylation on cytosine; GO:0090436,leaf pavement cell development; GO:0009911,positive regulati…	PF00628.32:PHD-finger	--	--	--
SbiHYZ.01G444200	1	17.6875	29.0251	23.6759	51.2686	41.9968	59.4936	26.9657	30.0697	30.1574	57.3286	60.0853	60.1565	23.6514	24.6398	34.5472	Chr01	74962057	74965861	+	SbiHYZ.01G444200	--	K12897 transformer-2 protein | (RefSeq) serine/arginine-rich splicing factor SR45a (A)	ko03040: Spliceosome	serine/arginine-rich splicing factor SR45a isoform X1 [Sorghum bicolor]	SR45A_ARATH RecName: Full=Serine/arginine-rich splicing factor SR45a; Short=At-SR45A; Short=AtSR45a; AltName: Full=Protein TRANSFORMER2-like; Short=atTra2;	A0A1B6QP76_SORBI RecName: Full=RRM domain-containing protein {ECO:0000259|PROSITE:PS50102};	Hsp27-ERE-TATA-binding protein/Scaffold attachment factor (SAF-B)	GO:0016607,nuclear speck; GO:0005681,spliceosomal complex; GO:0003723,RNA binding; GO:0006397,mRNA processing; GO:0048026,positive regulation of mRNA splicing, via spliceosome; GO:0043484,regulation of RNA splicing; GO:0009644,response to high light intensity; GO:0008380,RNA splicing; GO:0003674,molecular_function; GO:0003676,nucleic acid binding; GO:0005488,binding; GO:0097159,organic cyclic com…	PF00076.25:RNA recognition motif. (a.k.a. RRM, RBD, or RNP domain)	--	--	--
SbiHYZ.01G445400	1	2.2897	2.2776	2.6396	2.8177	3.4246	3.8675	2.0317	2.1504	1.882	4.9149	4.4275	4.7806	3.184	2.8863	2.0201	Chr01	75055078	75060917	+	SbiHYZ.01G445400	--	--	--	ASC1-like protein 3 [Sorghum bicolor]	ASCL3_ORYSJ RecName: Full=ASC1-like protein 3; AltName: Full=Alternaria stem canker resistance-like protein 3;	C5WQ59_SORBI RecName: Full=TLC domain-containing protein {ECO:0000259|PROSITE:PS50922};	Protein transporter of the TRAM (translocating chain-associating membrane) superfamily	GO:0005783,endoplasmic reticulum; GO:0005789,endoplasmic reticulum membrane; GO:0005794,Golgi apparatus; GO:0016021,integral component of membrane; GO:0016410,N-acyltransferase activity; GO:0050291,sphingosine N-acyltransferase activity; GO:0046513,ceramide biosynthetic process; GO:0042759,long-chain fatty acid biosynthetic process; GO:0002238,response to molecule of fungal origin; GO:0003674,mol…	PF03798.19:TLC domain	--	--	--
SbiHYZ.01G446200	1	0	1.1592	1.3307	1.9358	0.6358	1.3688	0	0	0	5.2361	6.1701	5.718	0.392	0	0	Chr01	75130558	75131655	+	SbiHYZ.01G446200	--	K09286 EREBP-like factor | (RefSeq) ethylene-responsive transcription factor ERF039 (A)	--	ethylene-responsive transcription factor ERF014 [Sorghum bicolor]	ERF12_ARATH RecName: Full=Ethylene-responsive transcription factor ERF012; AltName: Full=Dehydration response element-binding protein 26 {ECO:0000303|PubMed:21069430};	C5WQ67_SORBI RecName: Full=AP2/ERF domain-containing protein {ECO:0000259|PROSITE:PS51032};	--	GO:0005634,nucleus; GO:0003700,DNA-binding transcription factor activity; GO:0000976,transcription cis-regulatory region binding; GO:0071497,cellular response to freezing; GO:0034605,cellular response to heat; GO:0009873,ethylene-activated signaling pathway; GO:0045893,positive regulation of DNA-templated transcription; GO:0009753,response to jasmonic acid; GO:0009751,response to salicylic acid; …	PF00847.23:AP2 domain	AP2/ERF-ERF	TF	AP2/ERF->AP2/ERF-ERF
SbiHYZ.01G448300	1	0	2.0883	2.8468	1.7436	1.666	2.2604	0.411	1.0604	0.8945	4.5417	4.8015	5.87	0.3027	0	1.0263	Chr01	75361937	75364410	-	SbiHYZ.01G448300	--	K02927 ubiquitin-large subunit ribosomal protein L40e | (RefSeq) ubiquitin-like (A)	ko03010: Ribosome; ko04120: Ubiquitin mediated proteolysis	ubiquitin-like [Sorghum bicolor]	RL40A_ORYSJ RecName: Full=Ubiquitin-60S ribosomal protein L40-1; Contains: RecName: Full=Ubiquitin; Contains: RecName: Full=60S ribosomal protein L40-1; AltName: Full=CEP52; Flags: Precursor;	A0A1B6QP88_SORBI RecName: Full=Ubiquitin-like domain-containing protein {ECO:0000259|PROSITE:PS50053};	Ubiquitin/60s ribosomal protein L40 fusion	GO:0005737,cytoplasm; GO:0005634,nucleus; GO:0005840,ribosome; GO:0003729,mRNA binding; GO:0031386,protein tag; GO:0003735,structural constituent of ribosome; GO:0031625,ubiquitin protein ligase binding; GO:0019941,modification-dependent protein catabolic process; GO:0016567,protein ubiquitination; GO:0006412,translation; GO:0003674,molecular_function; GO:0003676,nucleic acid binding; GO:0003723,…	PF01020.20:Ribosomal L40e family	--	--	--
SbiHYZ.01G448600	1	10.1738	13.5374	13.0661	15.8975	14.0527	11.5328	4.4112	3.9038	3.3859	37.5058	36.0635	37.4311	0.2203	0.4973	0.3692	Chr01	75382936	75385726	-	SbiHYZ.01G448600	--	--	--	aldehyde oxidase GLOX [Sorghum bicolor]	GLOX_VITPS RecName: Full=Aldehyde oxidase GLOX {ECO:0000305}; EC=1.2.3.1 {ECO:0000305}; AltName: Full=Glyoxal oxidase {ECO:0000303|Ref.1}; Short=VpGLOX {ECO:0000303|PubMed:20512385}; Flags: Precursor;	C5WQS7_SORBI SubName: Full=Uncharacterized protein {ECO:0000313|EMBL:EER95152.1};	--	GO:0005615,extracellular space; GO:0004031,aldehyde oxidase activity; GO:0050832,defense response to fungus; GO:0003674,molecular_function; GO:0003824,catalytic activity; GO:0016491,oxidoreductase activity; GO:0016623,oxidoreductase activity, acting on the aldehyde or oxo group of donors, oxygen as acceptor; GO:0016903,oxidoreductase activity, acting on the aldehyde or oxo group of donors; GO:000…	PF07250.14:Glyoxal oxidase N-terminus	--	--	--
SbiHYZ.01G451800	1	21.2681	43.4907	41.673	29.7489	25.4138	27.3564	35.0197	35.1408	36.2865	44.795	44.7394	45.1714	26.4222	26.8529	37.3046	Chr01	75654017	75655947	+	SbiHYZ.01G451800	--	K12165 ufm1-conjugating enzyme 1 | (RefSeq) ubiquitin-fold modifier-conjugating enzyme 1 (A)	--	ubiquitin-fold modifier-conjugating enzyme 1 [Sorghum bicolor]	UFC1_ORYSI RecName: Full=Ubiquitin-fold modifier-conjugating enzyme 1; AltName: Full=Ufm1-conjugating enzyme 1;	C5WQV8_SORBI RecName: Full=Ubiquitin-fold modifier-conjugating enzyme 1 {ECO:0000256|ARBA:ARBA00013306, ECO:0000256|PIRNR:PIRNR008716};	Uncharacterized conserved protein	GO:0061657,UFM1 conjugating enzyme activity; GO:0071569,protein ufmylation; GO:0003674,molecular_function; GO:0003824,catalytic activity; GO:0016740,transferase activity; GO:0019787,ubiquitin-like protein transferase activity; GO:0061650,ubiquitin-like protein conjugating enzyme activity; GO:0071568,UFM1 transferase activity; GO:0140096,catalytic activity, acting on a protein; GO:0006807,nitrogen…	PF08694.14:Ubiquitin-fold modifier-conjugating enzyme 1	--	--	--
SbiHYZ.01G453400	1	0	0.0869	0.193	0.4057	0.1372	0.2436	0	0	0.1466	2.037	1.8127	2.2613	0.0177	0.0889	0.0106	Chr01	75788401	75796863	-	SbiHYZ.01G453400	--	--	--	hypothetical protein SORBI_3001G435800 [Sorghum bicolor]	--	A0A1B6QPD2_SORBI RecName: Full=EF-hand domain-containing protein {ECO:0000259|PROSITE:PS50222};	--	GO:0005509,calcium ion binding; GO:0003674,molecular_function; GO:0005488,binding; GO:0043167,ion binding; GO:0043169,cation binding; GO:0046872,metal ion binding	PF13405.9:EF-hand domain	--	--	--
SbiHYZ.01G453500	1	0	0.0631	0.0574	0.1788	0.2136	0.4384	0.212	0.0166	0.2153	0.2064	0.2916	0.3543	0.3311	0.173	0.0991	Chr01	75788401	75796863	+	SbiHYZ.01G453500	--	--	--	hypothetical protein SORBI_3001G435800 [Sorghum bicolor]	--	A0A1B6QPD2_SORBI RecName: Full=EF-hand domain-containing protein {ECO:0000259|PROSITE:PS50222};	--	GO:0005509,calcium ion binding; GO:0003674,molecular_function; GO:0005488,binding; GO:0043167,ion binding; GO:0043169,cation binding; GO:0046872,metal ion binding	PF13499.9:EF-hand domain pair	--	--	--
SbiHYZ.01G459100	1	35.5012	45.6898	39.8391	54.1988	49.4751	48.2896	50.7981	46.0487	42.3207	69.5391	73.4837	72.4733	50.8196	49.3558	61.7808	Chr01	76200468	76202835	-	SbiHYZ.01G459100	--	K12845 U4/U6 small nuclear ribonucleoprotein SNU13 | (RefSeq) NHP2-like protein 1 (A)	ko03008: Ribosome biogenesis in eukaryotes; ko03040: Spliceosome	NHP2-like protein 1 [Zea mays]	NHP2_ARATH RecName: Full=H/ACA ribonucleoprotein complex subunit 2-like protein; AltName: Full=Nhp2-like protein;	A0A804RA08_MAIZE RecName: Full=Ribonucloprotein {ECO:0000256|RuleBase:RU366039};	60S ribosomal protein 15.5kD/SNU13, NHP2/L7A family (includes ribonuclease P subunit p38), involved in splicing	GO:0031429,box H/ACA snoRNP complex; GO:0005730,nucleolus; GO:0005732,sno(s)RNA-containing ribonucleoprotein complex; GO:0034513,box H/ACA snoRNA binding; GO:0003729,mRNA binding; GO:0003723,RNA binding; GO:0000469,cleavage involved in rRNA processing; GO:0000470,maturation of LSU-rRNA; GO:0031118,rRNA pseudouridine synthesis; GO:0031120,snRNA pseudouridine synthesis; GO:0003674,molecular_functio…	PF01248.29:Ribosomal protein L7Ae/L30e/S12e/Gadd45 family	--	--	--
SbiHYZ.01G460000	1	0	0	0	1.2014	0.4415	0.3267	0.1245	0	0	1.2591	2.0038	2.0874	1.7111	0.8941	0.8959	Chr01	76256929	76257503	-	SbiHYZ.01G460000	--	K09060 plant G-box-binding factor | (RefSeq) bZIP transcription factor 16-like (A)	--	bZIP transcription factor 16 [Zea mays]	--	A0A1D6PF68_MAIZE SubName: Full=BZIP transcription factor 16 {ECO:0000313|EMBL:AQL08167.1};	--	GO:0005634,nucleus; GO:0003700,DNA-binding transcription factor activity; GO:0043565,sequence-specific DNA binding; GO:0006355,regulation of DNA-templated transcription; GO:0003674,molecular_function; GO:0140110,transcription regulator activity; GO:0003676,nucleic acid binding; GO:0003677,DNA binding; GO:0005488,binding; GO:0097159,organic cyclic compound binding; GO:1901363,heterocyclic compound…	--	--	--	--
SbiHYZ.01G461200	1	6.7719	4.1406	5.5601	2.0098	1.8735	2.253	1.5848	0	0.8718	9.0753	7.6953	8.773	1.7586	1.6599	2.3083	Chr01	76348630	76349713	+	SbiHYZ.01G461200	--	--	--	uncharacterized protein LOC8078873 [Sorghum bicolor]	--	C5WRL7_SORBI RecName: Full=FAS1 domain-containing protein {ECO:0000259|PROSITE:PS50213};	--	--	PF02469.25:Fasciclin domain	--	--	--
SbiHYZ.01G464200	1	0.9517	0.5426	0.3109	0.8234	0.7711	0.7057	0.1765	0.336	0.6272	1.0949	1.2173	1.4876	1.007	0.7242	0.7257	Chr01	76559062	76572704	+	SbiHYZ.01G464200	--	K19891 glucan endo-1,3-beta-glucosidase 1/2/3 [EC:3.2.1.39] | (RefSeq) glucan endo-1,3-beta-glucosidase 3 (A)	ko00500: Starch and sucrose metabolism; ko01100: Metabolic pathways	uncharacterized protein LOC8056844 isoform X1 [Sorghum bicolor]	E137_ARATH RecName: Full=Glucan endo-1,3-beta-glucosidase 7; EC=3.2.1.39; AltName: Full=(1->3)-beta-glucan endohydrolase 7; Short=(1->3)-beta-glucanase 7; AltName: Full=Beta-1,3-endoglucanase 7; Short=Beta-1,3-glucanase 7; Flags: Precursor;	C5WRP6_SORBI RecName: Full=DNA-directed DNA polymerase {ECO:0000256|ARBA:ARBA00012417}; EC=2.7.7.7 {ECO:0000256|ARBA:ARBA00012417};	--	GO:0046658,anchored component of plasma membrane; GO:0005576,extracellular region; GO:0042973,glucan endo-1,3-beta-D-glucosidase activity; GO:0005975,carbohydrate metabolic process; GO:0071555,cell wall organization; GO:0003674,molecular_function; GO:0003824,catalytic activity; GO:0004553,hydrolase activity, hydrolyzing O-glycosyl compounds; GO:0008422,beta-glucosidase activity; GO:0015926,glucos…	PF02739.19:5'-3' exonuclease, N-terminal resolvase-like domain	--	--	--
SbiHYZ.01G466100	1	15.1656	13.5284	10.8027	24.2004	23.568	16.5883	10.4934	9.9082	7.9542	23.5335	22.9752	21.4732	2.0004	3.3665	6.0318	Chr01	76770744	76774558	+	SbiHYZ.01G466100	--	--	--	probable inactive poly [ADP-ribose]	RCD1_ARATH RecName: Full=Inactive poly [ADP-ribose] polymerase RCD1; AltName: Full=Protein RADICAL-INDUCED CELL DEATH 1;	C5WRQ9_SORBI SubName: Full=Uncharacterized protein {ECO:0000313|EMBL:EER92605.1};	--	GO:0005737,cytoplasm; GO:0016363,nuclear matrix; GO:0005634,nucleus; GO:0003950,NAD+ ADP-ribosyltransferase activity; GO:0042742,defense response to bacterium; GO:0009793,embryo development ending in seed dormancy; GO:0009873,ethylene-activated signaling pathway; GO:0009867,jasmonic acid mediated signaling pathway; GO:0010102,lateral root morphogenesis; GO:0006809,nitric oxide biosynthetic proces…	PF12174.11:RCD1-SRO-TAF4 (RST) plant domain	--	--	--
SbiHYZ.01G467700	1	8.1696	5.0322	3.5524	5.4884	6.2571	3.738	2.9525	1.7133	2.7546	6.4266	7.0938	5.8209	6.5164	5.2926	3.1837	Chr01	76960958	76963939	-	SbiHYZ.01G467700	--	--	--	U-box domain-containing protein 75 [Sorghum bicolor]	PUB75_ORYSJ RecName: Full=U-box domain-containing protein 75 {ECO:0000305}; Short=OsPUB75 {ECO:0000303|PubMed:19825583}; EC=2.3.2.27 {ECO:0000305}; AltName: Full=Protein ERECT LEAF 1 {ECO:0000303|PubMed:24299927}; AltName: Full=Protein TAIHU DWARF1 {ECO:0000303|PubMed:23526892}; AltName: Full=RING-type E3 ubiquitin transferase PUB75 {ECO:0000305};	C5WRS8_SORBI RecName: Full=RING-type E3 ubiquitin transferase {ECO:0000256|ARBA:ARBA00012483}; EC=2.3.2.27 {ECO:0000256|ARBA:ARBA00012483};	--	GO:0005886,plasma membrane; GO:0061630,ubiquitin protein ligase activity; GO:0009742,brassinosteroid mediated signaling pathway; GO:0016567,protein ubiquitination; GO:1900457,regulation of brassinosteroid mediated signaling pathway; GO:0003674,molecular_function; GO:0003824,catalytic activity; GO:0004842,ubiquitin-protein transferase activity; GO:0016740,transferase activity; GO:0019787,ubiquitin…	PF04564.18:U-box domain	--	--	--
SbiHYZ.01G471500	1	9.1475	17.0419	15.8235	33.8343	29.7739	36.7629	20.4717	20.3539	18.456	147.227	147.533	156.63	11.7557	17.0761	24.4453	Chr01	77266005	77268918	-	SbiHYZ.01G471500	--	K17991 peroxygenase [EC:1.11.2.3] | (RefSeq) peroxygenase (A)	ko00073: Cutin, suberine and wax biosynthesis	peroxygenase [Sorghum bicolor]	PXG_LILLO RecName: Full=Peroxygenase {ECO:0000305}; EC=1.11.2.3 {ECO:0000250|UniProtKB:O81270}; AltName: Full=Caleosin {ECO:0000303|PubMed:18632804};	A0A1Z5SAN6_SORBI SubName: Full=Uncharacterized protein {ECO:0000313|EMBL:OQU92982.1};	--	GO:0005783,endoplasmic reticulum; GO:0016020,membrane; GO:0012511,monolayer-surrounded lipid storage body; GO:0102070,18-hydroxyoleate peroxygenase activity; GO:0005509,calcium ion binding; GO:0020037,heme binding; GO:1990137,plant seed peroxidase activity; GO:0042803,protein homodimerization activity; GO:0010888,negative regulation of lipid storage; GO:0003674,molecular_function; GO:0003824,cata…	PF05042.16:Caleosin related protein	--	--	--
SbiHYZ.01G471700	1	5.4064	0.5334	1.4948	0	0	0	0.4275	1.1029	0	2.5434	2.3854	2.8795	0	0	0	Chr01	77278726	77280326	-	SbiHYZ.01G471700	--	--	--	unnamed protein product [Miscanthus lutarioriparius]	CP41A_ARATH RecName: Full=Chloroplast stem-loop binding protein of 41 kDa a, chloroplastic; Short=CSP41-a; Flags: Precursor;	A0A811NTB6_9POAL SubName: Full=Hypothetical protein {ECO:0000313|EMBL:CAD6226166.1};	--	GO:0048046,apoplast; GO:0009507,chloroplast; GO:0009941,chloroplast envelope; GO:0009570,chloroplast stroma; GO:0009534,chloroplast thylakoid; GO:0005829,cytosol; GO:0010287,plastoglobule; GO:0005840,ribosome; GO:0010319,stromule; GO:0009579,thylakoid; GO:0003729,mRNA binding; GO:0008266,poly(U) RNA binding; GO:0003723,RNA binding; GO:0019843,rRNA binding; GO:0009658,chloroplast organization; GO:…	--	--	--	--
SbiHYZ.01G473000	1	13.4981	12.8078	9.5416	23.5933	28.3677	22.4512	14.7997	16.8473	13.1994	25.9501	29.1821	28.2371	13.0608	13.457	14.3141	Chr01	77423596	77428613	+	SbiHYZ.01G473000	--	K07374 tubulin alpha | (RefSeq) tubulin alpha-2 chain (A)	ko04145: Phagosome; ko04814: Motor proteins	tubulin alpha-2 chain [Sorghum bicolor]	TBA2_ELEIN RecName: Full=Tubulin alpha-2 chain; AltName: Full=Alpha-2-tubulin;	C5WSQ3_SORBI RecName: Full=Tubulin alpha chain {ECO:0000256|RuleBase:RU000352};	Alpha tubulin	GO:0005737,cytoplasm; GO:0005874,microtubule; GO:0005525,GTP binding; GO:0005200,structural constituent of cytoskeleton; GO:0007017,microtubule-based process; GO:0000166,nucleotide binding; GO:0003674,molecular_function; GO:0005488,binding; GO:0017076,purine nucleotide binding; GO:0019001,guanyl nucleotide binding; GO:0032553,ribonucleotide binding; GO:0032555,purine ribonucleotide binding; GO:00…	PF00091.28:Tubulin/FtsZ family, GTPase domain	--	--	--
SbiHYZ.01G476700	1	0	0.5663	0.6304	0.4267	0.4694	0.3838	0.0756	0.065	0	0.603	0.7402	0.8097	0.1689	0.076	0.0778	Chr01	77762154	77768235	-	SbiHYZ.01G476700	--	--	--	uncharacterized protein LOC8054196 isoform X1 [Sorghum bicolor]	--	A0A1Z5SAR1_SORBI SubName: Full=Uncharacterized protein {ECO:0000313|EMBL:OQU93014.1};	--	--	--	--	--	--
SbiHYZ.01G477700	1	0	0.6612	0.3523	0.217	0.0648	0.0853	0.0244	0	0.099	0.4928	0.4392	0.4871	0	0.105	0	Chr01	77877637	77882765	+	SbiHYZ.01G477700	--	K01188 beta-glucosidase [EC:3.2.1.21] | (RefSeq) beta-glucosidase 6 (A)	ko00460: Cyanoamino acid metabolism; ko00500: Starch and sucrose metabolism; ko00999: Biosynthesis of various plant secondary metabolites; ko01100: Metabolic pathways; ko01110: Biosynthesis of secondary metabolites	Beta-glucosidase 11 [Zea mays]	BGL06_ORYSJ RecName: Full=Beta-glucosidase 6 {ECO:0000305}; Short=Os3bglu6 {ECO:0000303|PubMed:17196101}; EC=3.2.1.21 {ECO:0000269|PubMed:19587102}; Flags: Precursor;	A0A1D6PHF5_MAIZE SubName: Full=Beta-glucosidase 11 {ECO:0000313|EMBL:AQL08787.1};	Beta-glucosidase, lactase phlorizinhydrolase, and related proteins	GO:0005576,extracellular region; GO:0033907,beta-D-fucosidase activity; GO:0004565,beta-galactosidase activity; GO:0080083,beta-gentiobiose beta-glucosidase activity; GO:0008422,beta-glucosidase activity; GO:0080079,cellobiose glucosidase activity; GO:0042973,glucan endo-1,3-beta-D-glucosidase activity; GO:0016798,hydrolase activity, acting on glycosyl bonds; GO:0102483,scopolin beta-glucosidase …	PF00232.21:Glycosyl hydrolase family 1	--	--	--
SbiHYZ.01G479200	1	8.6542	6.2069	7.62	5.3552	6.788	6.0668	2.0012	1.2407	2.3632	7.9193	8.1805	7.6541	3.9183	3.6267	1.7944	Chr01	77955226	77961586	+	SbiHYZ.01G479200	--	K20867 galacturonosyltransferase 12/13/14/15 [EC:2.4.1.-] | (RefSeq) probable galacturonosyltransferase 14 (A)	--	probable galacturonosyltransferase 14 [Sorghum bicolor]	GAUTE_ARATH RecName: Full=Probable galacturonosyltransferase 14; EC=2.4.1.-;	A0A1B6QPQ5_SORBI RecName: Full=Hexosyltransferase {ECO:0000256|RuleBase:RU362027}; EC=2.4.1.- {ECO:0000256|RuleBase:RU362027};	--	GO:0005794,Golgi apparatus; GO:0000139,Golgi membrane; GO:0016021,integral component of membrane; GO:0090406,pollen tube; GO:0047262,polygalacturonate 4-alpha-galacturonosyltransferase activity; GO:0052325,cell wall pectin biosynthetic process; GO:0048358,mucilage pectin biosynthetic process; GO:0009555,pollen development; GO:0009860,pollen tube growth; GO:0003674,molecular_function; GO:0003824,c…	PF01501.23:Glycosyl transferase family 8	--	--	--
SbiHYZ.01G480000	1	0	1.1176	0.7767	0.6779	0.1868	0.4916	0.4917	0.9061	0.214	3.9285	4.2061	5.4364	0	0.0505	0.1444	Chr01	78001902	78003049	-	SbiHYZ.01G480000	--	--	--	hypothetical protein BDA96_01G491400 [Sorghum bicolor]	--	A0A1B6QPR3_SORBI SubName: Full=Uncharacterized protein {ECO:0000313|EMBL:KXG39900.1};	--	--	--	--	--	--
SbiHYZ.01G480600	1	9.7802	6.7086	6.1638	9.647	10.9022	11.8521	6.8074	5.4471	6.467	12.3181	13.2215	13.1494	16.0439	14.797	11.5415	Chr01	78034758	78046381	+	SbiHYZ.01G480600	--	K13217 pre-mRNA-processing factor 39 | (RefSeq) pre-mRNA-processing factor 39 (A)	--	pre-mRNA-processing factor 39 [Sorghum bicolor]	PR39A_ARATH RecName: Full=Pre-mRNA-processing factor 39-1 {ECO:0000303|PubMed:17380304}; Short=AtPRP39-1 {ECO:0000303|PubMed:17380304}; AltName: Full=PRP39 homolog A {ECO:0000305}; AltName: Full=Pre-mRNA-processing factor 39a {ECO:0000303|PubMed:28971960};	C5WTP4_SORBI SubName: Full=Uncharacterized protein {ECO:0000313|EMBL:EER92659.1};	mRNA processing protein	GO:0005634,nucleus; GO:0006397,mRNA processing; GO:0048573,photoperiodism, flowering; GO:0008380,RNA splicing; GO:0006139,nucleobase-containing compound metabolic process; GO:0006396,RNA processing; GO:0006725,cellular aromatic compound metabolic process; GO:0006807,nitrogen compound metabolic process; GO:0008150,biological_process; GO:0008152,metabolic process; GO:0009987,cellular process; GO:00…	PF05843.17:Suppressor of forked protein (Suf)	--	--	--
SbiHYZ.01G482300	1	0	0.0472	0.0751	0.2247	0.1677	0.2317	0.0252	0	0.0256	0.3752	0.3005	0.3742	0.0867	0	0	Chr01	78150819	78157411	-	SbiHYZ.01G482300	--	K10664 E3 ubiquitin-protein ligase ATL6/9/15/31/42/55 [EC:2.3.2.27] | (RefSeq) RING-H2 finger protein ATL32 (A)	--	probable E3 ubiquitin-protein ligase RHY1A [Sorghum bicolor]	RHY1A_ARATH RecName: Full=Probable E3 ubiquitin-protein ligase RHY1A {ECO:0000305}; EC=2.3.2.27; AltName: Full=RING-H2 finger Y1a {ECO:0000303|PubMed:9781696}; AltName: Full=RING-H2 zinc finger protein RHY1a {ECO:0000305}; AltName: Full=RING-type E3 ubiquitin transferase RHY1A {ECO:0000305};	C5WTR0_SORBI RecName: Full=RING-type domain-containing protein {ECO:0000259|PROSITE:PS50089};	FOG: Predicted E3 ubiquitin ligase	GO:0046872,metal ion binding; GO:0016740,transferase activity; GO:0016567,protein ubiquitination; GO:0003674,molecular_function; GO:0005488,binding; GO:0043167,ion binding; GO:0043169,cation binding; GO:0003824,catalytic activity; GO:0006807,nitrogen compound metabolic process; GO:0008150,biological_process; GO:0008152,metabolic process; GO:0019538,protein metabolic process; GO:0032446,protein mo…	PF13639.9:Ring finger domain	--	--	--
SbiHYZ.01G485200	1	0	1.3278	1.4792	0.8154	1.0956	0.9209	0.2746	0.3936	0.093	1.8516	1.5028	1.4168	1.2189	1.2162	0.5647	Chr01	78375715	78380719	+	SbiHYZ.01G485200	--	K00860 adenylylsulfate kinase [EC:2.7.1.25] | (RefSeq) adenylyl-sulfate kinase 3 isoform X2 (A)	ko00230: Purine metabolism; ko00920: Sulfur metabolism; ko01100: Metabolic pathways	adenylyl-sulfate kinase 3 isoform X2 [Sorghum bicolor]	APK3_ARATH RecName: Full=Adenylyl-sulfate kinase 3 {ECO:0000305}; EC=2.7.1.25 {ECO:0000269|PubMed:19304933}; AltName: Full=ATP adenosine-5'-phosphosulfate 3'-phosphotransferase 3; AltName: Full=Adenosine-5'-phosphosulfate kinase 3 {ECO:0000303|PubMed:19304933}; Short=APS kinase 3 {ECO:0000303|PubMed:19304933};	C5WTT3_SORBI RecName: Full=Adenylyl-sulfate kinase {ECO:0000256|ARBA:ARBA00012121, ECO:0000256|RuleBase:RU004347}; EC=2.7.1.25 {ECO:0000256|ARBA:ARBA00012121, ECO:0000256|RuleBase:RU004347};	Adenosine 5'-phosphosulfate kinase	GO:0005829,cytosol; GO:0004020,adenylylsulfate kinase activity; GO:0005524,ATP binding; GO:0019344,cysteine biosynthetic process; GO:0070814,hydrogen sulfide biosynthetic process; GO:0016310,phosphorylation; GO:0000103,sulfate assimilation; GO:0003674,molecular_function; GO:0003824,catalytic activity; GO:0016301,kinase activity; GO:0016740,transferase activity; GO:0016772,transferase activity, tr…	PF01583.23:Adenylylsulphate kinase	--	--	--
SbiHYZ.01G486000	1	0.8871	0.7367	1.1629	1.3841	1.9347	1.0753	0.511	0.2257	0.4769	1.6598	1.6806	1.4607	1.3051	1.0613	1.1501	Chr01	78422459	78429035	+	SbiHYZ.01G486000	--	K10598 peptidyl-prolyl cis-trans isomerase-like 2 [EC:5.2.1.8] | (RefSeq) peptidyl-prolyl cis-trans isomerase CYP65 (A)	ko04120: Ubiquitin mediated proteolysis	peptidyl-prolyl cis-trans isomerase CYP65 [Sorghum bicolor]	PPIL2_ARATH RecName: Full=Peptidyl-prolyl cis-trans isomerase CYP65 {ECO:0000305}; Short=AtCYP65; Short=PPIase CYP65; EC=2.3.2.27 {ECO:0000250|UniProtKB:Q13356}; EC=5.2.1.8 {ECO:0000250|UniProtKB:Q08752}; AltName: Full=Cyclophilin-65; AltName: Full=Peptidyl-prolyl cis-trans isomerase-like 2; AltName: Full=Plant U-box protein 49; AltName: Full=RING-type E3 ubiquitin transferase isomerase-like 2 {E…	C5WTU1_SORBI RecName: Full=RING-type E3 ubiquitin transferase {ECO:0000256|ARBA:ARBA00012483}; EC=2.3.2.27 {ECO:0000256|ARBA:ARBA00012483};	Cyclophilin type, U box-containing peptidyl-prolyl cis-trans isomerase	GO:0071013,catalytic step 2 spliceosome; GO:0003755,peptidyl-prolyl cis-trans isomerase activity; GO:0034450,ubiquitin-ubiquitin ligase activity; GO:0006457,protein folding; GO:0000413,protein peptidyl-prolyl isomerization; GO:0000209,protein polyubiquitination; GO:0003674,molecular_function; GO:0003824,catalytic activity; GO:0016853,isomerase activity; GO:0016859,cis-trans isomerase activity; GO…	PF00160.24:Cyclophilin type peptidyl-prolyl cis-trans isomerase/CLD	--	--	--
SbiHYZ.01G487300	1	0	0.5282	0.8161	0.9113	0.7131	0.9258	0.1552	0.4004	0.2579	0.8563	1.0629	0.8372	0.8243	0.7296	0.7108	Chr01	78533088	78540541	-	SbiHYZ.01G487300	--	--	--	protein CLT2, chloroplastic [Sorghum bicolor]	CLT2_ARATH RecName: Full=Protein CLT2, chloroplastic {ECO:0000303|PubMed:20080670}; AltName: Full=CRT-like transporter 2 {ECO:0000303|PubMed:20080670}; AltName: Full=Chloroquine-resistance transporter-like transporter 2 {ECO:0000303|PubMed:20080670}; Flags: Precursor;	A0A1B6QPU7_SORBI SubName: Full=Uncharacterized protein {ECO:0000313|EMBL:KXG39946.1};	--	GO:0009507,chloroplast; GO:0031969,chloroplast membrane; GO:0016021,integral component of membrane; GO:0009536,plastid; GO:0002229,defense response to oomycetes; GO:0034635,glutathione transport; GO:0046686,response to cadmium ion; GO:0002239,response to oomycetes; GO:0006950,response to stress; GO:0006952,defense response; GO:0008150,biological_process; GO:0009605,response to external stimulus; …	PF08627.13:CRT-like, chloroquine-resistance transporter-like	--	--	--
SbiHYZ.01G488200	1	1.0027	0.726	1.009	0.7113	1.0721	0.6886	0.673	0.5101	0.6603	1.9885	1.9169	1.9201	0.9996	0.7701	0.7975	Chr01	78616217	78626294	+	SbiHYZ.01G488200	--	K12178 COP9 signalosome complex subunit 4 | (RefSeq) COP9 signalosome complex subunit 4 (A)	--	COP9 signalosome complex subunit 4 [Sorghum bicolor]	CSN4_ARATH RecName: Full=COP9 signalosome complex subunit 4; Short=AtS4; Short=Signalosome subunit 4; AltName: Full=Constitutive photomorphogenesis protein 8; AltName: Full=Protein FUSCA 4;	C5WUN5_SORBI RecName: Full=PCI domain-containing protein {ECO:0000259|PROSITE:PS50250};	COP9 signalosome, subunit CSN4	GO:0008180,COP9 signalosome; GO:0005737,cytoplasm; GO:0032991,protein-containing complex; GO:0010100,negative regulation of photomorphogenesis; GO:0010971,positive regulation of G2/M transition of mitotic cell cycle; GO:0000338,protein deneddylation; GO:0009585,red, far-red light phototransduction; GO:0007275,multicellular organism development; GO:0008150,biological_process; GO:0009314,response t…	PF01399.30:PCI domain	--	--	--
SbiHYZ.01G488400	1	0	0	0	0.007	0.0584	0.0659	0.0282	0.1133	0.0382	0.1568	0.1758	0.1214	0.0971	0.0135	0.0774	Chr01	78618322	78626294	-	SbiHYZ.01G488400	--	K12178 COP9 signalosome complex subunit 4 | (RefSeq) COP9 signalosome complex subunit 4 (A)	--	hypothetical protein SORBI_3001G469300 [Sorghum bicolor]	VCL21_ARATH RecName: Full=Vicilin-like seed storage protein At2g18540; AltName: Full=Globulin At2g18540; Flags: Precursor;	C5WUN6_SORBI SubName: Full=Uncharacterized protein {ECO:0000313|EMBL:EER95333.1};	--	--	PF00190.25:Cupin	--	--	--
SbiHYZ.01G490400	1	1.4285	1.231	1.4646	2.3435	2.2053	2.7409	2.1763	1.378	1.6759	3.2726	3.6802	3.3008	3.2257	2.3703	2.6064	Chr01	78769461	78777478	+	SbiHYZ.01G490400	--	K17469 sulfate transporter 2, low-affinity | (RefSeq) low affinity sulfate transporter 3 (A)	--	low affinity sulfate transporter 3 [Sorghum bicolor]	SUT21_ARATH RecName: Full=Sulfate transporter 2.1; AltName: Full=AST68;	A0A1B6QPW5_SORBI RecName: Full=STAS domain-containing protein {ECO:0000259|PROSITE:PS50801};	Sulfate/bicarbonate/oxalate exchanger SAT-1 and related transporters (SLC26 family)	GO:0005887,integral component of plasma membrane; GO:0015301,NA; GO:0008271,secondary active sulfate transmembrane transporter activity; GO:0015116,sulfate transmembrane transporter activity; GO:0015293,symporter activity; GO:1902358,sulfate transmembrane transport; GO:0003674,molecular_function; GO:0005215,transporter activity; GO:0008509,anion transmembrane transporter activity; GO:0015075,ion …	PF00916.23:Sulfate permease family	--	--	--
SbiHYZ.01G490500	1	0.8319	1.0959	1.9702	2.3243	3.1371	2.1379	1.9091	2.2766	3.645	4.4828	4.7693	5.1713	3.1053	3.0348	3.0621	Chr01	78778332	78785370	+	SbiHYZ.01G490500	--	K10206 LL-diaminopimelate aminotransferase [EC:2.6.1.83] | (RefSeq) aminotransferase ALD1 homolog (A)	ko00300: Lysine biosynthesis; ko01100: Metabolic pathways; ko01110: Biosynthesis of secondary metabolites; ko01230: Biosynthesis of amino acids	hypothetical protein SORBI_3001G471100 [Sorghum bicolor]	ALD1_ORYSJ RecName: Full=Aminotransferase ALD1 homolog; EC=2.6.1.-;	A0A1Z5SAX3_SORBI RecName: Full=Aminotran_1_2 domain-containing protein {ECO:0000259|Pfam:PF00155};	Kynurenine aminotransferase, glutamine transaminase K	GO:0030170,pyridoxal phosphate binding; GO:0008483,transaminase activity; GO:0009058,biosynthetic process; GO:0006952,defense response; GO:0003674,molecular_function; GO:0005488,binding; GO:0019842,vitamin binding; GO:0036094,small molecule binding; GO:0043167,ion binding; GO:0043168,anion binding; GO:0070279,vitamin B6 binding; GO:0097159,organic cyclic compound binding; GO:1901363,heterocyclic …	PF00155.24:Aminotransferase class I and II	--	--	--
SbiHYZ.01G491100	1	1.2311	1.5922	1.2185	2.1869	2.0165	1.8488	2.2027	1.6017	1.8187	4.1713	3.8915	4.2907	3.0078	2.6431	2.2187	Chr01	78820517	78830124	-	SbiHYZ.01G491100	--	K25762 tubulin N-terminal N-acetyltransferase [EC:2.3.1.308] | (RefSeq) N-acetyltransferase 9-like protein (A)	--	uncharacterized protein LOC8054261 [Sorghum bicolor]	TI223_ARATH RecName: Full=Mitochondrial import inner membrane translocase subunit TIM22-3;	A0A811M6Z3_9POAL SubName: Full=Hypothetical protein {ECO:0000313|EMBL:CAD6202469.1};	Mitochondrial import inner membrane translocase, subunit TIM17	GO:0009507,chloroplast; GO:0009941,chloroplast envelope; GO:0016021,integral component of membrane; GO:0042721,TIM22 mitochondrial import inner membrane insertion complex; GO:0008320,protein transmembrane transporter activity; GO:0045039,protein insertion into mitochondrial inner membrane; GO:0045036,protein targeting to chloroplast; GO:0015031,protein transport; GO:0003674,molecular_function; GO…	PF10536.12:Plant mobile domain	--	--	--
SbiHYZ.01G494100	1	5.7385	7.0463	6.3418	12.7444	14.3182	11.4554	6.2559	7.0064	5.91	14.6285	15.6666	16.0919	7.6555	8.3853	8.7131	Chr01	79065391	79069607	+	SbiHYZ.01G494100	--	--	--	uncharacterized protein LOC8057635 isoform X1 [Sorghum bicolor]	--	C5WUT1_SORBI RecName: Full=TMEM135_C_rich domain-containing protein {ECO:0000259|Pfam:PF15982};	Uncharacterized conserved protein	GO:0016021,integral component of membrane; GO:0005575,cellular_component; GO:0016020,membrane; GO:0031224,intrinsic component of membrane; GO:0110165,cellular anatomical entity	PF15982.8:N-terminal cysteine-rich region of Transmembrane protein 135	--	--	--
SbiHYZ.01G495200	1	0	0.1631	0.0823	0.1869	0.0515	0.0847	0.5421	0.383	0.3146	0.6566	0.5859	0.6618	0.6487	1.0985	0.1792	Chr01	79143485	79151225	+	SbiHYZ.01G495200	--	K00121 S-(hydroxymethyl)glutathione dehydrogenase / alcohol dehydrogenase [EC:1.1.1.284 1.1.1.1] | (RefSeq) alcohol dehydrogenase-like 7 (A)	ko00010: Glycolysis / Gluconeogenesis; ko00071: Fatty acid degradation; ko00350: Tyrosine metabolism; ko00620: Pyruvate metabolism; ko01100: Metabolic pathways; ko01110: Biosynthesis of secondary metabolites; ko01200: Carbon metabolism	alcohol dehydrogenase-like 7 [Sorghum bicolor]	ADHL7_ARATH RecName: Full=Alcohol dehydrogenase-like 7; EC=1.1.1.1 {ECO:0000250|UniProtKB:P06525};	A0A1B6QQ02_SORBI SubName: Full=Uncharacterized protein {ECO:0000313|EMBL:KXG40001.1};	Alcohol dehydrogenase, class III	GO:0005829,cytosol; GO:0004024,alcohol dehydrogenase activity, zinc-dependent; GO:0051903,S-(hydroxymethyl)glutathione dehydrogenase activity; GO:0008270,zinc ion binding; GO:0046294,formaldehyde catabolic process; GO:0003674,molecular_function; GO:0003824,catalytic activity; GO:0004022,alcohol dehydrogenase (NAD+) activity; GO:0016491,oxidoreductase activity; GO:0016614,oxidoreductase activity, …	PF08240.15:Alcohol dehydrogenase GroES-like domain	--	--	--
SbiHYZ.01G497000	1	0	0.0138	0	0.0601	0.0783	0.058	0	0.0886	0	0.1139	0.1327	0.1709	0	0	0.0681	Chr01	79372688	79384033	-	SbiHYZ.01G497000	--	K03926 periplasmic divalent cation tolerance protein | (RefSeq) protein CutA 1, chloroplastic (A)	--	uncharacterized protein LOC8081999 [Sorghum bicolor]	NMAT1_ARATH RecName: Full=Nuclear intron maturase 1, mitochondrial {ECO:0000303|PubMed:19946041}; Short=AtnMat1 {ECO:0000303|PubMed:19946041}; EC=3.1.-.-; AltName: Full=Nuclear intron maturase 1 a {ECO:0000303|PubMed:12527773}; Short=AtnMat1a {ECO:0000303|PubMed:12527773}; AltName: Full=Protein CHANGED SENSITIVITY TO CELLULOSE SYNTHESIS INHIBITORS 1 {ECO:0000303|PubMed:16621844}; Flags: Precursor;	A0A811MNA7_9POAL SubName: Full=Hypothetical protein {ECO:0000313|EMBL:CAD6209916.1};	FOG: Reverse transcriptase	GO:0005739,mitochondrion; GO:0004519,endonuclease activity; GO:0000373,Group II intron splicing; GO:0000374,Group III intron splicing; GO:0006314,intron homing; GO:0090615,mitochondrial mRNA processing; GO:0007005,mitochondrion organization; GO:0006521,regulation of cellular amino acid metabolic process; GO:2001006,regulation of cellulose biosynthetic process; GO:0032885,regulation of polysacchar…	PF00078.30:Reverse transcriptase (RNA-dependent DNA polymerase)	--	--	--
SbiHYZ.01G497500	1	1.2587	0.8916	0.9779	4.4627	4.0485	5.9203	1.314	0.8192	0.6672	8.0327	7.3603	8.6227	3.3301	3.5861	4.9311	Chr01	79405484	79416623	+	SbiHYZ.01G497500	--	K09264 MADS-box transcription factor, plant | (RefSeq) MADS-box transcription factor 23 (A)	--	MADS-box transcription factor 47-like isoform X1 [Sorghum bicolor]	MAD47_ORYSJ RecName: Full=MADS-box transcription factor 47 {ECO:0000305}; AltName: Full=MADS-domain-containing protein 1 {ECO:0000303|PubMed:16827922}; Short=OsMDP1 {ECO:0000303|PubMed:16827922}; AltName: Full=OsMADS47 {ECO:0000303|PubMed:14701936};	A0A1B6QQ24_SORBI SubName: Full=Uncharacterized protein {ECO:0000313|EMBL:KXG40019.1};	MADS box transcription factor	GO:0005634,nucleus; GO:0003700,DNA-binding transcription factor activity; GO:0000981,DNA-binding transcription factor activity, RNA polymerase II-specific; GO:0046983,protein dimerization activity; GO:0000978,RNA polymerase II cis-regulatory region sequence-specific DNA binding; GO:0009742,brassinosteroid mediated signaling pathway; GO:0045944,positive regulation of transcription by RNA polymeras…	PF00319.21:SRF-type transcription factor (DNA-binding and dimerisation domain)	MADS-MIKC	TF	MADS->MADS-MIKC
SbiHYZ.01G497700	1	9.0824	2.1898	1.8426	4.5675	5.6089	4.5868	4.7662	3.7634	5.5004	4.4082	5.4958	5.0859	2.9407	3.641	2.272	Chr01	79436380	79441573	-	SbiHYZ.01G497700	--	K01719 uroporphyrinogen-III synthase [EC:4.2.1.75] | (RefSeq) uroporphyrinogen-III synthase, chloroplastic (A)	ko00860: Porphyrin metabolism; ko01100: Metabolic pathways; ko01110: Biosynthesis of secondary metabolites; ko01240: Biosynthesis of cofactors	uroporphyrinogen-III synthase, chloroplastic [Sorghum bicolor]	HEM4_ORYSJ RecName: Full=Uroporphyrinogen-III synthase, chloroplastic; EC=4.2.1.75; AltName: Full=Hydroxymethylbilane hydrolyase [cyclizing]; AltName: Full=Uroporphyrinogen-III cosynthase; Flags: Precursor;	C5WUW6_SORBI RecName: Full=Uroporphyrinogen-III synthase {ECO:0000256|ARBA:ARBA00013109, ECO:0000256|RuleBase:RU366031}; EC=4.2.1.75 {ECO:0000256|ARBA:ARBA00013109, ECO:0000256|RuleBase:RU366031};	--	GO:0009507,chloroplast; GO:0004852,uroporphyrinogen-III synthase activity; GO:0015995,chlorophyll biosynthetic process; GO:0006782,protoporphyrinogen IX biosynthetic process; GO:0006780,uroporphyrinogen III biosynthetic process; GO:0003674,molecular_function; GO:0003824,catalytic activity; GO:0016829,lyase activity; GO:0016835,carbon-oxygen lyase activity; GO:0016836,hydro-lyase activity; GO:0006…	PF02602.18:Uroporphyrinogen-III synthase HemD	--	--	--
SbiHYZ.01G498600	1	0.6913	0.4616	0.5993	0.64	0.735	0.8195	0.8248	0.4527	0.5767	1.1171	0.9634	1.112	0.7513	0.9615	0.7585	Chr01	79467527	79484892	-	SbiHYZ.01G498600	--	K15891 NAD+-dependent farnesol dehydrogenase [EC:1.1.1.354] | (RefSeq) uncharacterized protein LOC8082002 (A)	ko00900: Terpenoid backbone biosynthesis; ko00909: Sesquiterpenoid and triterpenoid biosynthesis; ko01110: Biosynthesis of secondary metabolites	uncharacterized protein LOC8082002 [Sorghum bicolor]	VP221_ARATH RecName: Full=Vacuolar protein sorting-associated protein 22 homolog 1; Short=AtVPS22-1; AltName: Full=ESCRT-II complex subunit VPS22 homolog 1;	C5WUX1_SORBI RecName: Full=Epimerase domain-containing protein {ECO:0000259|Pfam:PF01370};	Flavonol reductase/cinnamoyl-CoA reductase	GO:0000814,ESCRT II complex; GO:0043328,protein transport to vacuole involved in ubiquitin-dependent protein catabolic process via the multivesicular body sorting pathway; GO:0006508,proteolysis; GO:0006511,ubiquitin-dependent protein catabolic process; GO:0006807,nitrogen compound metabolic process; GO:0006810,transport; GO:0006886,intracellular protein transport; GO:0007034,vacuolar transport; …	PF01370.24:NAD dependent epimerase/dehydratase family	--	--	--
SbiHYZ.01G499900	1	0	0.4747	0.406	0.1107	0.1323	0.1566	0.2984	0.2309	0	0.3905	0.4803	0.5581	0.0513	0.1714	0.3681	Chr01	79593927	79596452	+	SbiHYZ.01G499900	--	--	--	uncharacterized protein LOC8057668 [Sorghum bicolor]	FLZ17_ARATH RecName: Full=FCS-Like Zinc finger 17 {ECO:0000303|PubMed:24901469};	C5WVR3_SORBI RecName: Full=FLZ-type domain-containing protein {ECO:0000259|PROSITE:PS51795};	--	GO:0005737,cytoplasm; GO:0005829,cytosol; GO:0005634,nucleus; GO:0046872,metal ion binding; GO:0009737,response to abscisic acid; GO:0034097,response to cytokine; GO:0009749,response to glucose; GO:1905582,response to mannose; GO:1902074,response to salt; GO:0042594,response to starvation; GO:0009744,response to sucrose; GO:0003674,molecular_function; GO:0005488,binding; GO:0043167,ion binding; G…	PF04570.17:zinc-finger of the FCS-type, C2-C2	--	--	--
SbiHYZ.01G500300	1	9.4547	9.6309	8.1198	5.4917	3.7009	3.5072	10.0839	9.5248	9.6952	15.9332	13.7834	13.6468	1.8462	2.6714	8.1583	Chr01	79622312	79624126	+	SbiHYZ.01G500300	--	K09286 EREBP-like factor | (RefSeq) ethylene-responsive transcription factor RAP2-12 (A)	--	hypothetical protein SORBI_3001G481600 [Sorghum bicolor]	RAP22_ARATH RecName: Full=Ethylene-responsive transcription factor RAP2-2; Short=AtRAP2.2; AltName: Full=Protein RELATED TO APETALA2 2;	A0A1Z5SB32_SORBI RecName: Full=AP2/ERF domain-containing protein {ECO:0000259|PROSITE:PS51032};	--	GO:0005634,nucleus; GO:0003700,DNA-binding transcription factor activity; GO:0000976,transcription cis-regulatory region binding; GO:0009873,ethylene-activated signaling pathway; GO:0010468,regulation of gene expression; GO:0001666,response to hypoxia; GO:0003674,molecular_function; GO:0140110,transcription regulator activity; GO:0001067,transcription regulatory region nucleic acid binding; GO:00…	PF00847.23:AP2 domain	AP2/ERF-ERF	TF	AP2/ERF->AP2/ERF-ERF
SbiHYZ.01G501200	1	0	0	1.005	0.8334	0.55	0.8787	0.5908	1.0924	1.1701	0.6679	0.7038	0.7621	0.5076	0.2122	0.243	Chr01	79716927	79721752	-	SbiHYZ.01G501200	--	--	--	hypothetical protein BDA96_01G514400 [Sorghum bicolor]	WTF1_MAIZE RecName: Full=Protein WHAT'S THIS FACTOR 1, chloroplastic {ECO:0000303|PubMed:19251672}; Flags: Precursor;	C5WVS5_SORBI RecName: Full=PORR domain-containing protein {ECO:0000259|Pfam:PF11955};	--	GO:0009507,chloroplast; GO:0003723,RNA binding; GO:0000373,Group II intron splicing; GO:0006397,mRNA processing; GO:0008380,RNA splicing; GO:0003674,molecular_function; GO:0003676,nucleic acid binding; GO:0005488,binding; GO:0097159,organic cyclic compound binding; GO:1901363,heterocyclic compound binding; GO:0000375,RNA splicing, via transesterification reactions; GO:0000377,RNA splicing, via tr…	PF11955.11:Plant organelle RNA recognition domain	--	--	--
SbiHYZ.01G501500	1	0	1.8733	1.6262	3.4375	2.8872	1.542	0.4182	0.0514	0.0303	2.7017	2.3851	2.3506	0.077	0.0644	0.0614	Chr01	79740975	79743370	+	SbiHYZ.01G501500	--	K13464 jasmonate ZIM domain-containing protein | (RefSeq) protein TIFY 11a (A)	ko04075: Plant hormone signal transduction	protein TIFY 11a [Sorghum bicolor]	TI11A_ORYSI RecName: Full=Protein TIFY 11a {ECO:0000305};	C5WVS8_SORBI RecName: Full=Tify domain-containing protein {ECO:0000259|PROSITE:PS51320};	--	GO:0005634,nucleus; GO:0005575,cellular_component; GO:0005622,intracellular anatomical structure; GO:0043226,organelle; GO:0043227,membrane-bounded organelle; GO:0043229,intracellular organelle; GO:0043231,intracellular membrane-bounded organelle; GO:0110165,cellular anatomical entity	PF06200.17:tify domain	Tify	TF	Tify
SbiHYZ.01G501800	1	0.907	0.1519	0.3091	0.3613	0.4086	0.5621	0.3894	0.1451	0.2702	0.4054	0.4012	0.5818	0.3624	0.2098	0.2335	Chr01	79755120	79767823	+	SbiHYZ.01G501800	--	K02730 20S proteasome subunit alpha 1 [EC:3.4.25.1] | (RefSeq) proteasome subunit alpha type-6 (A)	ko03050: Proteasome	polyadenylate-binding protein-interacting protein 7 isoform X3 [Sorghum bicolor]	PSA6_ORYSJ RecName: Full=Proteasome subunit alpha type-6; AltName: Full=20S proteasome alpha subunit A; AltName: Full=20S proteasome subunit alpha-1;	A0A1B6QQ52_SORBI RecName: Full=Smr domain-containing protein {ECO:0000259|PROSITE:PS50828};	20S proteasome, regulatory subunit alpha type PSMA6/SCL1	GO:0005737,cytoplasm; GO:0005634,nucleus; GO:0005839,proteasome core complex; GO:0019773,proteasome core complex, alpha-subunit complex; GO:0010498,proteasomal protein catabolic process; GO:0006511,ubiquitin-dependent protein catabolic process; GO:0006508,proteolysis; GO:0006807,nitrogen compound metabolic process; GO:0008150,biological_process; GO:0008152,metabolic process; GO:0009056,catabolic …	PF07145.18:Ataxin-2 C-terminal region	--	--	--
SbiHYZ.01G504000	1	2.2791	6.8511	8.6004	15.5628	17.5519	17.8922	13.9854	13.0803	15.9677	21.8782	20.0082	21.8974	22.537	19.148	17.0734	Chr01	79905015	79909499	+	SbiHYZ.01G504000	--	K09285 AP2-like factor, ANT lineage | (RefSeq) AP2-like ethylene-responsive transcription factor AIL5 (A)	--	hypothetical protein BDA96_01G517400 [Sorghum bicolor]	AIL1_ARATH RecName: Full=AP2-like ethylene-responsive transcription factor AIL1 {ECO:0000303|PubMed:15988559}; AltName: Full=Protein AINTEGUMENTA-LIKE 1 {ECO:0000303|PubMed:15988559};	A0A1B6QQ67_SORBI SubName: Full=Uncharacterized protein {ECO:0000313|EMBL:KXG40060.1};	--	GO:0005634,nucleus; GO:0003700,DNA-binding transcription factor activity; GO:0000976,transcription cis-regulatory region binding; GO:0009873,ethylene-activated signaling pathway; GO:0003674,molecular_function; GO:0140110,transcription regulator activity; GO:0001067,transcription regulatory region nucleic acid binding; GO:0003676,nucleic acid binding; GO:0003677,DNA binding; GO:0003690,double-stra…	PF00847.23:AP2 domain	AP2/ERF-AP2	TF	AP2/ERF->AP2/ERF-AP2
SbiHYZ.01G504500	1	0.0231	0.2977	0.0611	0.4723	0.4549	0.5926	0.4721	0.4324	0.6149	0.9403	0.4691	0.7082	0.6171	0.5086	0.4643	Chr01	79949943	79957386	-	SbiHYZ.01G504500	--	K03043 DNA-directed RNA polymerase subunit beta [EC:2.7.7.6] | (RefSeq) rpoB, SobiCp012; RNA polymerase beta subunit (A)	ko03020: RNA polymerase	multiple organellar RNA editing factor 8, chloroplastic/mitochondrial [Sorghum bicolor]	MORF8_ARATH RecName: Full=Multiple organellar RNA editing factor 8, chloroplastic/mitochondrial {ECO:0000305}; AltName: Full=RNA editing-interacting protein 1 {ECO:0000303|PubMed:22566615}; Flags: Precursor;	C5WVV4_SORBI SubName: Full=Uncharacterized protein {ECO:0000313|EMBL:EER92766.1};	--	GO:0009507,chloroplast; GO:0005829,cytosol; GO:0005739,mitochondrion; GO:0050897,cobalt ion binding; GO:0003729,mRNA binding; GO:0046983,protein dimerization activity; GO:0042803,protein homodimerization activity; GO:0016554,cytidine to uridine editing; GO:0080156,mitochondrial mRNA modification; GO:0006397,mRNA processing; GO:0009451,RNA modification; GO:0003674,molecular_function; GO:0005488,bi…	--	--	--	--
SbiHYZ.01G508400	1	0	1.8159	1.8655	2.9747	2.6553	2.6569	1.4763	0.7617	0.9852	4.6427	3.5033	4.5158	1.0871	2.0903	3.5128	Chr01	80222315	80225123	+	SbiHYZ.01G508400	--	K09338 homeobox-leucine zipper protein | (RefSeq) homeobox-leucine zipper protein HOX21 (A)	--	homeobox-leucine zipper protein HOX21 [Sorghum bicolor]	HOX21_ORYSI RecName: Full=Homeobox-leucine zipper protein HOX21; AltName: Full=HD-ZIP protein HOX21; AltName: Full=Homeodomain transcription factor HOX21; AltName: Full=OsHox21;	C5WVY2_SORBI RecName: Full=Homeobox domain-containing protein {ECO:0000259|PROSITE:PS50071};	Transcription factor HEX, contains HOX and HALZ domains	GO:0005634,nucleus; GO:0000981,DNA-binding transcription factor activity, RNA polymerase II-specific; GO:0043565,sequence-specific DNA binding; GO:0003674,molecular_function; GO:0003700,DNA-binding transcription factor activity; GO:0140110,transcription regulator activity; GO:0003676,nucleic acid binding; GO:0003677,DNA binding; GO:0005488,binding; GO:0097159,organic cyclic compound binding; GO:1…	PF00046.32:Homeodomain	HB-HD-ZIP	TF	HB->HB-HD-ZIP
SbiHYZ.01G508600	1	0	1.6601	1.2129	1.2652	1.2644	1.8257	2.852	3.4397	2.3666	6.6219	6.4718	6.7968	1.7032	1.299	0.6079	Chr01	80237856	80241479	+	SbiHYZ.01G508600	--	--	--	hypothetical protein BDA96_01G521500 [Sorghum bicolor]	FB128_ARATH RecName: Full=Putative F-box protein At2g39415;	A0A811NMV9_9POAL SubName: Full=Hypothetical protein {ECO:0000313|EMBL:CAD6223789.1};	--	--	PF08387.13:FBD	--	--	--
SbiHYZ.01G508800	1	1.1306	0.4216	1.2887	0.5016	0.5991	0.9852	0.7576	0.9332	0.7901	1.34	1.6083	1.5318	1.2313	0.8529	0.842	Chr01	80258814	80266551	-	SbiHYZ.01G508800	--	K13430 serine/threonine-protein kinase PBS1 [EC:2.7.11.1] | (RefSeq) serine/threonine-protein kinase PBS1 (A)	ko04626: Plant-pathogen interaction	uncharacterized protein LOC8082118 isoform X1 [Sorghum bicolor]	PBL3_ARATH RecName: Full=Probable serine/threonine-protein kinase PBL3 {ECO:0000305}; EC=2.7.11.1 {ECO:0000305}; AltName: Full=PBS1-like protein 3 {ECO:0000303|PubMed:20413097}; AltName: Full=Protein kinase 2B {ECO:0000305};	A0A1Z5SB53_SORBI SubName: Full=Uncharacterized protein {ECO:0000313|EMBL:OQU93151.1};	--	GO:0005737,cytoplasm; GO:0005634,nucleus; GO:0005886,plasma membrane; GO:0005524,ATP binding; GO:0106310,protein serine kinase activity; GO:0004674,protein serine/threonine kinase activity; GO:0006952,defense response; GO:0006468,protein phosphorylation; GO:0000166,nucleotide binding; GO:0003674,molecular_function; GO:0005488,binding; GO:0017076,purine nucleotide binding; GO:0030554,adenyl nucleo…	PF01959.19:3-dehydroquinate synthase II	--	--	--
SbiHYZ.01G510200	1	8.0509	8.6213	9.6738	6.4547	6.2089	5.4687	3.2899	1.8996	3.2457	10.0945	10.7425	11.8518	0.9287	0.9789	2.3195	Chr01	80351912	80355619	-	SbiHYZ.01G510200	--	K22419 Delta4-3-oxosteroid 5beta-reductase [EC:1.3.1.3] | (RefSeq) 3-oxo-Delta(4,5)-steroid 5-beta-reductase-like (A)	--	hypothetical protein SORBI_3001G490950 [Sorghum bicolor]	MIP1_ARATH RecName: Full=MND1-interacting protein 1; Short=AtMIP1;	A0A1Z5SB86_SORBI SubName: Full=Uncharacterized protein {ECO:0000313|EMBL:OQU93157.1};	--	GO:0046872,metal ion binding; GO:0003674,molecular_function; GO:0005488,binding; GO:0043167,ion binding; GO:0043169,cation binding	PF20235.1:Family of unknown function (DUF6592)	--	--	--
SbiHYZ.01G511000	1	0	0.146	0	0.3475	0.2372	0.3901	0.078	0.4217	0.1472	0.3714	0.5526	0.5535	0.0958	0.048	0.1604	Chr01	80391244	80400272	-	SbiHYZ.01G511000	--	--	--	pentatricopeptide repeat-containing protein At5g15280 [Sorghum bicolor]	PP384_ARATH RecName: Full=Pentatricopeptide repeat-containing protein At5g15280, mitochondrial; Flags: Precursor;	A0A1B6QQA0_SORBI SubName: Full=Uncharacterized protein {ECO:0000313|EMBL:KXG40098.1};	FOG: PPR repeat	GO:0005739,mitochondrion; GO:0005575,cellular_component; GO:0005622,intracellular anatomical structure; GO:0005737,cytoplasm; GO:0043226,organelle; GO:0043227,membrane-bounded organelle; GO:0043229,intracellular organelle; GO:0043231,intracellular membrane-bounded organelle; GO:0110165,cellular anatomical entity	PF13041.9:PPR repeat family	--	--	--
SbiHYZ.01G511700	1	0	0.3318	0.3518	1.4476	1.1526	0.6721	0.4727	0.4912	0.3001	1.3946	1.8516	1.5244	0.5584	0.7781	0.8911	Chr01	80449260	80456197	+	SbiHYZ.01G511700	--	K04382 serine/threonine-protein phosphatase 2A catalytic subunit [EC:3.1.3.16] | (RefSeq) serine/threonine-protein phosphatase PP2A-4 catalytic subunit isoform X1 (A)	ko03015: mRNA surveillance pathway; ko04136: Autophagy - other	serine/threonine-protein phosphatase PP2A-4 catalytic subunit isoform X1 [Sorghum bicolor]	PP2A4_ORYSJ RecName: Full=Serine/threonine-protein phosphatase PP2A-4 catalytic subunit; EC=3.1.3.16;	C5WWS9_SORBI RecName: Full=Serine/threonine-protein phosphatase {ECO:0000256|RuleBase:RU004273}; EC=3.1.3.16 {ECO:0000256|RuleBase:RU004273};	Serine/threonine protein phosphatase 2A, catalytic subunit	GO:0005737,cytoplasm; GO:0005634,nucleus; GO:0046872,metal ion binding; GO:0017018,myosin phosphatase activity; GO:0004722,protein serine/threonine phosphatase activity; GO:0000082,G1/S transition of mitotic cell cycle; GO:0003674,molecular_function; GO:0005488,binding; GO:0043167,ion binding; GO:0043169,cation binding; GO:0003824,catalytic activity; GO:0004721,phosphoprotein phosphatase activity…	PF00149.31:Calcineurin-like phosphoesterase	--	--	--
SbiHYZ.01G511800	1	0.4004	0.3238	0.0954	0.9856	1.3015	1.9549	0.7293	0.0884	0.4842	1.8968	1.7698	1.5316	0.8996	0.7991	1.3842	Chr01	80450145	80457897	-	SbiHYZ.01G511800	--	K13356 alcohol-forming fatty acyl-CoA reductase [EC:1.2.1.84] | (RefSeq) fatty acyl-CoA reductase 2 (A)	ko00073: Cutin, suberine and wax biosynthesis; ko04146: Peroxisome	fatty acyl-CoA reductase 2 [Sorghum bicolor]	FACR2_ARATH RecName: Full=Fatty acyl-CoA reductase 2, chloroplastic {ECO:0000305|PubMed:19062129}; Short=AtFAR2 {ECO:0000303|PubMed:27274541}; EC=1.2.1.84 {ECO:0000269|PubMed:19062129, ECO:0000269|PubMed:21813653, ECO:0000269|PubMed:27274541}; AltName: Full=Fatty acid reductase 2 {ECO:0000303|PubMed:8390620}; AltName: Full=Male sterility protein 2 {ECO:0000303|PubMed:9351246}; Flags: Precursor;	A0A1B6QQA8_SORBI RecName: Full=Fatty acyl-CoA reductase {ECO:0000256|RuleBase:RU363097}; EC=1.2.1.84 {ECO:0000256|RuleBase:RU363097};	Acyl-CoA reductase	GO:0009507,chloroplast; GO:0043231,intracellular membrane-bounded organelle; GO:0102965,alcohol-forming fatty acyl-CoA reductase activity; GO:0080019,fatty-acyl-CoA reductase (alcohol-forming) activity; GO:0016628,oxidoreductase activity, acting on the CH-CH group of donors, NAD or NADP as acceptor; GO:1903175,fatty alcohol biosynthetic process; GO:0035336,long-chain fatty-acyl-CoA metabolic proc…	PF03015.22:Male sterility protein	--	--	--
SbiHYZ.01G514800	1	0	1.0759	1.3491	1.7824	2.0256	1.6168	0.9313	0.5631	0.7389	2.2683	2.3704	2.0553	2.0252	1.3482	0.6882	Chr01	80673442	80682729	-	SbiHYZ.01G514800	--	K15188 cyclin T | (RefSeq) cyclin-T1-4 (A)	ko03250: Viral life cycle - HIV-1	cyclin-T1-4 [Sorghum bicolor]	CCT14_ORYSJ RecName: Full=Cyclin-T1-4; Short=CycT1;4;	A0A1Z5SB83_SORBI SubName: Full=Uncharacterized protein {ECO:0000313|EMBL:OQU93178.1};	CDK9 kinase-activating protein cyclin T	GO:0008024,cyclin/CDK positive transcription elongation factor complex; GO:0005634,nucleus; GO:0061575,cyclin-dependent protein serine/threonine kinase activator activity; GO:0016538,cyclin-dependent protein serine/threonine kinase regulator activity; GO:0007049,cell cycle; GO:0051301,cell division; GO:0032786,positive regulation of DNA-templated transcription, elongation; GO:0006357,regulation o…	PF00134.26:Cyclin, N-terminal domain	--	--	--
SbiHYZ.01G515900	1	1.0726	0.8658	0.5409	0.5382	0.5442	0.7276	0.6227	0.8682	0.5781	1.077	0.9965	1.1445	0.6763	0.6548	0.6905	Chr01	80752377	80774230	-	SbiHYZ.01G515900	--	K21866 ion channel POLLUX/CASTOR | (RefSeq) probable ion channel CASTOR isoform X2 (A)	--	putative ion channel POLLUX-like 2 isoform X2 [Sorghum bicolor]	POLL2_ARATH RecName: Full=Putative ion channel POLLUX-like 2;	C5WWW7_SORBI SubName: Full=Uncharacterized protein {ECO:0000313|EMBL:EER92811.2};	--	GO:0009507,chloroplast; GO:0009941,chloroplast envelope; GO:0016021,integral component of membrane; GO:0009536,plastid; GO:0042170,plastid membrane; GO:0006811,ion transport; GO:0006810,transport; GO:0008150,biological_process; GO:0051179,localization; GO:0051234,establishment of localization; GO:0005575,cellular_component; GO:0005622,intracellular anatomical structure; GO:0005737,cytoplasm; GO:0…	PF06241.15:Castor and Pollux, part of voltage-gated ion channel	--	--	--
SbiHYZ.01G516400	1	14.3942	9.7125	9.6564	0.9218	1.1796	1.3968	18.8927	31.9602	18.2859	22.217	19.7596	22.1384	0.9906	0.8281	2.0063	Chr01	80821814	80822784	-	SbiHYZ.01G516400	--	K11251 histone H2A | (RefSeq) probable histone H2A variant 1 (A)	ko03082: ATP-dependent chromatin remodeling	hypothetical protein BDA96_01G529100 [Sorghum bicolor]	H2AV1_ORYSJ RecName: Full=Probable histone H2A variant 1;	A0A1B6QQC9_SORBI RecName: Full=Histone H2A {ECO:0000256|RuleBase:RU003767};	Histone 2A	GO:0000786,nucleosome; GO:0005634,nucleus; GO:0003677,DNA binding; GO:0046982,protein heterodimerization activity; GO:0030527,structural constituent of chromatin; GO:0003674,molecular_function; GO:0003676,nucleic acid binding; GO:0005488,binding; GO:0097159,organic cyclic compound binding; GO:1901363,heterocyclic compound binding; GO:0005515,protein binding; GO:0046983,protein dimerization activi…	PF00125.27:Core histone H2A/H2B/H3/H4	--	--	--
SbiHYZ.01G516800	1	10.2727	9.7547	6.2703	14.5313	15.6166	17.7606	18.9207	21.5492	21.2806	15.4921	18.0979	17.098	10.7949	13.0413	15.1595	Chr01	80909364	80912151	-	SbiHYZ.01G516800	--	K08967 1,2-dihydroxy-3-keto-5-methylthiopentene dioxygenase [EC:1.13.11.53 1.13.11.54] | (RefSeq) 1,2-dihydroxy-3-keto-5-methylthiopentene dioxygenase homolog 2 (A)	ko00270: Cysteine and methionine metabolism; ko01100: Metabolic pathways	1,2-dihydroxy-3-keto-5-methylthiopentene dioxygenase homolog 2 [Sorghum bicolor]	MTND2_ORYSI RecName: Full=Acireductone dioxygenase 2 {ECO:0000255|HAMAP-Rule:MF_03154}; AltName: Full=Acireductone dioxygenase (Fe(2+)-requiring) 2 {ECO:0000255|HAMAP-Rule:MF_03154}; Short=ARD' 2 {ECO:0000255|HAMAP-Rule:MF_03154}; Short=Fe-ARD 2 {ECO:0000255|HAMAP-Rule:MF_03154}; EC=1.13.11.54 {ECO:0000255|HAMAP-Rule:MF_03154}; AltName: Full=Acireductone dioxygenase (Ni(2+)-requiring) 2 {ECO:0000…	A0A1Z5SBC3_SORBI RecName: Full=Probable inactive acireductone dioxygenase {ECO:0000256|HAMAP-Rule:MF_03154};	Uncharacterized conserved protein, contains double-stranded beta-helix domain	GO:0005737,cytoplasm; GO:0005634,nucleus; GO:0010308,acireductone dioxygenase (Ni2+-requiring) activity; GO:0010309,acireductone dioxygenase [iron(II)-requiring] activity; GO:0005506,iron ion binding; GO:0019509,L-methionine salvage from methylthioadenosine; GO:0003674,molecular_function; GO:0003824,catalytic activity; GO:0016491,oxidoreductase activity; GO:0016701,oxidoreductase activity, acting…	PF03079.17:ARD/ARD' family	--	--	--
SbiHYZ.01G518600	1	0	1.4116	1.8865	1.2909	1.3687	1.2419	0.6033	0.5188	0.3964	2.0269	1.7594	1.6708	1.0671	1.542	2.0068	Chr01	81048244	81052277	+	SbiHYZ.01G518600	--	--	--	transcription repressor OFP12 [Sorghum bicolor]	OFP11_ARATH RecName: Full=Transcription repressor OFP11; AltName: Full=Ovate family protein 11; Short=AtOFP11;	C5WXS0_SORBI RecName: Full=Transcription repressor {ECO:0000256|RuleBase:RU367028}; AltName: Full=Ovate family protein {ECO:0000256|RuleBase:RU367028};	--	GO:0005634,nucleus; GO:0045892,negative regulation of DNA-templated transcription; GO:0006139,nucleobase-containing compound metabolic process; GO:0006351,DNA-templated transcription; GO:0006355,regulation of DNA-templated transcription; GO:0006725,cellular aromatic compound metabolic process; GO:0006807,nitrogen compound metabolic process; GO:0008150,biological_process; GO:0008152,metabolic proc…	PF04844.16:Transcriptional repressor, ovate	OFP	TF	OFP
SbiHYZ.01G519500	1	0	0.0842	0.0191	0.1002	0.1296	0.0886	0	0	0	0.1807	0.1666	0.2031	0.0097	0.0323	0.0578	Chr01	81106846	81113397	+	SbiHYZ.01G519500	--	K18655 ATP-dependent RNA helicase DDX19/DBP5 [EC:3.6.4.13] | (RefSeq) DEAD-box ATP-dependent RNA helicase 38 (A)	ko03013: Nucleocytoplasmic transport; ko03015: mRNA surveillance pathway	photosynthetic NDH subunit of subcomplex B 2, chloroplastic [Sorghum bicolor]	PNSB2_ARATH RecName: Full=Photosynthetic NDH subunit of subcomplex B 2, chloroplastic {ECO:0000303|PubMed:21785130}; Short=Protein PnsB2 {ECO:0000303|PubMed:21785130}; AltName: Full=NAD(P)H DEHYDROGENASE SUBUNIT 45 {ECO:0000303|PubMed:18974055}; AltName: Full=NDH-DEPENDENT CYCLIC ELECTRON FLOW 2 {ECO:0000303|PubMed:18785996}; Flags: Precursor;	A0A1B6QQE3_SORBI SubName: Full=Uncharacterized protein {ECO:0000313|EMBL:KXG40141.1};	--	GO:0009534,chloroplast thylakoid; GO:0009535,chloroplast thylakoid membrane; GO:0005737,cytoplasm; GO:0010598,NAD(P)H dehydrogenase complex (plastoquinone); GO:0030246,carbohydrate binding; GO:0047938,glucose-6-phosphate 1-epimerase activity; GO:0005975,carbohydrate metabolic process; GO:0009773,photosynthetic electron transport in photosystem I; GO:0003674,molecular_function; GO:0005488,binding;…	--	--	--	--
SbiHYZ.01G519800	1	0.4552	1.4311	1.3864	1.8098	2.136	1.7542	0.779	0.4714	0.7179	1.9826	1.7926	1.9724	1.3632	1.5023	0.9641	Chr01	81118498	81124759	-	SbiHYZ.01G519800	--	K12591 exosome complex exonuclease RRP6 [EC:3.1.13.-] | (RefSeq) protein RRP6-like 1 (A)	ko03018: RNA degradation	protein RRP6-like 1 [Sorghum bicolor]	RP6L2_ARATH RecName: Full=Protein RRP6-like 2 {ECO:0000303|PubMed:18285452}; Short=AtRRP6L2 {ECO:0000303|PubMed:18285452};	A0A1B6QQE5_SORBI RecName: Full=HRDC domain-containing protein {ECO:0000259|PROSITE:PS50967};	Exosome 3'-5' exoribonuclease complex, subunit PM/SCL-100 (Rrp6)	GO:0005737,cytoplasm; GO:0000176,nuclear exosome (RNase complex); GO:0005730,nucleolus; GO:0005634,nucleus; GO:0000175,3'-5'-exoribonuclease activity; GO:0000166,nucleotide binding; GO:0003727,single-stranded RNA binding; GO:0000467,exonucleolytic trimming to generate mature 3'-end of 5.8S rRNA from tricistronic rRNA transcript (SSU-rRNA, 5.8S rRNA, LSU-rRNA); GO:0080188,gene silencing by RNA-dir…	PF01612.23:3'-5' exonuclease	--	--	--
SbiHYZ.01G520300	1	6.0718	5.8203	3.7707	6.925	7.5066	9.1577	7.1425	6.8837	5.0651	10.862	9.9706	9.5506	7.6702	6.6113	6.2041	Chr01	81144471	81149055	-	SbiHYZ.01G520300	--	K21919 BTB/POZ domain-containing protein KCTD9 | (RefSeq) FH protein interacting protein FIP2 isoform X1 (A)	--	FH protein interacting protein FIP2 isoform X1 [Sorghum bicolor]	FIP2_ARATH RecName: Full=FH protein interacting protein FIP2; AltName: Full=BTB/POZ domain-containing protein At5g55000;	A0A1B6QQF0_SORBI RecName: Full=BTB domain-containing protein {ECO:0000259|SMART:SM00225};	AFH1-interacting protein FIP2, contains BTB/POZ domain and pentapeptide repeats	GO:0051260,protein homooligomerization; GO:0016567,protein ubiquitination; GO:0008150,biological_process; GO:0009987,cellular process; GO:0016043,cellular component organization; GO:0022607,cellular component assembly; GO:0043933,protein-containing complex organization; GO:0044085,cellular component biogenesis; GO:0051259,protein complex oligomerization; GO:0065003,protein-containing complex asse…	PF00805.25:Pentapeptide repeats (8 copies)	--	--	--
SbiHYZ.01G520500	1	0	0.017	0	0.0742	0.0161	0.1193	0.0273	0.0547	0.0554	0.1406	0.117	0.1407	0.0859	0.124	0.1215	Chr01	81154009	81163786	-	SbiHYZ.01G520500	--	K05681 ATP-binding cassette, subfamily G (WHITE), member 2 | (RefSeq) ABC transporter G family member 22 isoform X1 (A)	ko02010: ABC transporters	cell number regulator 13 [Sorghum bicolor]	CNR13_MAIZE RecName: Full=Cell number regulator 13; AltName: Full=ZmCNR13;	C5WXT4_SORBI RecName: Full=MCAfunc domain-containing protein {ECO:0000259|Pfam:PF19584};	--	GO:0016021,integral component of membrane; GO:0007166,cell surface receptor signaling pathway; GO:0007154,cell communication; GO:0007165,signal transduction; GO:0008150,biological_process; GO:0009987,cellular process; GO:0023052,signaling; GO:0050789,regulation of biological process; GO:0050794,regulation of cellular process; GO:0050896,response to stimulus; GO:0051716,cellular response to stimul…	PF19584.2:MCAfunc domain	--	--	--
SbiHYZ.01G520700	1	0	0.1471	0.4011	0.0389	0.0465	0.2292	0.2096	0	0.4257	0.7482	0.7422	0.4731	0	0	0.1078	Chr01	81176190	81177555	+	SbiHYZ.01G520700	--	K07213 copper chaperone | (RefSeq) copper transport protein ATX1 isoform X2 (A)	--	heavy metal-associated isoprenylated plant protein 27 [Sorghum bicolor]	HIP27_ARATH RecName: Full=Heavy metal-associated isoprenylated plant protein 27 {ECO:0000303|PubMed:21072340, ECO:0000303|PubMed:23368984}; Short=AtHIP27 {ECO:0000303|PubMed:23368984}; Short=AtHIPP27 {ECO:0000303|PubMed:21072340, ECO:0000303|PubMed:23368984}; Flags: Precursor;	C5WXT6_SORBI RecName: Full=HMA domain-containing protein {ECO:0000259|PROSITE:PS50846};	Copper chaperone	GO:0005886,plasma membrane; GO:0046872,metal ion binding; GO:0050896,response to stimulus; GO:0003674,molecular_function; GO:0005488,binding; GO:0043167,ion binding; GO:0043169,cation binding; GO:0008150,biological_process; GO:0005575,cellular_component; GO:0016020,membrane; GO:0071944,cell periphery; GO:0110165,cellular anatomical entity	PF00403.29:Heavy-metal-associated domain	--	--	--
SbiHYZ.01G525000	1	1.3395	1.2924	0.4311	1.9724	1.3018	1.2846	1.9402	0.8268	1.2604	1.7992	1.857	1.8601	1.0061	1.632	0.9705	Chr01	81491212	81495306	+	SbiHYZ.01G525000	--	--	--	hypothetical protein BDA96_01G537200 [Sorghum bicolor]	--	C5WXX4_SORBI SubName: Full=Uncharacterized protein {ECO:0000313|EMBL:EER92851.1};	--	--	PF05340.15:Protein of unknown function (DUF740)	--	--	--
SbiHYZ.01G526500	1	15.6333	12.4163	9.8036	13.0317	13.0149	11.7169	4.4895	5.4442	7.1464	15.8313	16.4665	15.2255	5.157	5.7423	9.3095	Chr01	81607930	81611681	-	SbiHYZ.01G526500	--	K13071 pheophorbide a oxygenase [EC:1.14.15.17] | (RefSeq) pheophorbide a oxygenase, chloroplastic (A)	ko00860: Porphyrin metabolism; ko01110: Biosynthesis of secondary metabolites	pheophorbide a oxygenase, chloroplastic [Sorghum bicolor]	PAO_ORYSJ RecName: Full=Pheophorbide a oxygenase, chloroplastic {ECO:0000303|PubMed:21807436}; Short=OsPaO {ECO:0000303|PubMed:21807436}; Short=Pheide a oxygenase {ECO:0000305}; EC=1.14.15.17 {ECO:0000250|UniProtKB:Q9FYC2}; Flags: Precursor;	C5WXY7_SORBI RecName: Full=Rieske domain-containing protein {ECO:0000259|PROSITE:PS51296};	--	GO:0009507,chloroplast; GO:0005737,cytoplasm; GO:0051537,2 iron, 2 sulfur cluster binding; GO:0010277,chlorophyllide a oxygenase [overall] activity; GO:0046872,metal ion binding; GO:0016491,oxidoreductase activity; GO:0032441,pheophorbide a oxygenase activity; GO:0008219,cell death; GO:0015996,chlorophyll catabolic process; GO:0042742,defense response to bacterium; GO:0009908,flower development; …	PF08417.15:Pheophorbide a oxygenase	--	--	--
SbiHYZ.01G526800	1	0	0.4967	0.331	0.0788	0	0	1.3092	0.3956	0.7187	5.0313	4.579	4.6096	0.7295	0.5337	1.0914	Chr01	81622398	81636943	-	SbiHYZ.01G526800	--	K07910 Ras-related protein Rab-18 | (RefSeq) ras-related protein RABC2a (A)	--	ras-related protein RABC2a [Sorghum bicolor]	RAC2A_ARATH RecName: Full=Ras-related protein RABC2a; Short=AtRABC2a; AltName: Full=Ras-related protein Rab18B; Short=AtRab18B;	C5WXZ0_SORBI SubName: Full=Uncharacterized protein {ECO:0000313|EMBL:EER95509.1};	GTPase Rab18, small G protein superfamily	GO:0005777,peroxisome; GO:0005886,plasma membrane; GO:0005525,GTP binding; GO:0030742,GTP-dependent protein binding; GO:0003924,GTPase activity; GO:0080115,myosin XI tail binding; GO:0006886,intracellular protein transport; GO:0000166,nucleotide binding; GO:0003674,molecular_function; GO:0005488,binding; GO:0017076,purine nucleotide binding; GO:0019001,guanyl nucleotide binding; GO:0032553,ribonu…	PF00071.25:Ras family	--	--	--
SbiHYZ.01G527000	1	0	3.2816	2.7673	3.6582	3.3049	3.9519	1.8637	1.9287	0.4812	15.6177	16.1893	15.6258	2.0082	1.157	0.8769	Chr01	81640872	81644346	-	SbiHYZ.01G527000	--	K10144 RING finger and CHY zinc finger domain-containing protein 1 [EC:2.3.2.27] | (RefSeq) E3 ubiquitin-protein ligase MIEL1 isoform X1 (A)	ko04120: Ubiquitin mediated proteolysis	unnamed protein product [Miscanthus lutarioriparius]	ZFP34_ARATH RecName: Full=E3 ubiquitin-protein ligase RZFP34 {ECO:0000305}; EC=2.3.2.27 {ECO:0000269|PubMed:26508764}; AltName: Full=CHY zinc-finger and RING protein 1 {ECO:0000303|PubMed:26508764}; AltName: Full=RING zinc-finger protein 34 {ECO:0000305}; AltName: Full=RZFP34 protein homolog {ECO:0000303|PubMed:25002225}; Short=AtRZPF34 {ECO:0000303|PubMed:25002225};	A0A811M8H3_9POAL SubName: Full=Hypothetical protein {ECO:0000313|EMBL:CAD6202024.1};	Zn-finger protein	GO:0005783,endoplasmic reticulum; GO:0005634,nucleus; GO:0061630,ubiquitin protein ligase activity; GO:0008270,zinc ion binding; GO:0016567,protein ubiquitination; GO:1902456,regulation of stomatal opening; GO:0006511,ubiquitin-dependent protein catabolic process; GO:0003674,molecular_function; GO:0003824,catalytic activity; GO:0004842,ubiquitin-protein transferase activity; GO:0016740,transferas…	PF14599.9:Zinc-ribbon	--	--	--
SbiHYZ.01G531100	1	0	0.4794	1.1236	2.2016	1.8406	1.4624	1.1054	0.7187	0.5202	1.8928	2.1524	1.7562	0.579	0.1936	0.6653	Chr01	81983898	81994262	-	SbiHYZ.01G531100	--	--	--	hypothetical protein BDA96_01G543900 [Sorghum bicolor]	RIN13_ARATH RecName: Full=RPM1 interacting protein 13 {ECO:0000303|PubMed:15722472};	A0A1B6QQL0_SORBI SubName: Full=Uncharacterized protein {ECO:0000313|EMBL:KXG40210.1};	--	GO:0005634,nucleus; GO:0008219,cell death; GO:0042742,defense response to bacterium; GO:0010150,leaf senescence; GO:0034051,negative regulation of plant-type hypersensitive response; GO:0009626,plant-type hypersensitive response; GO:1900426,positive regulation of defense response to bacterium; GO:0008150,biological_process; GO:0009987,cellular process; GO:0006950,response to stress; GO:0006952,de…	--	--	--	--
SbiHYZ.01G532000	1	0	1.9512	0.6568	2.4935	2.362	2.1617	1.4671	2.3573	1.0586	8.9584	10.8132	9.8853	4.4445	5.2685	9.2886	Chr01	82085774	82087627	-	SbiHYZ.01G532000	--	K15402 fatty acid omega-hydroxylase [EC:1.14.-.-] | (RefSeq) cytochrome P450 86B1 (A)	ko00073: Cutin, suberine and wax biosynthesis	noroxomaritidine synthase [Sorghum bicolor]	C96T1_NARAP RecName: Full=Noroxomaritidine synthase {ECO:0000303|PubMed:26941773}; EC=1.14.19.50 {ECO:0000269|PubMed:26941773}; AltName: Full=CYP96T1 {ECO:0000303|PubMed:26941773}; AltName: Full=Cytochrome P450 96T1 {ECO:0000303|PubMed:26941773};	C5WYW8_SORBI SubName: Full=Uncharacterized protein {ECO:0000313|EMBL:EER95538.1};	Cytochrome P450 CYP4/CYP19/CYP26 subfamilies	GO:0016021,integral component of membrane; GO:0020037,heme binding; GO:0005506,iron ion binding; GO:0004497,monooxygenase activity; GO:0016705,oxidoreductase activity, acting on paired donors, with incorporation or reduction of molecular oxygen; GO:0009820,alkaloid metabolic process; GO:0003674,molecular_function; GO:0005488,binding; GO:0046906,tetrapyrrole binding; GO:0097159,organic cyclic comp…	PF00067.25:Cytochrome P450	--	--	--
SbiHYZ.01G532700	1	0	0.2188	0.0552	0.3856	0.2763	0.3068	0.3896	0.067	0.3165	0.4095	0.4181	0.4355	0.1227	0.0839	0.0935	Chr01	82128003	82133946	+	SbiHYZ.01G532700	--	--	--	antifreeze protein Maxi [Sorghum bicolor]	COL4_ARATH RecName: Full=Zinc finger protein CONSTANS-LIKE 4;	A0A1Z5SBK7_SORBI SubName: Full=Uncharacterized protein {ECO:0000313|EMBL:OQU93267.1};	--	GO:0005634,nucleus; GO:0008270,zinc ion binding; GO:0009909,regulation of flower development; GO:0003674,molecular_function; GO:0005488,binding; GO:0043167,ion binding; GO:0043169,cation binding; GO:0046872,metal ion binding; GO:0046914,transition metal ion binding; GO:0000003,reproduction; GO:0003006,developmental process involved in reproduction; GO:0007275,multicellular organism development; G…	--	Others	TR	Others
[truncated: 13,761 more rows]
